# Supplementary material for: Basic helix-loop-helix (bHLH) gene family in rye (Secale cereale L.): genome-wide identification, phylogeny, evolutionary expansion and expression analyses
Source: BMC Genomics. 2024 Jan 17;25:67. doi: 10.1186/s12864-023-09911-3 (PMC10792839; doi:10.1186/s12864-023-09911-3)
Supplement: Supplementary file 1 — Supplementary Material 1: Table S1. List of the 220 S. cereale bHLH genes identified in this study [file 12864_2023_9911_MOESM1_ESM.xls]

## Sheet: bHLH gene information
Table S1. List of the 220 S. cereale bHLH genes identified in this study.
Gene	Gene ID	Location	Protein length	Mw(KDa)	pI	Domain	PredictedSubcellular location（W）	DNA binding activity	G-box binding activity	Subfamily	Exons
ScbHLH1	ScWN1R01G006400.1	Chr1	194	21.2823	9.24	HLH	Nucleus	E-box binding	G-box binding	5	3
ScbHLH2	ScWN1R01G045700.1	Chr1	349	38.2272	6.12	HLH	Nucleus	E-box binding	Non-G-box binding	4	3
ScbHLH3	ScWN1R01G055000.1	Chr1	303	32.0678	8.81	HLH	Chloroplast	E-box binding	G-box binding	3	4
ScbHLH4	ScWN1R01G103300.1	Chr1	185	19.2148	10.17	HLH	Cytoplasmic	E-box binding	Non-G-box binding	1	2
ScbHLH5	ScWN1R01G117700.1	Chr1	635	69.5738	5.73	HLH	Nucleus	E-box binding	G-box binding	7	9
ScbHLH6	ScWN1R01G118200.1	Chr1	645	70.77	5.72	HLH	Nucleus	E-box binding	G-box binding	7	8
ScbHLH7	ScWN1R01G142400.1	Chr1	163	17.9193	10.22	HLH	Nucleus	E-box binding	Non-G-box binding	14	2
ScbHLH8	ScWN1R01G150100.1	Chr1	212	22.9293	9.34	HLH	Chloroplast	E-box binding	G-box binding	10	2
ScbHLH9	ScWN1R01G168600.1	Chr1	393	41.3548	6.3	HLH	Nucleus	Non-E-box binding	-	12	9
ScbHLH10	ScWN1R01G244400.1	Chr1	515	55.6709	6.47	HLH	Nucleus	E-box binding	G-box binding	15	5
ScbHLH11	ScWN1R01G249600.1	Chr1	697	75.5424	6.18	HLH、bHLH-MYC_N	Nucleus	E-box binding	G-box binding	8	1
ScbHLH12	ScWN1R01G252100.1	Chr1	697	75.5584	6.18	HLH、bHLH-MYC_N	Nucleus	E-box binding	G-box binding	8	1
ScbHLH13	ScWN1R01G272400.1	Chr1	337	35.3644	5.7	HLH	Nucleus	Non-E-box binding	-	12	7
ScbHLH14	ScWN1R01G273600.1	Chr1	217	23.0531	10.3	HLH	Nucleus	E-box binding	Non-G-box binding	1	2
ScbHLH15	ScWN1R01G329400.1	Chr1	309	32.6575	9.1	HLH	Cytoplasmic	E-box binding	G-box binding	3	4
ScbHLH16	ScWN1R01G382400.1	Chr1	213	23.0652	9.32	HLH	Mitochondrial	E-box binding	G-box binding	6	5
ScbHLH17	ScWN1R01G395200.1	Chr1	417	45.1631	5.09	HLH	Nucleus	E-box binding	G-box binding	3	4
ScbHLH18	ScWN1R01G476500.1	Chr1	389	40.2836	7.05	HLH	Nucleus	Non-E-box binding	-	19	2
ScbHLH19	ScWN1R01G535900.1	Chr1	501	52.3011	4.99	HLH	Nucleus	E-box binding	Non-G-box binding	9	4
ScbHLH20	ScWN1R01G536100.1	Chr1	697	75.5584	6.18	HLH、bHLH-MYC_N	Nucleus	E-box binding	G-box binding	8	1
ScbHLH21	ScWN2R01G040200.1	Chr2	263	28.512	5.17	HLH	Nucleus	Non-E-box binding	-	6	5
ScbHLH22	ScWN2R01G041700.1	Chr2	267	28.9375	5.11	HLH	Nucleus	Non-E-box binding	-	6	6
ScbHLH23	ScWN2R01G102700.1	Chr2	240	26.1661	9.61	HLH	Chloroplast	E-box binding	G-box binding	3	2
ScbHLH24	ScWN2R01G157800.1	Chr2	257	28.9277	6.25	HLH	Nucleus	Non-DNA binding	-	14	4
ScbHLH25	ScWN2R01G189700.1	Chr2	302	33.0676	4.8	HLH	Nucleus	Non-E-box binding	-	19	5
ScbHLH26	ScWN2R01G222700.1	Chr2	227	25.0793	5.18	HLH	Nucleus	E-box binding	Non-G-box binding	9	4
ScbHLH27	ScWN2R01G228100.1	Chr2	247	27.0168	6.14	HLH	Nucleus	E-box binding	G-box binding	6	5
ScbHLH28	ScWN2R01G272000.4	Chr2	437	47.2596	8.32	HLH	Nucleus	E-box binding	G-box binding	15	8
ScbHLH29	ScWN2R01G290000.1	Chr2	418	43.7409	5.91	HLH	Nucleus	E-box binding	G-box binding	18	7
ScbHLH30	ScWN2R01G293100.1	Chr2	260	28.5665	5.14	HLH	Nucleus	E-box binding	Non-G-box binding	9	5
ScbHLH31	ScWN2R01G293300.1	Chr2	274	30.0219	4.67	HLH	Nucleus	E-box binding	Non-G-box binding	9	4
ScbHLH32	ScWN2R01G301800.1	Chr2	349	37.4577	5.44	HLH	Nucleus	E-box binding	Non-G-box binding	9	3
ScbHLH33	ScWN2R01G414800.1	Chr2	167	17.9721	9.51	HLH	Nucleus	Non-DNA binding	-	12	4
ScbHLH34	ScWN2R01G480300.1	Chr2	567	61.8721	5.07	HLH、bHLH-MYC_N	Nucleus	E-box binding	G-box binding	7	9
ScbHLH35	ScWN2R01G525100.6	Chr2	188	21.6897	9.1	HLH	Nucleus	E-box binding	G-box binding	15	6
ScbHLH36	ScWN2R01G532100.1	Chr2	443	47.0513	7.07	HLH	Nucleus	Non-E-box binding	-	12	7
ScbHLH37	ScWN2R01G532400.1	Chr2	398	42.205	6.83	HLH	Nucleus	Non-E-box binding	-	12	6
ScbHLH38	ScWN2R01G552100.1	Chr2	328	35.0856	5.94	HLH	Nucleus	E-box binding	G-box binding	3	3
ScbHLH39	ScWN2R01G558500.1	Chr2	466	51.9012	5.23	HLH	Nucleus	E-box binding	Non-G-box binding	4	3
ScbHLH40	ScWN2R01G579300.1	Chr2	197	20.8249	11.92	HLH	Nucleus	Non-E-box binding	-	14	2
ScbHLH41	ScWN2R01G600500.1	Chr2	253	27.6704	6.95	HLH	Nucleus	E-box binding	G-box binding	2	3
ScbHLH42	ScWN3R01G027000.1	Chr3	274	29.1465	5.43	HLH	Chloroplast	Non-E-box binding	-	19	5
ScbHLH43	ScWN3R01G036900.1	Chr3	210	22.6998	9.35	HLH	Mitochondrial	E-box binding	Non-G-box binding	1	3
ScbHLH44	ScWN3R01G037000.1	Chr3	210	23.0092	9.48	HLH	Nucleus	E-box binding	Non-G-box binding	1	3
ScbHLH45	ScWN3R01G037100.1	Chr3	221	23.9524	8.96	HLH	Chloroplast	E-box binding	G-box binding	1	4
ScbHLH46	ScWN3R01G037200.1	Chr3	158	16.7608	9.81	HLH	Nucleus	E-box binding	Non-G-box binding	1	2
ScbHLH47	ScWN3R01G037300.1	Chr3	225	23.5548	9.78	HLH	Chloroplast	E-box binding	Non-G-box binding	1	2
ScbHLH48	ScWN3R01G038000.1	Chr3	386	39.9372	5.04	HLH	Nucleus	E-box binding	Non-G-box binding	9	4
ScbHLH49	ScWN3R01G039700.1	Chr3	298	32.6988	4.9	HLH	Nucleus	E-box binding	Non-G-box binding	9	5
ScbHLH50	ScWN3R01G102800.1	Chr3	427	45.4333	6.57	HLH	Nucleus	Non-E-box binding	-	12	7
ScbHLH51	ScWN3R01G104800.1	Chr3	235	24.5978	9.62	HLH	Nucleus	E-box binding	Non-G-box binding	1	2
ScbHLH52	ScWN3R01G144300.1	Chr3	436	46.9534	5.69	HLH	Nucleus	E-box binding	G-box binding	21	5
ScbHLH53	ScWN3R01G146200.1	Chr3	279	30.654	8.54	HLH	Chloroplast	E-box binding	G-box binding	10	3
ScbHLH54	ScWN3R01G146600.1	Chr3	259	28.1539	8.23	HLH	Nucleus	E-box binding	G-box binding	10	2
ScbHLH55	ScWN3R01G192700.1	Chr3	262	27.9878	8.89	HLH	Nucleus	E-box binding	G-box binding	10	2
ScbHLH56	ScWN3R01G194400.1	Chr3	270	28.0937	9.64	HLH	Nucleus	E-box binding	G-box binding	10	2
ScbHLH57	ScWN3R01G232700.1	Chr3	618	67.464	6.8	HLH、bHLH-MYC_N	Nucleus	E-box binding	G-box binding	8	2
ScbHLH58	ScWN3R01G239500.1	Chr3	242	25.1919	11.48	HLH	Chloroplast	Non-DNA binding	-	14	2
ScbHLH59	ScWN3R01G277300.2	Chr3	386	42.1025	5.11	HLH	Chloroplast	E-box binding	G-box binding	21	4
ScbHLH60	ScWN3R01G281000.1	Chr3	476	50.3001	6.47	HLH	Nucleus	Non-E-box binding	-	19	2
ScbHLH61	ScWN3R01G284900.1	Chr3	438	46.1765	6.81	HLH	Nucleus	Non-E-box binding	-	12	7
ScbHLH62	ScWN3R01G342700.1	Chr3	394	40.7844	8.19	HLH	Nucleus	Non-E-box binding	-	19	3
ScbHLH63	ScWN3R01G343600.1	Chr3	473	50.4521	7.24	HLH、bHLH-MYC_N	Nucleus	E-box binding	G-box binding	8	1
ScbHLH64	ScWN3R01G400500.1	Chr3	277	30.1724	9.53	HLH	Nucleus	E-box binding	G-box binding	21	3
ScbHLH65	ScWN3R01G408000.1	Chr3	387	41.5112	5.93	HLH	Nucleus	Non-E-box binding	-	12	7
ScbHLH66	ScWN3R01G431500.1	Chr3	216	23.163	6.08	HLH	Nucleus	Non-E-box binding	-	19	1
ScbHLH67	ScWN3R01G481600.3	Chr3	371	38.8802	7.25	HLH	Nucleus	E-box binding	Non-G-box binding	16	6
ScbHLH68	ScWN3R01G508900.1	Chr3	468	49.3051	5.86	HLH	Nucleus	E-box binding	G-box binding	18	8
ScbHLH69	ScWN3R01G517700.1	Chr3	567	60.1657	4.82	HLH	Nucleus	E-box binding	Non-G-box binding	9	7
ScbHLH70	ScWN3R01G527400.1	Chr3	386	39.9372	5.04	HLH	Nucleus	E-box binding	Non-G-box binding	9	4
ScbHLH71	ScWN3R01G567000.1	Chr3	207	22.489	6.49	HLH	Nucleus	E-box binding	G-box binding	UC	3
ScbHLH72	ScWN4R01G019300.2	Chr4	364	38.435	5.63	HLH	Nucleus	E-box binding	G-box binding	5	3
ScbHLH73	ScWN4R01G019400.1	Chr4	366	38.6253	6.11	HLH	Nucleus	E-box binding	G-box binding	5	4
ScbHLH74	ScWN4R01G020100.1	Chr4	360	38.4043	6.31	HLH	Nucleus	E-box binding	G-box binding	5	4
ScbHLH75	ScWN4R01G020200.1	Chr4	365	38.8437	5.56	HLH	Nucleus	E-box binding	G-box binding	5	4
ScbHLH76	ScWN4R01G020300.1	Chr4	365	38.8326	6.07	HLH	Nucleus	E-box binding	G-box binding	5	4
ScbHLH77	ScWN4R01G039500.1	Chr4	303	32.0678	8.81	HLH	Chloroplast	E-box binding	G-box binding	3	4
ScbHLH78	ScWN4R01G064000.1	Chr4	343	37.175	5.53	HLH	Nucleus	E-box binding	G-box binding	5	4
ScbHLH79	ScWN4R01G067500.2	Chr4	318	35.1534	5.87	HLH	Nucleus	E-box binding	G-box binding	18	10
ScbHLH80	ScWN4R01G108600.1	Chr4	312	33.9645	4.75	HLH	Nucleus	Non-E-box binding	-	19	5
ScbHLH81	ScWN4R01G119000.1	Chr4	427	45.0371	6.52	HLH	Nucleus	E-box binding	G-box binding	18	7
ScbHLH82	ScWN4R01G141900.3	Chr4	887	96.0628	5.86	HLH、bHLH-MYC_N	Nucleus	Non-DNA binding	-	20	12
ScbHLH83	ScWN4R01G153600.1	Chr4	370	39.0808	5.21	HLH	Nucleus	E-box binding	G-box binding	18	8
ScbHLH84	ScWN4R01G205700.1	Chr4	269	29.3153	6.42	HLH	Nucleus	Non-DNA binding	-	14	5
ScbHLH85	ScWN4R01G217900.1	Chr4	115	12.4503	5.73	HLH	Peroxisome	Non-E-box binding	-	18	5
ScbHLH86	ScWN4R01G231200.2	Chr4	384	41.288	5.95	HLH	Nucleus	E-box binding	G-box binding	18	8
ScbHLH87	ScWN4R01G241800.1	Chr4	289	30.5832	5.44	HLH	Nucleus	Non-E-box binding	-	19	2
ScbHLH88	ScWN4R01G248200.1	Chr4	375	40.4204	8.55	HLH	Nucleus	E-box binding	Non-G-box binding	16	7
ScbHLH89	ScWN4R01G248600.1	Chr4	383	40.8947	7.09	HLH	Nucleus	E-box binding	Non-G-box binding	16	6
ScbHLH90	ScWN4R01G256900.1	Chr4	288	30.3697	5.25	HLH	Nucleus	Non-E-box binding	-	19	3
ScbHLH91	ScWN4R01G287400.1	Chr4	440	47.5888	5.5	HLH	Nucleus	E-box binding	G-box binding	18	8
ScbHLH92	ScWN4R01G287800.2	Chr4	440	47.6069	5.5	HLH	Nucleus	E-box binding	G-box binding	18	7
ScbHLH93	ScWN4R01G315700.1	Chr4	88	9.88616	9.09	HLH	Nucleus	Non-DNA binding	-	12	2
ScbHLH94	ScWN4R01G335000.1	Chr4	184	20.3712	9.29	HLH	Nucleus	Non-E-box binding	-	19	1
ScbHLH95	ScWN4R01G350600.1	Chr4	481	51.3009	4.84	HLH	Nucleus	E-box binding	G-box binding	17	9
ScbHLH96	ScWN4R01G350800.1	Chr4	481	51.2889	4.8	HLH	Nucleus	E-box binding	G-box binding	17	9
ScbHLH97	ScWN4R01G354300.1	Chr4	392	39.0976	6.15	HLH	Nucleus	E-box binding	G-box binding	17	7
ScbHLH98	ScWN4R01G386600.2	Chr4	338	36.7809	6.51	HLH	Nucleus	E-box binding	G-box binding	15	6
ScbHLH99	ScWN4R01G398400.1	Chr4	349	38.2272	6.12	HLH	Nucleus	E-box binding	Non-G-box binding	4	3
ScbHLH100	ScWN4R01G492800.5	Chr4	536	60.0099	5.13	HLH、bHLH-MYC_N	Nucleus	Non-E-box binding	-	7	10
ScbHLH101	ScWN4R01G547800.1	Chr4	213	22.7627	8.86	HLH	Nucleus	E-box binding	G-box binding	10	2
ScbHLH102	ScWN4R01G557900.1	Chr4	244	26.0405	6.24	HLH	Nucleus	E-box binding	G-box binding	6	5
ScbHLH103	ScWN5R01G006600.1	Chr5	372	39.3377	6.61	HLH	Nucleus	E-box binding	G-box binding	5	3
ScbHLH104	ScWN5R01G044800.2	Chr5	279	30.5411	6.01	HLH	Nucleus	E-box binding	G-box binding	18	7
ScbHLH105	ScWN5R01G047200.2	Chr5	347	37.9136	6.2	HLH	Nucleus	E-box binding	G-box binding	15	6
ScbHLH106	ScWN5R01G070000.1	Chr5	291	31.636	4.86	HLH	Nucleus	Non-E-box binding	-	19	5
ScbHLH107	ScWN5R01G097500.1	Chr5	166	17.4583	10.11	HLH	Chloroplast	Non-E-box binding	-	1	2
ScbHLH108	ScWN5R01G131100.1	Chr5	885	96.5996	6.22	HLH、bHLH-MYC_N	Nucleus	Non-DNA binding	-	20	10
ScbHLH109	ScWN5R01G195900.2	Chr5	342	36.1869	8.77	HLH	Nucleus	E-box binding	G-box binding	18	7
ScbHLH110	ScWN5R01G208300.1	Chr5	319	34.8496	5.94	HLH	Chloroplast	Non-E-box binding	-	20	3
ScbHLH111	ScWN5R01G237700.1	Chr5	319	34.5802	5.82	HLH	Chloroplast	Non-E-box binding	-	20	3
ScbHLH112	ScWN5R01G240900.1	Chr5	454	45.6171	6.12	HLH	Nucleus	E-box binding	G-box binding	17	7
ScbHLH113	ScWN5R01G249800.1	Chr5	338	35.736	5.21	HLH	Cytoplasmic	E-box binding	G-box binding	3	3
ScbHLH114	ScWN5R01G251900.1	Chr5	232	24.9102	6.04	HLH	Nucleus	Non-E-box binding	-	19	1
ScbHLH115	ScWN5R01G254400.1	Chr5	336	34.92	5.36	HLH	Nucleus	E-box binding	G-box binding	10	2
ScbHLH116	ScWN5R01G257400.1	Chr5	211	22.7046	8.76	HLH	Nucleus	E-box binding	G-box binding	10	2
ScbHLH117	ScWN5R01G269300.1	Chr5	427	45.0231	6.52	HLH	Nucleus	E-box binding	G-box binding	18	7
ScbHLH118	ScWN5R01G270200.1	Chr5	427	45.0231	6.52	HLH	Nucleus	E-box binding	G-box binding	18	7
ScbHLH119	ScWN5R01G273800.1	Chr5	502	53.6485	6.74	HLH	Nucleus	E-box binding	G-box binding	11	12
ScbHLH120	ScWN5R01G289000.3	Chr5	430	45.8826	9.21	HLH	Nucleus	E-box binding	Non-G-box binding	16	4
ScbHLH121	ScWN5R01G292200.1	Chr5	211	22.8678	8.37	HLH	Nucleus	E-box binding	G-box binding	10	2
ScbHLH122	ScWN5R01G318700.1	Chr5	278	29.7865	5.84	HLH	Nucleus	E-box binding	G-box binding	8	1
ScbHLH123	ScWN5R01G320800.1	Chr5	279	30.5232	6.02	HLH	Nucleus	E-box binding	G-box binding	18	8
ScbHLH124	ScWN5R01G338500.1	Chr5	278	29.7865	5.84	HLH	Nucleus	E-box binding	G-box binding	8	1
ScbHLH125	ScWN5R01G338600.1	Chr5	275	29.6722	5.49	HLH	Nucleus	E-box binding	G-box binding	8	1
ScbHLH126	ScWN5R01G424200.2	Chr5	470	49.8217	6.21	HLH	Nucleus	E-box binding	G-box binding	15	7
ScbHLH127	ScWN5R01G428000.1	Chr5	330	37.2199	9.15	HLH	Nucleus	E-box binding	G-box binding	21	4
ScbHLH128	ScWN5R01G444200.1	Chr5	311	32.6626	7.14	HLH	Nucleus	Non-E-box binding	-	12	7
ScbHLH129	ScWN5R01G473600.1	Chr5	311	34.7422	5.2	HLH	Nucleus	E-box binding	Non-G-box binding	9	6
ScbHLH130	ScWN5R01G494800.1	Chr5	229	24.5308	10.45	HLH	Nucleus	E-box binding	G-box binding	17	8
ScbHLH131	ScWN5R01G509200.2	Chr5	416	43.8199	6.23	HLH	Nucleus	E-box binding	G-box binding	15	9
ScbHLH132	ScWN5R01G510100.2	Chr5	446	47.2119	6.5	HLH	Nucleus	E-box binding	G-box binding	15	9
ScbHLH133	ScWN5R01G523500.1	Chr5	232	24.8662	6.04	HLH	Nucleus	Non-E-box binding	-	19	1
ScbHLH134	ScWN5R01G529500.1	Chr5	348	37.5988	5.77	HLH	Nucleus	E-box binding	Non-G-box binding	9	4
ScbHLH135	ScWN5R01G531200.1	Chr5	253	27.4082	8.65	HLH	Nucleus	E-box binding	G-box binding	18	6
ScbHLH136	ScWN5R01G554700.1	Chr5	353	37.9768	5.31	HLH	Nucleus	E-box binding	Non-G-box binding	9	4
ScbHLH137	ScWN5R01G556600.2	Chr5	428	45.9638	9.49	HLH	Nucleus	E-box binding	Non-G-box binding	16	4
ScbHLH138	ScWN5R01G568000.1	Chr5	194	20.6263	10.29	HLH	Cytoplasmic	E-box binding	Non-G-box binding	1	3
ScbHLH139	ScWN5R01G577800.1	Chr5	251	26.4649	5.92	HLH	Nucleus	E-box binding	G-box binding	10	2
ScbHLH140	ScWN5R01G603600.1	Chr5	258	27.4415	5.88	HLH	Nucleus	E-box binding	Non-G-box binding	15	5
ScbHLH141	ScWN5R01G608200.1	Chr5	353	37.6043	5.11	HLH	Nucleus	E-box binding	Non-G-box binding	9	4
ScbHLH142	ScWN5R01G613500.1	Chr5	370	39.242	5.39	HLH	Nucleus	E-box binding	G-box binding	5	4
ScbHLH143	ScWN5R01G637800.1	Chr5	255	27.8364	5.38	HLH	Nucleus	E-box binding	Non-G-box binding	9	5
ScbHLH144	ScWN5R01G637900.1	Chr5	255	27.8314	5.29	HLH	Nucleus	E-box binding	Non-G-box binding	9	5
ScbHLH145	ScWN5R01G638600.1	Chr5	241	26.6351	4.78	HLH	Nucleus	E-box binding	Non-G-box binding	9	5
ScbHLH146	ScWN5R01G659300.1	Chr5	398	41.3424	6.61	HLH	Nucleus	E-box binding	G-box binding	10	2
ScbHLH147	ScWN5R01G666600.3	Chr5	602	67.0158	5.62	HLH、bHLH-MYC_N	Nucleus	E-box binding	G-box binding	7	8
ScbHLH148	ScWN5R01G669400.1	Chr5	569	63.1774	5.57	HLH、bHLH-MYC_N	Nucleus	E-box binding	G-box binding	7	8
ScbHLH149	ScWN5R01G681700.1	Chr5	270	29.025	5.12	HLH	Chloroplast	Non-E-box binding	-	20	2
ScbHLH150	ScWN6R01G014900.1	Chr6	560	59.4858	4.7	HLH	Nucleus	E-box binding	Non-G-box binding	9	6
ScbHLH151	ScWN6R01G015000.1	Chr6	561	59.9915	4.85	HLH	Nucleus	E-box binding	Non-G-box binding	9	8
ScbHLH152	ScWN6R01G015800.1	Chr6	546	58.1154	4.72	HLH	Nucleus	E-box binding	Non-G-box binding	9	7
ScbHLH153	ScWN6R01G041100.1	Chr6	304	32.1857	8.49	HLH	Nucleus	E-box binding	G-box binding	1	3
ScbHLH154	ScWN6R01G078800.1	Chr6	225	24.5032	11.95	HLH	Chloroplast	Non-DNA binding	-	14	3
ScbHLH155	ScWN6R01G116300.1	Chr6	582	62.4132	6.48	HLH	Nucleus	E-box binding	G-box binding	21	5
ScbHLH156	ScWN6R01G135400.1	Chr6	296	32.6883	9.01	HLH	Chloroplast	E-box binding	G-box binding	7	11
ScbHLH157	ScWN6R01G147300.1	Chr6	304	31.9242	7.18	HLH	Nucleus	E-box binding	Non-G-box binding	16	5
ScbHLH158	ScWN6R01G192700.1	Chr6	340	36.5793	6.07	HLH	Nucleus	E-box binding	G-box binding	3	3
ScbHLH159	ScWN6R01G205900.1	Chr6	463	50.5483	6.07	HLH	Nucleus	Non-DNA binding	-	12	7
ScbHLH160	ScWN6R01G206700.1	Chr6	744	80.7888	5.6	HLH、bHLH-MYC_N	Nucleus	Non-DNA binding	-	20	10
ScbHLH161	ScWN6R01G218400.1	Chr6	410	44.5771	7.21	HLH	Nucleus	E-box binding	G-box binding	11	11
ScbHLH162	ScWN6R01G220000.1	Chr6	459	51.0191	5.38	HLH	Nucleus	E-box binding	Non-G-box binding	4	3
ScbHLH163	ScWN6R01G229100.1	Chr6	459	51.0191	5.38	HLH	Nucleus	E-box binding	Non-G-box binding	4	3
ScbHLH164	ScWN6R01G233500.1	Chr6	292	30.8065	5.3	HLH	Nucleus	Non-E-box binding	-	19	2
ScbHLH165	ScWN6R01G233600.1	Chr6	292	30.342	5.78	HLH	Cytoplasmic	Non-E-box binding	-	19	2
ScbHLH166	ScWN6R01G237900.1	Chr6	317	34.1498	9.07	HLH	Nucleus	E-box binding	G-box binding	3	3
ScbHLH167	ScWN6R01G246000.3	Chr6	420	45.5621	6.47	HLH	Nucleus	E-box binding	G-box binding	11	11
ScbHLH168	ScWN6R01G255500.1	Chr6	88	9.88414	9.03	HLH	Mitochondrial	Non-DNA binding	-	12	2
ScbHLH169	ScWN6R01G264100.2	Chr6	353	37.4582	5.09	HLH	Nucleus	E-box binding	G-box binding	5	4
ScbHLH170	ScWN6R01G294400.1	Chr6	345	36.2263	5.64	HLH	Nucleus	E-box binding	G-box binding	3	3
ScbHLH171	ScWN6R01G296900.1	Chr6	317	33.7627	5.91	HLH	Nucleus	E-box binding	G-box binding	3	4
ScbHLH172	ScWN6R01G328100.1	Chr6	356	36.6247	5.58	HLH	Nucleus	E-box binding	G-box binding	17	6
ScbHLH173	ScWN6R01G364400.1	Chr6	324	35.9108	9.01	HLH	Nucleus	E-box binding	G-box binding	15	7
ScbHLH174	ScWN6R01G441700.1	Chr6	232	25.7249	6.72	HLH	Nucleus	Non-E-box binding	-	2	3
ScbHLH175	ScWN6R01G441900.1	Chr6	240	26.5981	8.87	HLH	Nucleus	E-box binding	G-box binding	2	3
ScbHLH176	ScWN6R01G442000.1	Chr6	243	26.7874	7.73	HLH	Nucleus	E-box binding	G-box binding	2	3
ScbHLH177	ScWN6R01G490200.1	Chr6	311	33.8323	6.9	HLH	Nucleus	E-box binding	G-box binding	5	3
ScbHLH178	ScWN6R01G490800.1	Chr6	311	33.9284	6.7	HLH	Nucleus	E-box binding	G-box binding	5	3
ScbHLH179	ScWN6R01G490900.1	Chr6	311	33.9564	6.7	HLH	Nucleus	E-box binding	G-box binding	5	3
ScbHLH180	ScWN6R01G491000.1	Chr6	311	33.9564	6.7	HLH	Nucleus	E-box binding	G-box binding	5	3
ScbHLH181	ScWN6R01G548500.1	Chr6	389	41.9765	9.22	HLH	Chloroplast	Non-E-box binding	-	19	5
ScbHLH182	ScWN6R01G593600.1	Chr6	348	37.5988	5.77	HLH	Nucleus	E-box binding	Non-G-box binding	9	4
ScbHLH183	ScWN7R01G060500.1	Chr7	333	36.1748	5.34	HLH	Cytoplasmic	E-box binding	G-box binding	5	4
ScbHLH184	ScWN7R01G060600.1	Chr7	320	34.3731	6.06	HLH	Cytoskeleton	E-box binding	G-box binding	5	3
ScbHLH185	ScWN7R01G060700.1	Chr7	323	34.7522	5.73	HLH	Nucleus	E-box binding	G-box binding	5	3
ScbHLH186	ScWN7R01G060800.2	Chr7	333	36.1888	5.35	HLH	Cytoplasmic	E-box binding	G-box binding	5	3
ScbHLH187	ScWN7R01G060900.1	Chr7	323	34.8453	5.77	HLH	Nucleus	E-box binding	G-box binding	5	3
ScbHLH188	ScWN7R01G099200.1	Chr7	343	36.1924	5.63	HLH	Nucleus	E-box binding	G-box binding	5	3
ScbHLH189	ScWN7R01G100900.1	Chr7	313	34.0953	6.27	HLH、bHLH-MYC_N	Nucleus	E-box binding	G-box binding	3	3
ScbHLH190	ScWN7R01G104700.1	Chr7	348	37.0168	6.72	HLH	Nucleus	E-box binding	G-box binding	5	3
ScbHLH191	ScWN7R01G104800.1	Chr7	349	37.24	5.63	HLH	Nucleus	E-box binding	G-box binding	5	4
ScbHLH192	ScWN7R01G105500.1	Chr7	246	25.8172	5.84	HLH	Nucleus	Non-DNA binding	-	13	3
ScbHLH193	ScWN7R01G105800.1	Chr7	246	25.8832	5.76	HLH	Nucleus	Non-DNA binding	-	13	3
ScbHLH194	ScWN7R01G107100.1	Chr7	338	35.736	5.21	HLH	Cytoplasmic	E-box binding	G-box binding	3	3
ScbHLH195	ScWN7R01G118700.1	Chr7	85	9.60588	6.58	HLH	Cytoplasmic - Nucleus	Non-DNA binding	-	12	2
ScbHLH196	ScWN7R01G119100.1	Chr7	92	10.3777	7.98	HLH	Nucleus	Non-DNA binding	-	12	2
ScbHLH197	ScWN7R01G130300.1	Chr7	598	65.4809	6.56	HLH、bHLH-MYC_N	Nucleus	E-box binding	G-box binding	8	1
ScbHLH198	ScWN7R01G149900.1	Chr7	327	35.3371	5.48	HLH	Nucleus	Non-E-box binding	-	19	5
ScbHLH199	ScWN7R01G150200.1	Chr7	327	35.3371	5.48	HLH	Nucleus	Non-E-box binding	-	19	5
ScbHLH200	ScWN7R01G172700.1	Chr7	824	89.011	6.07	HLH	Nucleus	E-box binding	G-box binding	18	13
ScbHLH201	ScWN7R01G173700.1	Chr7	319	34.3904	5.1	HLH	Nucleus	E-box binding	G-box binding	5	5
ScbHLH202	ScWN7R01G185100.2	Chr7	600	66.5693	6.39	HLH、bHLH-MYC_N	Nucleus	E-box binding	G-box binding	7	8
ScbHLH203	ScWN7R01G191700.1	Chr7	406	43.3687	5.58	HLH	Nucleus	E-box binding	G-box binding	10	2
ScbHLH204	ScWN7R01G249200.1	Chr7	222	24.1933	9.2	HLH	Nucleus	Non-E-box binding	-	19	1
ScbHLH205	ScWN7R01G250700.1	Chr7	294	32.0616	6.24	HLH	Nucleus	E-box binding	G-box binding	18	8
ScbHLH206	ScWN7R01G294500.1	Chr7	240	26.1558	5.52	HLH	Nucleus	E-box binding	G-box binding	6	5
ScbHLH207	ScWN7R01G297800.1	Chr7	526	54.5664	5.35	HLH	Nucleus	E-box binding	Non-G-box binding	9	4
ScbHLH208	ScWN7R01G308300.1	Chr7	315	34.6656	6.53	HLH	Nucleus	Non-E-box binding	-	19	1
ScbHLH209	ScWN7R01G315000.1	Chr7	364	39.0415	7.05	HLH	Cytoplasmic	E-box binding	G-box binding	3	3
ScbHLH210	ScWN7R01G339700.2	Chr7	264	27.9074	5.05	HLH	Nucleus	Non-DNA binding	-	13	3
ScbHLH211	ScWN7R01G342000.1	Chr7	263	28.5608	5.33	HLH	Chloroplast	E-box binding	G-box binding	11	9
ScbHLH212	ScWN7R01G356400.1	Chr7	519	55.0969	7.63	HLH	Nucleus	E-box binding	G-box binding	21	7
ScbHLH213	ScWN7R01G397900.2	Chr7	342	36.1569	8.77	HLH	Nucleus	E-box binding	G-box binding	18	6
ScbHLH214	ScWN7R01G414300.1	Chr7	253	28.4032	7.08	HLH	Nucleus	E-box binding	G-box binding	2	3
ScbHLH215	ScWNUn01G000400.1	ChrUn	368	38.9196	5.21	HLH	Nucleus	E-box binding	G-box binding	18	8
ScbHLH216	ScWNUn01G017800.1	ChrUn	205	21.6337	11.64	HLH	Nucleus	Non-DNA binding	-	14	1
ScbHLH217	ScWNUn01G059200.1	ChrUn	238	26.7091	8.32	HLH	Nucleus	E-box binding	G-box binding	2	3
ScbHLH218	ScWNUn01G087700.1	ChrUn	261	27.4165	9.07	HLH	Nucleus	Non-E-box binding	-	12	9
ScbHLH219	ScWNUn01G161100.1	ChrUn	331	35.2107	6.09	HLH	Nucleus	E-box binding	G-box binding	3	3
ScbHLH220	ScWNUn01G194300.1	ChrUn	625	67.5439	5.57	HLH	Extracellular	Non-DNA binding	-	20	8

## Sheet: bHLH gene sequences
Table S1. List of the 220 S. cereale bHLH genes identified in this study.
Gene	Gene ID	Sequence Type	Sequences
ScbHLH1	ScWN1R01G006400.1	Protein	MVYGSPPARSTGPVKGQENHIMAERRRRQKINKRFIQLSSLIPGLKKLNKATILSDAIRYVEELQRKLKALEDAATGRSDTSTASSSSPRSGAPVVRNRLPEAEIEVQFSEKAVTLRILCDHAEGLLVRVVSEVEEGLHLSITHANTIRSKDCTLIITITAKVNEGFTLTSEDIIGRLNSALVHHGSCSSTEDK*
ScbHLH1	ScWN1R01G006400.1	CDS	ATGGTGTACGGGTCACCGCCGGCGAGGAGCACGGGACCCGTCAAGGGGCAGGAGAACCATATCATGGCGGAGCGAAGGCGCCGGCAGAAAATTAACAAGCGCTTCATCCAGCTCTCCAGCCTCATCCCCGGCCTCAAGAAGCTGAACAAGGCGACGATCCTTTCCGACGCGATCAGGTACGTCGAGGAGCTGCAGCGAAAGCTCAAGGCCCTCGAGGACGCAGCCACTGGCCGCAGCGACACAAGCACGGCCTCGTCGTCGTCGCCGCGGTCAGGGGCGCCGGTTGTGAGGAACCGGCTGCCTGAGGCTGAGATCGAGGTCCAGTTCTCGGAGAAGGCCGTGACGTTGAGGATCCTCTGCGACCACGCCGAGGGGTTGTTGGTGAGGGTGGTGTCGGAG…
ScbHLH2	ScWN1R01G045700.1	Protein	MYHQQCELLMPHEGLDMDAGQSHHLAAGSAVPAELNFHLLSYVDTAVSPQQPTVEYFFGGADQPHAQFEQLAANHQAMTVLRDYYGQYPATADAYLPGGGPRTGSSSLVFGAAEEESAYMVGAFQCSPKPRASGSRKRGRGAGSSFHGFPANGGVEKKEKQRRQRLSEKFTALMLLIPNRTKEDRATVIYDAIEYIQELGRTVEELTLLVEKKRGRREHQGDVVDPAPTLVSGDGECFAGEVAAAVMPAMPAPPQPIRSTYIQRRSKETFVDVRIVEDEVNIKLTKRRRDGCLAAASRALDDLHLELVHLSGGKIGDCHIYMFNTKIHPGSPVFASAVASKLIEVVDEY*
ScbHLH2	ScWN1R01G045700.1	CDS	ATGTATCACCAGCAGTGCGAGCTCCTGATGCCCCATGAGGGCCTGGACATGGACGCCGGCCAGTCGCACCACCTTGCCGCCGGTTCAGCTGTTCCGGCAGAGCTCAACTTCCACCTCCTGTCCTACGTCGACACGGCTGTCTCGCCGCAGCAGCCCACCGTTGAGTACTTCTTCGGCGGCGCCGACCAGCCCCATGCGCAGTTCGAGCAGCTGGCCGCCAACCACCAGGCCATGACCGTGCTGCGGGACTACTACGGCCAGTACCCCGCCACCGCCGACGCGTATCTTCCCGGCGGCGGTCCGAGGACCGGTTCGTCGTCCCTGGTGTTCGGTGCTGCCGAAGAGGAGTCGGCCTACATGGTCGGCGCCTTCCAGTGCTCCCCCAAGCCGCGGGCCAGC…
ScbHLH3	ScWN1R01G055000.1	Protein	MERMQLQGPIITSLCWADQAAASASAAQVPFLALLQGATMGDGGPGVKRESYGAAAAFACRPAASDVDLLESCVTQLPAPPVVEAPAAKRRKRPRSRQRAPPPEKRKKPEEAECQRMTHIAVERNRRRLMNDHLASLRALIPSDYIPRGDQATVVGGAIDYVKQLEQQLVALQALAAARRGEGPVGTAATAASDGVFVSPQYTSFSQAGGVGSGVDVEAMAVVGGHVRVRVAGRRWPGRLVRAVAAMENLRMAVLHLAVTSVGHDAVVYCFNLKMEDGCEVSTADEVATVVHQIFAYAAGSCC*
ScbHLH3	ScWN1R01G055000.1	CDS	ATGGAGAGGATGCAGCTGCAAGGCCCCATCATCACCTCCCTGTGCTGGGCGGACCAGGCGGCGGCGAGCGCCAGCGCCGCGCAGGTGCCTTTCTTGGCGCTGCTCCAGGGCGCCACCATGGGGGACGGCGGGCCAGGGGTGAAGCGGGAGTCTTACGGCGCCGCCGCTGCCTTCGCGTGCCGGCCGGCTGCGTCCGACGTCGACCTGCTCGAGAGCTGTGTCACGCAGCTGCCGGCGCCCCCGGTGGTCGAGGCCCCGGCGGCGAAGCGGAGGAAGCGGCCGCGGTCGCGCCAGCGCGCGCCTCCGCCGGAGAAGCGCAAGAAGCCGGAGGAGGCCGAGTGCCAGCGGATGACGCACATCGCCGTCGAGCGCAACCGCCGCCGCCTCATGAACGACCAC…
ScbHLH4	ScWN1R01G103300.1	Protein	MADEAHAHALGLALGLGAESSPGTTTVEVTRAGASRRRTSPRRERARRQTMSVLYDELGALLPDLPPRACRADVVDGAIAYVRALEDTAAELEAHRAMSAGRGRARGGSAEVVASGETSCFAVRLRAARPGALTRVLQVFQRHRVPVLAANVTRNGGEAAVTVTTAVVAPAVAGKIEADIISSNA*
ScbHLH4	ScWN1R01G103300.1	CDS	ATGGCCGACGAAGCGCACGCGCACGCGCTGGGGCTGGCTCTGGGTCTGGGAGCGGAAAGCTCGCCGGGGACGACGACGGTCGAGGTGACTCGTGCGGGGGCGTCCAGGCGGCGCACGTCACCCCGTCGGGAGCGCGCGCGCCGGCAGACCATGTCCGTGCTCTACGACGAGCTGGGCGCGCTGCTCCCCGACCTCCCCCCTCGGGCGTGCAGGGCGGACGTCGTCGACGGGGCCATCGCGTACGTCAGGGCGCTCGAGGACACGGCCGCCGAGCTCGAGGCGCACAGGGCGATGTCGGCCGGGCGTGGCCGCGCACGCGGCGGCAGCGCTGAGGTCGTCGCCTCGGGGGAGACGTCGTGCTTCGCCGTCCGGCTGCGCGCGGCAAGGCCGGGCGCGCTC…
ScbHLH5	ScWN1R01G117700.1	Protein	MASSGEVQRSLQAVAQGLRWTYALLWQLCPDQGALVWAEGHYNGAIKTRKTVQPAVAQAQTPAPAPAAEAADQARSRQLRELFDTLAREAAAGGGTGFRDVHGCAQEARRPSAALAPEDLTETEWFYLMSASYSFPPGVGLPGRAFARGGHVWLRRANEVDSKAFSRAILARSAGIKTVVCIPIIDGVLEIGTTEKVEEDIGLVQYAMAIFMDQQETHMIPGICHSNQTSHIDQQSFQTHTGQTKPEPNKLNPEYDDDEMDYDDDEIDAECASGSETNTGRDHCRHGPPNIAGHDDHATHNAGSSELMQVEMPERARDGCSSNLGDEIQMLMVCQNGTSDRSNLHGQDEPSWHFLYDELCTGEDEAMAENAHYAQTVSLILHRNNALRQADGLSTRSYL…
ScbHLH5	ScWN1R01G117700.1	CDS	ATGGCGAGCAGCGGCGAGGTGCAGAGATCGCTGCAGGCGGTGGCGCAGGGGCTGCGGTGGACGTACGCGCTCCTCTGGCAGCTCTGCCCCGACCAAGGCGCGCTGGTGTGGGCGGAAGGGCACTACAACGGCGCCATCAAGACGCGCAAGACGGTGCAGCCGGCCGTCGCCCAGGCGCAGACGCCGGCGCCGGCGCCGGCGGCGGAGGCAGCCGACCAGGCCCGGAGCCGGCAGCTGCGGGAGCTGTTCGACACGCTCGCCAGGGAGGCTGCCGCGGGCGGCGGGACAGGGTTCAGGGACGTCCACGGCTGCGCCCAGGAGGCTCGACGGCCCAGCGCGGCGCTGGCGCCGGAAGACCTGACGGAGACGGAGTGGTTCTATCTCATGTCTGCCTCCTAC…
ScbHLH6	ScWN1R01G118200.1	Protein	MASSGEVQRSLQAVAQGLRWTYALLWQLCPDQGALVWAEGHYNGAIKTRKTVQPAVAQAQAQAPAPMAEAADQARSRQLRELFDTLAREAAAGGGTGFRDVHGCAQEARRPSAALAPEDLTETEWFYLMSASYSFPPGVGLPGRAFARGGHVWLSRANEVDSKAFSRAILARSAGIKTVVCVPIIDGVLEIGTTEKVEEDIGLVQYAMAIFMDQQETHMIPGICHSNQTSHIDQQSFQTHTGQTKPEPNKFNPEYEDDEMEYDDDEIDAECASGSETNTGRDHCRHGPPNIASHDDHATHNAGSSELMQVEMPERVRDGCSSNLGDEIQMLMVCQNGTSDRSNLHGQDEPSWHFLYEELCSGYPQSSGIPAGEDEAMAENAHYAHTVSLILHRNNALRQ…
ScbHLH6	ScWN1R01G118200.1	CDS	ATGGCGAGCAGCGGCGAGGTGCAGCGATCGCTGCAGGCGGTGGCGCAGGGGCTGCGGTGGACGTACGCGCTCCTCTGGCAGCTCTGCCCCGACCAAGGCGCGCTGGTGTGGGCGGAAGGGCACTACAACGGCGCCATCAAGACGCGCAAGACGGTGCAGCCGGCCGTCGCCCAGGCGCAGGCGCAGGCGCCGGCGCCGATGGCGGAGGCGGCCGACCAGGCCCGGAGCCGGCAGCTGCGGGAGCTGTTCGACACGCTCGCCAGGGAGGCTGCCGCGGGCGGCGGGACAGGGTTCAGGGACGTCCACGGCTGCGCCCAGGAGGCTCGACGGCCCAGCGCGGCGCTGGCGCCGGAAGACCTGACGGAGACGGAGTGGTTCTATCTCATGTCCGCCTCCTAC…
ScbHLH7	ScWN1R01G142400.1	Protein	MAPLSPCSNTHAYLATQLHYLPHRSISSGHSTSGRRERSRSAMVAHASMYCSAATATTTARSGPAYSAVSPKSSPRNTKRRSARKATRTTAGRRRCVEAIGRKMEALRRLVPSGGDHRSSDEMAEEDGVDELLFRAADYIMRLQVQVKAMQLMVDVLEHTKDS*
ScbHLH7	ScWN1R01G142400.1	CDS	ATGGCACCCCTTTCGCCATGTTCCAACACACATGCATACTTAGCCACCCAGCTCCATTATCTCCCTCACCGATCGATCTCCTCTGGCCACTCTACTAGTGGCCGTCGCGAGCGATCGAGATCCGCCATGGTTGCACACGCCAGCATGTACTGCAGCGCCGCCACGGCCACGACGACGGCGAGGAGCGGGCCGGCCTACTCCGCCGTGTCCCCTAAGTCGTCGCCGAGGAATACCAAGAGAAGGAGCGCCAGGAAGGCGACGAGGACAACGGCCGGGCGGCGGCGCTGCGTGGAGGCGATCGGGAGGAAGATGGAAGCGCTGAGGCGGCTCGTCCCGAGCGGCGGCGATCACCGCAGCAGCGACGAGATGGCGGAGGAGGACGGCGTGGACGAGCTCCTG…
ScbHLH8	ScWN1R01G150100.1	Protein	MATCRAPTSAPELSSSSGRSATEARSLKVHSESERRRRERINTHLATLRRMIPDANQMDKAALLACVVSQVKELKRKATETTRLQATAPIPPEANEITIQCYTAASDNRTTCMRATVSCDDRPGLFVGLAGAFRGLGLRVLRTETASLGGRASHLFVLCKEGGDVGASMRALEGAVRQAMAEVAFPEMVCGGSSWSQRERILEGRCPVMYSV*
ScbHLH8	ScWN1R01G150100.1	CDS	ATGGCAACATGCCGGGCTCCCACTAGCGCGCCGGAGCTGTCCTCATCGTCGGGGAGGAGCGCGACGGAGGCGAGGTCACTGAAGGTTCATAGCGAGTCCGAGAGGCGGCGCCGGGAGAGGATCAATACCCACCTGGCCACGCTGAGGAGAATGATCCCTGATGCTAACCAGATGGACAAGGCCGCCTTGTTAGCATGTGTGGTGAGCCAAGTGAAGGAACTCAAGAGGAAAGCAACCGAAACCACACGATTGCAAGCAACAGCGCCCATCCCTCCGGAGGCCAACGAGATCACCATCCAATGCTACACCGCCGCCAGCGACAACCGGACCACGTGCATGCGTGCCACTGTCAGCTGCGACGACCGTCCGGGCCTCTTCGTGGGTCTGGCCGGAGCGTTC…
ScbHLH9	ScWN1R01G168600.1	Protein	MNRGEFQSSLVQQMIWSGTGDGGTSSVMSSLKPCHEEQDASPKLPSLSSPSLLFSQQFPRSLSALGHINGGTSLLSLHEGSTGIQESHMPESWSQMILGGLVGGQEREGYSTTTALLSKGLENWGDHQAAASACMVGTKEDGSMPRSVAGGAASYNFYGNHLAGDGHEIQAKSQLSQMLLASSPRSCVTTSLGSNMLDFSNSLAPPPRSHHHSDNSSECNSTATGSALKKARVQASSSAQSTLKVRKERLGDRITALHQIVSPFGKTDTASVLQETIGYVRFLLGQIEALSYPYMGHGSNGASIQNGPTGESNPGHFPEYPGQLLNHNNNTGGVQQQAPGQPEQQGAVNEEASKKGLRSRGLCLVPVSCTSHFGGDNAADYWAPATLGGMILR*
ScbHLH9	ScWN1R01G168600.1	CDS	ATGAATCGAGGAGAATTCCAGAGCTCCCTGGTGCAACAGATGATCTGGAGTGGCACTGGGGATGGTGGTACCAGTAGTGTGATGAGTAGCTTGAAGCCATGCCACGAGGAACAAGACGCGTCTCCCAAGCTGCCCTCCTTGTCTTCTCCCTCCTTGCTCTTCTCCCAGCAGTTTCCTCGCAGCTTATCAGCCCTGGGTCACATCAACGGCGGCACGTCTCTTCTAAGCTTGCATGAAGGCAGCACCGGCATCCAGGAGAGCCACATGCCAGAGTCATGGAGCCAGATGATACTAGGGGGATTGGTTGGAGGTCAAGAGAGAGAGGGATACAGCACCACCACGGCTCTCCTGTCAAAGGGACTAGAGAATTGGGGGGATCATCAGGCTGCTGCAAGTGCA…
ScbHLH10	ScWN1R01G244400.1	Protein	MSEPGNELEELLWDNGPALRRTASPFPPFSCSAAGTTKAQELARHPASATAMAQGHDDDAVPWLQHYPIIGVDDDGGGADTAPLPQEYFSTLFPGFSDLPAPVASRDAGAPSTSHAAVVVRPLTEPPAPPKQQLQQPPPRSTGEGVMNFSFFSRPLQRSLPQASARTSAAGTKSVESTLLQTNRLRSTPLFSEQRTAWLQPPKESPATVAAPRPPTPQVPVRHAAEPAAALPQRLHPEVRAAAFPQRLQPEARAAALQQRLQPEVRAAVLPQRLQSEARASEMPPPPATATTSSVCSDNGERSQLKRSSHQTLEWSVSQEDEDLDDEAGGLRRSAARSTKRGRTAEVHNMSERRRRDRINEKMRALQELIPNCNKIDKASMLEEAIEYLKTLQLQVQMM…
ScbHLH10	ScWN1R01G244400.1	CDS	ATGAGTGAGCCGGGCAACGAGCTGGAGGAGCTGCTCTGGGATAACGGACCGGCGCTCCGGCGGACGGCATCGCCCTTCCCGCCCTTCTCCTGCAGCGCCGCCGGTACTACAAAGGCGCAGGAGCTCGCAAGGCACCCCGCGTCGGCGACGGCGATGGCGCAGGGACACGACGACGACGCCGTGCCGTGGTTGCAACATTACCCCATCATCGGCGTGGACGACGACGGCGGCGGCGCCGATACGGCCCCGCTGCCCCAGGAGTACTTCTCCACCTTGTTTCCCGGGTTTTCCGACCTCCCCGCTCCCGTGGCGAGCAGAGATGCCGGAGCGCCATCGACGTCTCACGCAGCGGTCGTCGTGCGGCCGCTGACGGAGCCACCTGCGCCCCCCAAGCAGCAG…
ScbHLH11	ScWN1R01G249600.1	Protein	MNLWTDDNASMMEAFMASADMPAFPWGAAATPPPPAAVPQQPAFNQDTLQQRLQAIIEGSRETWTYAIFWQSSTDAGASLLGWGDGYYKGCDDADKRRQQPTPASAAEQEHRKRVLRELNSLIAGGGAAAPDEAVEEEVTDTEWFFLVSMTQSFPNGMGLPGQALFAGQPTWIATGLASAPCERARQAYTFGLRTMVCIPLGTGVLELGATEVIFQTTDSLGRIRSLFNLNGGGGGSGSWPPVAPPPQEAETDPSVLWLADAPAGDMKESPPSVEISVSKPPPAQPPQIHHFENGSTSTLTENPGLSVHAQQPPPQQAAAAAQRQNQHQLQHQHQLQLQHQHQHQQNQGPFRRELNFSDFASNASVTVTPPFFKPESGEILNFGADSTSRRNPSPAPPA…
ScbHLH11	ScWN1R01G249600.1	CDS	ATGAACCTGTGGACGGACGACAACGCCTCCATGATGGAGGCCTTCATGGCCTCCGCCGACATGCCGGCCTTCCCCTGGGGCGCCGCGGCCACCCCGCCGCCGCCGGCCGCCGTGCCGCAGCAGCCGGCCTTCAACCAGGACACGCTGCAGCAGCGCCTGCAGGCCATCATCGAGGGCTCCAGGGAGACCTGGACCTACGCCATCTTCTGGCAGTCCTCCACCGACGCCGGCGCCTCGCTCCTCGGCTGGGGCGACGGCTACTACAAGGGCTGCGACGACGCCGACAAGCGCCGCCAGCAGCCCACGCCGGCCTCCGCCGCCGAGCAGGAGCACCGCAAGCGCGTCCTCAGGGAGCTCAACTCGCTCATAGCCGGGGGAGGCGCCGCTGCGCCCGACGAG…
ScbHLH12	ScWN1R01G252100.1	Protein	MNLWTDDNASMMEAFMASADMPAFPWGAASTPPPPAAVPQQPAFNQDTLQQRLQAIIEGSRETWTYAIFWQSSTDAGASLLGWGDGYYKGCDDADKRRQQPTPASAAEQEHRKRVLRELNSLIAGGGAAAPDEAVEEEVTDTEWFFLVSMTQSFPNGMGLPGQALFAGQPTWIATGLASAPCERARQAYTFGLRTMVCIPLGTGVLELGATEVIFQTTDSLGRIRSLFNLNGGGGGSGSWPPVAPPPQEAETDPSVLWLADAPAGDMKESPPSVEISVSKPPPAQPPQIHHFENGSTSTLTENPGLSVHAQQPPPQQAAAAAQRQNQHQLQHQHQLQLQHQHQHQQNQGPFRRELNFSDFASNASVTVTPPFFKPESGEILNFGADSTSRRNPSPAPPA…
ScbHLH12	ScWN1R01G252100.1	CDS	ATGAACCTGTGGACGGACGACAACGCCTCCATGATGGAGGCCTTCATGGCCTCCGCCGACATGCCAGCCTTCCCCTGGGGCGCCGCGTCCACCCCGCCGCCGCCGGCCGCCGTGCCGCAGCAGCCGGCCTTCAACCAGGACACGCTGCAGCAGCGCCTGCAGGCCATCATCGAGGGCTCCAGGGAGACCTGGACCTACGCCATCTTCTGGCAGTCCTCCACCGACGCCGGCGCCTCGCTCCTCGGCTGGGGCGACGGCTACTACAAGGGCTGCGACGACGCCGACAAGCGCCGCCAGCAGCCCACCCCGGCCTCCGCCGCCGAGCAGGAGCACCGCAAGCGCGTCCTCAGGGAGCTCAACTCGCTCATAGCCGGGGGAGGCGCCGCCGCGCCCGACGAG…
ScbHLH13	ScWN1R01G272400.1	Protein	MAEEWWGSARTGGDALSACSATPTGSEISGTSGMSSGPAGLPDSAAAASPFFLADPHMDWTQSFMGEKVAAAANAPTSFNALLHLQGDASRQFLLDQAEHPPPVLATLYADGASHQGSVYADGLYGSSLASSYGDTPAAATTKPFSQQQQFPDFFSSTGLFGAPAPIQRSPQPLLQALEPKLLKSSTEPAAQDACSSSSATRRSSAAPPAAKKPRTETPMPTFKVRKEKLGDRVTALQQLVSPFGKTDTASVLHEAIGYIKFLHDQVASLSSPYFIRCSGGPVQQLQHKQASDGDAGEAREDLRSRGLCLVPVASTYTMASETAPELWHPTFGGTFH*
ScbHLH13	ScWN1R01G272400.1	CDS	ATGGCGGAGGAGTGGTGGGGCTCTGCACGAACCGGCGGCGACGCGCTCTCGGCGTGCTCCGCGACGCCTACCGGGTCAGAGATCAGCGGGACTTCGGGGATGAGCTCGGGGCCTGCCGGTTTACCGGACTCCGCCGCCGCCGCCTCGCCGTTCTTCCTCGCTGATCCGCACATGGATTGGACGCAATCCTTCATGGGCGAGAAGGTAGCAGCGGCGGCCAACGCTCCGACGAGCTTCAACGCGTTGCTCCACCTGCAGGGCGACGCGAGCCGCCAGTTCCTGCTCGACCAGGCGGAGCATCCGCCTCCCGTTCTGGCTACCCTGTACGCCGACGGCGCGTCGCATCAGGGGTCCGTGTACGCGGACGGCCTGTACGGCTCCAGCTTGGCCAGCAGCTAC…
ScbHLH14	ScWN1R01G273600.1	Protein	MADETHAHALGLALGLGAESSPGTTTVEVTRAGASRRRRSPRLERARRQTMSTLYDELARAAPRPPPSGSFSFRSRSCRLFFSFSRRSYLPIEATSSCPACRADIVDGAIAYVRALEDTAAELEVHRAMSAGRSRRRARDDGAEVVAAGETSCFAVRLCAARPGALTRVLEVFQRHRVPVLAATVSRNGGEAAVTVTTAVVAPAVAGKIEADIISSA*
ScbHLH14	ScWN1R01G273600.1	CDS	ATGGCCGACGAGACGCACGCGCACGCGCTGGGGCTGGCTCTGGGTCTGGGAGCAGAAAGCTCGCCGGGGACGACGACGGTCGAGGTGACCCGTGCGGGGGCGTCCAGGCGGCGCAGGTCACCCCGTCTGGAGCGCGCGCGCCGGCAGACCATGTCCACGCTCTACGACGAGCTGGCGCGCGCTGCTCCCCGACCTCCCCCATCGGGTTCGTTCTCCTTTCGCTCCCGTTCTTGCCGATTATTCTTTTCGTTCTCTCGGCGTTCGTATCTGCCGATCGAGGCCACGAGCTCATGCCCCGCGTGCAGGGCGGACATCGTCGACGGGGCCATCGCGTACGTCAGGGCGCTGGAGGACACGGCCGCCGAGCTCGAGGTGCACAGGGCGATGTCGGCCGGGAGG…
ScbHLH15	ScWN1R01G329400.1	Protein	MLPKKPLGPPYSPHALTQCKCWADQAAASASAAQVPFLALLQGATMGDGGPGVKRESYGAAAAFACRPAASDVDLLESCVTQLPAPPVVEAPAAKRRKRPRSRQRAPPPEKRKKPEEAECQRMTHIAVERNRRRLMNDHLASLRALIPSDYIPRGDQATVVGGAIDYVKQLEQQLVALQALAAARRGEGPVGTAATAASDGVFVSPQYTSFSQAGGVGSGVDVEAMAVVGGHVRVRVAGRRWPGRLVRAVAAMENLRMAVLHLAVTSVGHDAVVYCFNLKMEDGCEVSTADEVATVVHQIFAYAAGSCC*
ScbHLH15	ScWN1R01G329400.1	CDS	ATGCTCCCCAAGAAACCACTAGGGCCACCGTATTCTCCTCACGCCCTCACACAATGCAAGTGCTGGGCGGACCAGGCGGCGGCGAGCGCCAGCGCCGCGCAGGTGCCTTTCTTGGCGCTGCTCCAGGGCGCCACCATGGGGGACGGCGGGCCAGGGGTGAAGCGGGAGTCTTACGGCGCCGCCGCTGCCTTCGCGTGCCGGCCGGCTGCGTCCGACGTCGACCTGCTCGAGAGCTGTGTCACGCAGCTGCCGGCGCCCCCGGTGGTCGAGGCCCCGGCGGCGAAGCGGAGGAAGCGGCCGCGGTCGCGCCAGCGCGCGCCTCCGCCGGAGAAGCGCAAGAAGCCGGAGGAGGCCGAGTGCCAGCGGATGACGCACATCGCCGTCGAGCGCAACCGCCGC…
ScbHLH16	ScWN1R01G382400.1	Protein	MVDDPPVSSVILGFDAPRREDAAAAAAQDNSGAKKRSRPESSAQPGTKACREKLRRDRLNERFSELCAVLEPGKPPKADKVAILSDATRLLDQLRSEAQKLKASNESLQDSIKSLKSEKSELRDEKTKLKAERERLEQMLKGVSAAAAAPRQFVPHPAAAAAPQFHPAAAYAHAGKFVPAYAAGYPPPAAFWQWIPPTSLDTSKDPAHWPPVA*
ScbHLH16	ScWN1R01G382400.1	CDS	ATGGTCGACGACCCGCCGGTCTCCAGCGTCATACTGGGCTTCGATGCTCCCAGGAGGGAGGACGCCGCGGCGGCGGCTGCCCAGGACAACTCCGGCGCCAAGAAGAGATCCCGTCCAGAGTCGAGCGCGCAGCCCGGCACCAAGGCATGCCGCGAGAAGCTCCGGCGAGACAGGCTCAACGAGAGGTTCAGTGAGCTGTGCGCCGTTTTGGAGCCCGGGAAGCCACCCAAGGCCGACAAGGTCGCCATCCTCAGCGACGCCACTCGCCTCCTGGACCAGCTGCGCAGCGAGGCCCAGAAGCTCAAGGCCTCGAACGAGTCGCTCCAGGACTCCATCAAGAGCCTCAAGTCCGAGAAGTCGGAGCTGCGGGACGAGAAGACGAAGCTGAAGGCCGAGAGG…
ScbHLH17	ScWN1R01G395200.1	Protein	MEKQGSSHQLDTFAQLDGGAAPEEPIGSGAGAEMVDYMLGQTTPLPQGVPHGQVSLDKLSFSDVLQFADFGPRLALNQPSADHDDARDDDEEDSYFFRFQSQLSGSDDPDPRGSAGIHHAAEQEGSKTADGSGGPHDHGGGVSESTTLVQQSDGGGRVGQKAGGEQAKSGRRKRPRSTKTSEEVESQRMTHIAVERNRRRQMNDYLRVLRSLMPGSYVQRGDQASIIGGAIEFIRELEQLIQCLESQKRRRLYGDAPRPVTDASAPVVPATSIHEPPPQGHEAPPFYVSPSLSFPGTGNNDAAAGAKVMIDLDACAGGLREEVAENKSSLADIEVRVLGEDAVIKVLSRRRPEQLIKTIAVLEEMHMSILHTNITTIEQTVLYSFNVKITSEPRFTAEE…
ScbHLH17	ScWN1R01G395200.1	CDS	ATGGAAAAACAGGGAAGCAGCCACCAGCTGGACACCTTCGCTCAACTGGACGGCGGGGCGGCGCCGGAGGAGCCGATCGGCAGTGGCGCGGGAGCCGAGATGGTGGACTACATGCTGGGCCAGACGACGCCGCTGCCTCAGGGTGTGCCGCACGGCCAGGTGTCCTTGGACAAGCTCAGCTTCTCGGACGTGCTGCAGTTCGCCGACTTCGGCCCCAGGCTCGCGCTCAACCAGCCGTCTGCCGACCACGACGACGCCCGTGACGACGACGAGGAGGACAGCTACTTCTTCAGGTTCCAGTCCCAGCTCTCCGGCTCGGACGACCCCGATCCCCGCGGAAGCGCAGGTATCCACCACGCGGCGGAGCAGGAGGGCAGCAAGACGGCGGACGGATCAGGA…
ScbHLH18	ScWN1R01G476500.1	Protein	MDAFGWSTQPPVSVPSCPTDDALLAAFLGASSFGELHSAGAGDGTVSSDAYNGGLDLPSCQSDLSLLRCQDGVALPGYGDASSNVFLDSMGFLPAIAGAHDGLHDRFAHAAGSNTAFSGYSTTTCGGGGGNVSSGESNTYGGGGHETEVASPPCAVSRRAQEISQVAPPPTRRNKMSDEHPAAATTTVEAKERWGTTNRAAAPTTSITFGHSGGRRGYEPDTEAIAQVKEMIYRAAAMRPIPSLTGAGEPPNASPEPSSSKPRRRKNVRISSDPQTVAARLRREKVSERLRALQRLVPGGSKMDTASMLDEAASYLKFLKSQVAALESLGGGGVGGDDDSRYSSLQRYTGRNFNPLSRGIGGGGGTMLAFGRDGVAGYVKSGRNMNMQL*
ScbHLH18	ScWN1R01G476500.1	CDS	ATGGACGCCTTTGGCTGGAGCACGCAGCCTCCTGTGAGCGTGCCGAGCTGCCCGACCGACGACGCCCTCCTCGCCGCCTTCCTGGGCGCGAGCAGCTTCGGGGAGCTCCACTCCGCCGGCGCCGGCGATGGCACCGTGAGCTCGGACGCCTACAACGGCGGCCTCGACCTGCCGTCGTGCCAGAGCGACCTCAGCCTCCTGCGGTGCCAGGACGGCGTGGCGCTTCCCGGCTACGGCGACGCGTCGTCCAACGTCTTTCTGGACTCGATGGGTTTCCTCCCGGCCATCGCCGGCGCGCATGACGGGCTCCATGACAGGTTCGCGCACGCTGCCGGCTCCAACACTGCCTTCTCCGGTTACAGCACCACCACCTGCGGCGGCGGCGGTGGGAACGTCTCC…
ScbHLH19	ScWN1R01G535900.1	Protein	MLSQFNSSLWVQEGDVHEHQGLGQEQAAVMGQEAGNHHNQNLLPMPSGGGGGLGAPPMFIEDSWYFALGPVGDAAGNGSMVQAPAAMEASGSSSGFGAGSQMFSLLNPGVGGTGPLDVSGFDVDISGVGGGDFSAFLGAGNASNASLLPHGSTDFLGSFGGFGTAPAQTTDFGGLAGFDLFDTGAQGWSGPSSEGPAAPASQTAPFSGQGNAAVLRPLENLPASGAQPTLFQKRALRRNAGEEDGERKRKAAEPDIILDDADDDIISIDASGLNYDSEDGRDVEESGRKDGTESNANSTVTGGAAAEGKGRKKGMPAKNLMAERRRRKKLNDRLYALRSVVPRISKMDRASILGDAIEYLKELTQKINDLQKELESSPSTSSLPPTPTSFRPPTPTVPA…
ScbHLH19	ScWN1R01G535900.1	CDS	ATGCTGTCCCAGTTCAACAGTTCTCTTTGGGTGCAGGAAGGCGACGTCCATGAACACCAGGGCCTCGGTCAAGAGCAGGCGGCGGTGATGGGGCAGGAGGCCGGCAACCACCACAACCAGAACCTCCTGCCTATGCCCTCGGGGGGAGGCGGGGGGCTCGGCGCCCCGCCGATGTTCATTGAGGACAGCTGGTACTTCGCCCTGGGCCCGGTCGGCGACGCCGCCGGGAACGGGTCCATGGTCCAGGCGCCGGCGGCTATGGAAGCATCGGGATCTAGCTCCGGCTTCGGGGCTGGTTCCCAGATGTTCTCGCTCCTCAACCCGGGGGTGGGAGGTACGGGACCGCTCGACGTCTCTGGGTTCGACGTCGACATCTCCGGCGTTGGAGGCGGCGACTTC…
ScbHLH20	ScWN1R01G536100.1	Protein	MNLWTDDNASMMEAFMASADMPAFPWGAASTPPPPAAVPQQPAFNQDTLQQRLQAIIEGSRETWTYAIFWQSSTDAGASLLGWGDGYYKGCDDADKRRQQPTPASAAEQEHRKRVLRELNSLIAGGGAAAPDEAVEEEVTDTEWFFLVSMTQSFPNGMGLPGQALFAGQPTWIATGLASAPCERARQAYTFGLRTMVCIPLGTGVLELGATEVIFQTTDSLGRIRSLFNLNGGGGGSGSWPPVAPPPQEAETDPSVLWLADAPAGDMKESPPSVEISVSKPPPAQPPQIHHFENGSTSTLTENPGLSVHAQQPPPQQAAAAAQRQNQHQLQHQHQLQLQHQHQHQQNQGPFRRELNFSDFASNASVTVTPPFFKPESGEILNFGADSTSRRNPSPAPPA…
ScbHLH20	ScWN1R01G536100.1	CDS	ATGAACCTGTGGACGGACGACAACGCCTCCATGATGGAGGCCTTCATGGCCTCCGCCGACATGCCAGCCTTCCCCTGGGGCGCCGCGTCCACCCCGCCGCCGCCGGCCGCCGTGCCGCAGCAGCCGGCCTTCAACCAGGACACGCTGCAGCAGCGCCTGCAGGCCATCATCGAGGGCTCCAGGGAGACCTGGACCTACGCCATCTTCTGGCAGTCCTCCACCGACGCCGGCGCCTCGCTCCTCGGCTGGGGCGACGGCTACTACAAGGGCTGCGACGACGCCGACAAGCGCCGCCAGCAGCCCACCCCGGCCTCCGCCGCCGAGCAGGAGCACCGCAAGCGCGTCCTCAGGGAGCTCAACTCGCTCATAGCCGGGGGAGGCGCCGCCGCGCCCGACGAG…
ScbHLH21	ScWN2R01G040200.1	Protein	MVAMLPAAPATSAGAGATEKLVHGPVADGKCKKKAPRMIHKAEREKHKRDLLNDLFGELGEMLEADRQTNGKACILTDTTRILRDLLSQLESLRKENSTLQNESHYVTMERNELQDENDVLRNEILELQNELATRPAGNPGWGHATAGSPQTGPMQLPAITSAVFPLQQPLQQPAVVEHPYAPPPPRELKLFPDAASDIEGLEPSEDQEAAIHIARPLARYPTESASWPVTVSLGLPRMEDEQCSSGTTGSSKEGSSSASSRD*
ScbHLH21	ScWN2R01G040200.1	CDS	ATGGTCGCCATGCTGCCCGCCGCCCCAGCCACCAGCGCCGGCGCCGGCGCCACCGAGAAGCTCGTCCATGGGCCTGTCGCCGACGGCAAGTGCAAGAAGAAGGCCCCGAGGATGATCCACAAGGCCGAGAGGGAGAAGCACAAGCGCGACCTGCTCAACGACCTCTTCGGCGAGCTCGGCGAAATGCTAGAAGCTGACAGGCAGACCAATGGGAAAGCCTGTATACTGACTGACACCACTCGGATACTTCGGGATCTGCTTTCGCAATTAGAATCTCTCCGGAAGGAGAATAGCACCCTGCAGAATGAATCTCACTATGTTACAATGGAGAGGAATGAGCTGCAGGATGAGAACGATGTGCTCCGCAATGAAATTCTGGAGTTGCAAAATGAACTGGCG…
ScbHLH22	ScWN2R01G041700.1	Protein	MVAMLPAARADAAPATSAGAAEKLVPGPVADGKCKKKAPRMIHKAEREKHKRDLLNDLFGELGEMLEADRQTNGKACILTDTTRILRDLLSQLESLRKENSTLQNESHYVTMERNELQDENDVLRNEILELQNELATRPAGNPGWGHATAGSPQTGPMQLPAIASAVFPLQQPLQQPTVMEHPYAPPPPRELKLFPDAASDIEGLEPSEDQEAANRIARPLARYPTESASWPVTVSLGLPRMEDEQCSSGTTGSSSKEGSSSASSRD*
ScbHLH22	ScWN2R01G041700.1	CDS	ATGGTCGCCATGCTGCCCGCCGCGAGGGCAGACGCCGCCCCCGCCACCAGCGCCGGCGCCGCCGAGAAGCTCGTCCCAGGGCCTGTCGCCGACGGCAAGTGCAAGAAGAAGGCGCCGAGGATGATCCACAAGGCCGAGAGGGAGAAGCACAAGCGCGACCTGCTCAACGATCTCTTCGGCGAGCTCGGCGAAATGCTAGAAGCTGACAGGCAGACCAATGGGAAAGCATGCATACTGACTGACACCACTCGGATACTTCGGGATCTGCTTTCGCAGTTGGAATCTCTCCGGAAGGAGAATAGCACCCTGCAGAATGAATCTCACTATGTTACAATGGAGAGGAATGAGTTGCAGGATGAGAACGATGTGCTCCGCAATGAAATTCTGGAGTTACAAAAT…
ScbHLH23	ScWN2R01G102700.1	Protein	MRWSSARAPIGRCRAAEGRRRRRRRKMSHIAVERNRRRQMNDHLKVLRALTPAFYIKRCDQASIIGGAIEFIRELHTVLDALEAKKKRRLCSPTPSPRSLLTCSTPTSAGGSASDVSPNSNGSSAGSYAAVAPVGAAVKELAACCNSPAADVEARISGANVLLRTLSGRIPGQAARIVALLESLHLEVLHVNISTMDDTVLHSFVLKIGLECQLSVEDVAFEVQQTFCYHQELDYSSMAI*
ScbHLH23	ScWN2R01G102700.1	CDS	ATGCGCTGGTCGTCAGCCAGAGCTCCGATCGGTCGGTGTCGAGCAGCGGAGGGAAGAAGAAGAAGAAGAAGAAGGAAGATGTCGCACATCGCGGTGGAGCGGAACCGGCGGCGGCAGATGAACGACCACCTCAAGGTGCTCCGTGCCCTGACGCCGGCCTTCTACATCAAGCGCTGCGACCAGGCGTCCATCATCGGCGGCGCCATCGAGTTCATCCGGGAGCTGCACACCGTGCTGGACGCGCTGGAGGCCAAGAAGAAGCGCCGCCTCTGCAGCCCCACCCCGAGCCCGCGCTCCCTCCTCACCTGCTCCACGCCCACCAGCGCCGGGGGCTCGGCCTCCGACGTCTCCCCCAACAGCAACGGCAGCAGCGCCGGCAGCTACGCTGCTGTAGCGCCC…
ScbHLH24	ScWN2R01G157800.1	Protein	MVPRDMVNAPAERLHVQGSVMNNRKCEKKVPKKIHKSEREKRKRGTQNDLFNELGAMLEPDRQNNGKACVLGDTTRILKDLVSQVESLRKENSTLKNESHYVVLERNELRDDNSMLRNEILELQNKLRMCMQSNPIWSQDTTTRSAVAVPYPTSVVFPVQHSPHSPVITSATALSLQPVITEQCYAAPPRELQLFPEASSASTEDGELSQDQGISNSVTRPQARYPTPVVMSPVNEFPILPRMGEEQQYSSSTSEEV*
ScbHLH24	ScWN2R01G157800.1	CDS	ATGGTGCCCAGGGACATGGTGAATGCCCCCGCCGAGAGGCTGCATGTCCAAGGGTCTGTCATGAACAACAGGAAGTGCGAGAAGAAGGTGCCAAAGAAAATCCATAAGTCGGAGAGGGAGAAACGGAAGCGAGGCACGCAGAATGACCTCTTTAATGAGCTGGGAGCCATGCTAGAACCAGACAGGCAGAACAACGGGAAGGCATGTGTATTGGGTGACACTACACGGATACTGAAGGATTTAGTTTCACAAGTGGAATCTCTTCGGAAGGAGAATAGCACACTGAAGAATGAATCTCACTATGTTGTGTTGGAGCGAAATGAACTGCGTGATGACAACAGCATGCTTCGCAATGAAATCCTGGAGCTTCAGAACAAGCTTAGAATGTGTATGCAAAGC…
ScbHLH25	ScWN2R01G189700.1	Protein	MESSYSSAMPMETDMMSQFLGGDHHCFAYEQQDESMEAMAAMFLPGLDTDSNSSSSCLNYDMSPQCWPQPQAQPGHSSSVTSFLDPAHGYESFEFPVMDPFPHAEFQSHCTDIPYLVGGSEDLSPLDSNCAPAGGEEAANDHTPVTTKRKSRAATTASKKAKKAGKKDFTSNDIEGDDTYVIDPQSSSSCTSEDGDLDGNAKSSSKKTGTRASRGAATDPQSLYARKRRERINERLKTLQNLVPNGTKVDISTMLEEAVEYVRFMQLQIKLLSSDDMWMYAPLAYNGINVSSLEMHIAALQK*
ScbHLH25	ScWN2R01G189700.1	CDS	ATGGAAAGCTCCTACAGTTCAGCCATGCCCATGGAGACCGACATGATGTCGCAGTTCCTCGGAGGCGACCACCACTGCTTCGCCTACGAGCAGCAGGACGAGTCCATGGAGGCAATGGCGGCCATGTTCTTGCCTGGCCTCGACACCGACTCCAACTCCTCCTCTAGCTGCCTCAACTACGACATGTCTCCACAATGCTGGCCGCAGCCCCAGGCTCAGCCAGGCCATAGCTCCAGCGTCACCAGTTTCCTTGATCCGGCTCACGGCTATGAGAGCTTTGAGTTCCCCGTGATGGACCCCTTCCCCCATGCCGAATTCCAGTCCCATTGCACCGATATCCCCTACCTCGTCGGCGGCAGCGAGGACCTGAGTCCTCTAGACAGCAACTGTGCACCAGCC…
ScbHLH26	ScWN2R01G222700.1	Protein	MPRRPRASRGGSGGGGGEEVKMEDFVESMLNLGGGGESEESEEGEQLPAADATQYKSKNLDAERRRRGRLNRNILALRAVVPNITKMSKESTLADAIDHIKKLQNQVLELQSQLADSPGEAWEKQGSASCSESFAPTDNIHYQGQVELIPLGTCKYNLKIFWTKRAGLFTKVLEALCNYNVQVLSLNTITYYGYAESFFCIEVKGEQDVVMVELRDLLSSIVEVPSI*
ScbHLH26	ScWN2R01G222700.1	CDS	ATGCCGCGCCGTCCGAGGGCCTCCCGTGGCGGCAGCGGTGGCGGCGGCGGCGAGGAGGTGAAGATGGAGGACTTCGTGGAGTCGATGCTAAACCTGGGCGGCGGCGGCGAGAGCGAGGAGAGCGAGGAGGGGGAGCAGCTGCCGGCGGCGGACGCCACGCAGTACAAGTCCAAGAACCTGGACGCCGAGCGGCGGAGGAGGGGCAGGCTCAACAGGAACATCCTCGCGCTCAGGGCCGTCGTGCCCAACATCACCAAGATGAGCAAGGAGTCCACCCTGGCGGACGCCATCGATCACATCAAGAAGCTCCAGAACCAGGTCCTTGAGCTGCAGAGCCAGCTCGCCGACTCGCCCGGCGAGGCCTGGGAGAAGCAAGGCAGCGCCTCCTGCTCCGAATCC…
ScbHLH27	ScWN2R01G228100.1	Protein	MASPEGSNWVFDCPLMDDLAAADFAAAPAGGFYWTPQMHTLAQAVSATPAPNPCAEINSSVSVDCDHVKGQPKNKRPRSETGAQPSSKACREKVRRDKLNERFLELGAVLDPGKTPKIDKCAILNDAIRAVTELRSEAEKLKDSNESLQEKIRELKAEKSELRDEKQKLKAEKESLEQQIKFMNARQSLVPHPSVIPATAFAAAQGQAAGHKLMMPVMSYPGFPMWQFMPPSDVDTSDDPKSCPPVA*
ScbHLH27	ScWN2R01G228100.1	CDS	ATGGCATCCCCGGAAGGATCAAACTGGGTCTTCGACTGCCCCCTCATGGACGACCTTGCTGCCGCCGACTTCGCCGCGGCACCCGCAGGAGGCTTCTACTGGACCCCGCAGATGCACACTCTTGCGCAGGCCGTCTCCGCCACGCCGGCTCCCAATCCCTGTGCGGAAATCAATAGCTCTGTTTCGGTGGACTGCGACCATGTCAAAGGACAACCGAAAAATAAACGTCCTAGGTCAGAAACTGGTGCTCAACCTAGCTCCAAAGCATGCAGGGAGAAAGTGAGAAGGGACAAGCTAAACGAGAGGTTCTTGGAATTGGGTGCTGTCTTGGATCCGGGGAAAACACCTAAAATCGACAAATGTGCTATATTAAATGATGCTATCCGTGCGGTAACTGAA…
ScbHLH28	ScWN2R01G272000.4	Protein	MSTDPPLHTNAECRTTLLFSCVPFILFPRKSNPARTHSTALLLLSRTQLRSPPVSPQVERPVSSIGSGIMDDGERPAPNHKRHLPLQEAGGELVELLWQDGAIVPQAQAQTPHRRCSQSGAASGVTAEDAAAWLTPDGGGGRDLYSHLWHSVADGDAGALVAGSGAGTSFCGSNVVTAPALLPSPEEEPGSSSAGGQARLFKRGRDELGGRREDADDCEAVNETRPQRPAAKRRTRAAEVHNQSERKRRDRINEKMKALQELVPHCNKSDKASILDEAIEYLKSLQLQVQIMWMTTGMTPMMYPGAHQLMPPMAMGLNSACMPAAQSLSQLQRVAPFMNQHLPNQMPRVQSPAIDSLNVANQMQNNGVCGEPRNPFLHPDDTLTAASQVISRNTVSLLL…
ScbHLH28	ScWN2R01G272000.4	CDS	ATGTCAACGGATCCTCCCCTCCATACGAATGCGGAATGCCGCACAACTCTTCTCTTCTCTTGTGTTCCTTTTATATTATTCCCGAGAAAATCTAACCCAGCTAGAACACATTCCACAGCTCTTCTCCTTCTCTCTAGAACACAGCTTCGCTCTCCGCCGGTTTCTCCTCAAGTGGAGAGGCCCGTCAGCTCGATCGGCTCAGGGATCATGGACGACGGCGAAAGACCGGCGCCGAACCACAAGAGGCACCTCCCACTGCAGGAGGCGGGCGGCGAGCTCGTGGAGCTGCTGTGGCAGGACGGGGCCATCGTACCACAGGCGCAGGCACAGACGCCGCACCGGCGGTGTTCCCAGAGCGGCGCGGCGAGCGGCGTCACCGCGGAGGACGCGGCCGCGTGG…
ScbHLH29	ScWN2R01G290000.1	Protein	MANEHFFPGEYFSSGLAAPFLGASYVQPPRSGFEAAAAMAFGLPWADQHLPLDSSATTAHFDSALSSLVSSPASATAGGGLGFAHGGEDNVAIGDLIGRLGSICNGASANNSCYSTPLSSPPRGAPQPFRGYGAIAALETGRLSRASSSKSLVGNTSGVAATAPLDQSAQLEMSPETDSQPAMQDPPTKKGAAGSARKRKAAPAKGKAKAFLPAVEPSCSMAAINTSPPKRPRVADGGNDENAGAVEEEEKAEPAKDYIHVRARRGQATDSHSLAERVRREKIGERMKLLQSLVPSCNKITGKALMLDEIINYVQSLQRQVEFLSMKLSTMNPQLELDEQHVLSKEMDQMAVPGFSYAGSLAVAAGHGHGAELEGTFGWEQDLQSMVQMGAASGSHSQE…
ScbHLH29	ScWN2R01G290000.1	CDS	ATGGCCAACGAGCACTTCTTCCCCGGCGAATACTTTTCCTCCGGTCTCGCCGCGCCGTTCCTTGGCGCATCTTACGTGCAGCCGCCGCGTTCAGGGTTCGAAGCCGCCGCCGCAATGGCCTTCGGGCTGCCGTGGGCCGACCAGCATCTTCCACTAGACTCGTCCGCCACCACGGCGCACTTTGACTCCGCGCTCAGCTCTCTGGTCTCGTCTCCTGCCAGCGCCACCGCCGGCGGAGGCTTAGGCTTCGCGCACGGTGGCGAGGACAACGTCGCCATCGGGGACCTAATCGGCCGGCTCGGCAGCATCTGCAACGGCGCCAGCGCCAACAACTCGTGCTACAGCACGCCTCTCAGCTCCCCTCCACGCGGGGCGCCGCAGCCATTCCGGGGCTACGGC…
ScbHLH30	ScWN2R01G293100.1	Protein	MEADMDMSFDFSWESPNFFEAQVLELGVVDSMHLPAEDSLSGLYSCYDDSSSPDGTSSWPTATARATRASKNIIMERDRRRRLNEKLYNLRGVVPNITKMDKASIIQDAIAYIEALQEQERQLLAEVSDLETDSCTASVGSQAEEDGVGLPRRKKMRRTSSASSINDAITSPATYPVEILKLEVTNVAEKLSVVSLRHGKARDAMAKVCGVLQSLCLKVITASVTTVAGSMVHTMFIETEGMDGAQTIKEMIQVALHHLK*
ScbHLH30	ScWN2R01G293100.1	CDS	ATGGAGGCCGACATGGACATGAGCTTCGATTTCTCTTGGGAGTCGCCTAACTTCTTCGAGGCCCAGGTGCTGGAGCTCGGCGTCGTGGACAGTATGCACCTGCCGGCTGAGGACTCGCTGTCCGGTCTGTACTCCTGCTACGACGACTCGAGCTCACCGGACGGCACCAGCTCGTGGCCGACGGCCACAGCGAGGGCAACCCGGGCGAGCAAGAACATAATCATGGAGAGGGACCGTCGCAGGAGGCTCAACGAGAAGCTGTACAACCTCCGCGGAGTCGTTCCAAACATCACCAAGATGGACAAGGCGTCCATCATCCAGGACGCCATTGCGTACATCGAGGCGCTGCAGGAGCAGGAGCGGCAGCTTCTAGCCGAGGTATCCGACCTCGAAACTGAC…
ScbHLH31	ScWN2R01G293300.1	Protein	MDPDMGENFAYYWETQRYLESEELVDSIFVGATEDAMPYYDSSSPDGSHSSSTPMGAAMPGSGIGMGGTGANKNILMERDRRRKLNEKLYTLRSVVPNITKMDKASIIKDAIEYIQQLQAEERQMEAEVSALESATGAEDDYDGGLSVEQVSSAQRKKVKRALSVSSMNDALLAAASPPVEVLELRVSEVSEKVLVVSVTCSKQRDAMTKVCRALEELRLRVITANITSVSGCLMHTLFVEVDEMDRFQMKETVEAALSQLDSAGSPPLSSMSY*
ScbHLH31	ScWN2R01G293300.1	CDS	ATGGACCCGGACATGGGCGAGAACTTCGCATACTACTGGGAGACGCAGCGCTACCTCGAGTCGGAGGAGCTCGTTGACAGCATCTTCGTCGGGGCGACTGAAGACGCCATGCCGTACTACGACTCCAGCTCGCCGGACGGTTCACACTCGTCCTCGACCCCGATGGGGGCGGCCATGCCAGGGTCGGGGATAGGGATGGGCGGCACTGGGGCGAACAAGAACATCCTGATGGAACGCGACCGCCGCCGCAAGCTCAACGAGAAGCTCTACACGCTCCGTAGCGTCGTGCCCAACATCACCAAGATGGACAAGGCCTCAATCATCAAGGACGCGATCGAGTACATCCAGCAGCTGCAGGCAGAGGAGCGGCAGATGGAGGCGGAAGTGTCCGCGCTCGAG…
ScbHLH32	ScWN2R01G301800.1	Protein	MEHHQRLLHLSPHQEHLMIGPGFFDVDPMHFHGDDGGFALQPAAAVIDDGAWMEDLMHLGDELFGGGGGGGGGGGGGDDNDMVGAAAAAAADQAWRQECEGASPDEHPCSYDDVISPVSGEQGAGFEPSRDDSDLSGTRKRRDRSKTIVSERKRRFRMKEKLYELRALVPNITKMDKASIIADAVAYVKNLQSHARKLKEDVATLEARPGLAGRRQQQQQQKQGRRQGQHGRNGSDDEGNSGSSRGGGGARVTLVSAAQVGEGRFFVTVECERRDGVAAPLCAAVESLAGFLVESSNLGCSSDRVVSTLTLKVSETREEVMISDRTVKLWVMAALLSEGFRPEATSEIC*
ScbHLH32	ScWN2R01G301800.1	CDS	ATGGAGCACCACCAGCGGCTGCTGCATTTGTCGCCACACCAAGAGCACCTCATGATCGGCCCGGGGTTCTTCGACGTTGACCCCATGCACTTCCACGGCGACGACGGCGGCTTCGCGTTGCAGCCGGCCGCCGCGGTCATCGATGATGGCGCCTGGATGGAGGACCTCATGCATCTCGGCGACGAGCTGTTCGGCGGTGGAGGTGGCGGAGGCGGCGGCGGCGGCGGCGGGGACGACAACGACATGGTGGGCGCGGCTGCTGCTGCTGCTGCTGACCAGGCATGGCGGCAGGAATGCGAGGGCGCGTCCCCGGACGAGCACCCCTGCAGCTACGACGACGTGATCAGCCCTGTCTCCGGGGAGCAAGGCGCGGGCTTCGAGCCTAGCCGCGACGACAGC…
ScbHLH33	ScWN2R01G414800.1	Protein	MMMTQVANHSKRNHTDSYFSGKQQQQQAGATTATSSGSGEFGGMGSKKPRNASPRGGGPISPREKKDKVGERVAALQQLVSPFGKTDTASVLQEASGYIKFLHQQLEVLSSPYMRPALAPGAESEDPDHYSLRSRGLCLVPVEQTLQLTQSNGADLWAPANTTTRRP*
ScbHLH33	ScWN2R01G414800.1	CDS	ATGATGATGACTCAAGTGGCCAATCACAGCAAGAGGAACCACACCGACAGCTACTTCAGCGGCAAGCAGCAGCAGCAGCAGGCCGGCGCCACCACCGCCACCAGCAGCGGCTCGGGGGAGTTCGGTGGCATGGGGTCCAAGAAGCCGAGGAACGCGAGCCCCAGGGGCGGCGGCCCCATTTCTCCCAGGGAGAAGAAGGACAAGGTCGGCGAGAGAGTGGCGGCGCTGCAGCAGCTCGTGTCGCCATTTGGGAAGACGGACACGGCTTCTGTTCTTCAGGAGGCGTCGGGCTACATCAAGTTCTTGCACCAGCAGCTCGAGGTTCTTAGCTCCCCGTATATGCGCCCTGCTCTGGCGCCCGGCGCCGAGTCTGAGGACCCCGACCACTACAGCCTGCGG…
ScbHLH34	ScWN2R01G480300.1	Protein	MALPVVRPSQEEPTLPPPAGKQFSNQLAAAVRSINWSYAIFWSISASRPGVLTWKDGFYNGEVKTRKVTSSADLTADQLVLQRSEQLRELYESLLSGQCDHRARRPAAALSPEDLGDAEWYYTVCMSYAFRPGQGLPGRSFASNEHVWLYNAPCADTKTFQRALLAKTASIQTVACIPLMGGVLELGTTDTVLEDMDMVNRIGTSFWDLKFPTCSKSEEPNSSPSADDTGDADIVFEDLSHNTMAMMIPGELELGEVECLSDGNLERITKEINGFYGLCDDLDVGALEENWIVGGSFEVMSLPEAPPAPVATDGITDGDVTFSSVEPSHPSCFAAWKRSWDSAEDVVAPVAGESQKLLKKALAGGAWANNGGDGTARAQESTNTKNHVISERRRREKLN…
ScbHLH34	ScWN2R01G480300.1	CDS	ATGGCGCTGCCAGTAGTTCGTCCGAGCCAGGAAGAACCCACCCTACCGCCGCCGGCCGGGAAGCAATTCAGCAACCAGCTCGCTGCCGCTGTGAGGAGCATCAACTGGAGCTACGCCATATTCTGGTCCATTTCAGCCAGCCGTCCAGGGGTTCTGACGTGGAAGGACGGGTTCTACAACGGCGAGGTAAAGACGAGGAAGGTCACCAGCTCGGCGGACCTCACCGCCGACCAGCTCGTCCTTCAGAGGAGCGAGCAGCTGCGGGAGCTCTACGAGTCCCTCCTCTCCGGCCAGTGCGACCACCGGGCGAGGCGTCCGGCCGCCGCGCTGTCGCCGGAGGACCTCGGGGACGCTGAGTGGTACTACACGGTCTGCATGAGCTACGCCTTCCGCCCTGGC…
ScbHLH35	ScWN2R01G525100.6	Protein	MEDGRALRRMSIPTRRSRSADFHNFSERRRRDKINEKLKALQELLPNCTKVHTDKVSMLDEAIDYLKSLQLQLQMLVMGKGMAPVVPPELQQYMHYITTDPAAQLMQMPPSEPPRPFQITHANPPQRESDFLSQMQNHLHPSDQPQINFLRPPKLQLYTPEQRGGLGSSSGHNGGWIPERNSSYNFME*
ScbHLH35	ScWN2R01G525100.6	CDS	ATGGAGGACGGCAGGGCTCTAAGGAGGATGTCCATCCCCACTCGCAGAAGCAGATCTGCCGATTTCCACAACTTTTCAGAAAGGAGGAGACGGGATAAGATCAACGAGAAGCTGAAGGCGCTGCAAGAGCTACTTCCAAACTGCACCAAGGTTCACACGGACAAGGTGTCTATGCTGGATGAAGCAATCGACTACCTGAAATCGCTCCAGCTACAACTCCAGATGCTGGTGATGGGGAAGGGGATGGCGCCCGTGGTGCCTCCGGAGCTGCAGCAGTACATGCACTACATCACCACGGATCCCGCTGCCCAGCTGATGCAGATGCCTCCCTCGGAGCCGCCGCGGCCGTTCCAGATCACGCACGCCAACCCGCCGCAGCGGGAGTCGGATTTCCTCAGC…
ScbHLH36	ScWN2R01G532100.1	Protein	MGDHQLMYAAPAMHNGGGGGAAVSHSMWWNTNTTAVPAAACSTELAGFNTWPAAQLAAGGYDMAAEGGKAKSCTTTASSESPGNNSSVTFQETASISDPAAGFTDWNSPYMSNGGAGNMHGFLQVGHHDMSSRTDQQSHMNASSLMNDPSQNNLDLALQGHHHQQHQQAGDHHHHQHQLLSSLGAPELLLSPNSPYGFQSSSLLRSLLEPMAKPAPAAGIQQYQYQQMGGQAGVREPLQFTNDAAFWNPSAGFGMAMPAPAVSEQTSVRAVKRPSPAPRGANLARKNVLEGVGDSSSIVTKKANSEPAFKKPRTETPSSLPTFKVRKEKLGDRITALQQLVSPFGKTDTASVLHETIEYIKFLHDQAGVLSAPYLKRGHHQHQVPQYLNLKSSSASPDK…
ScbHLH36	ScWN2R01G532100.1	CDS	ATGGGAGATCACCAGCTGATGTACGCTGCTCCGGCCATGCACAACGGCGGCGGTGGCGGAGCTGCTGTCTCACACAGCATGTGGTGGAATACCAACACAACCGCGGTGCCTGCGGCGGCGTGCTCCACGGAGCTCGCAGGGTTCAACACCTGGCCGGCCGCTCAGCTGGCTGCTGGCGGCTACGACATGGCGGCGGAGGGCGGCAAGGCCAAGAGCTGCACCACCACGGCCTCCTCCGAGTCGCCCGGGAACAACAGCTCCGTAACCTTCCAAGAAACAGCCAGCATCAGCGACCCGGCAGCCGGCTTCACCGACTGGAATAGCCCTTACATGAGCAACGGCGGCGCTGGTAACATGCATGGGTTCCTCCAAGTTGGCCACCATGACATGAGCTCAAGA…
ScbHLH37	ScWN2R01G532400.1	Protein	MGDHQLMYAAPAMHNGGGGGAAVSHSMWWNTNTTAVPAAACSTELAGFNTWPAAQLAAGGYDMAAEGGKAKSCTTTASSESPGNNSSVTFQETASISDPAAGFTDWNSPYMSNGGAGNMHGFLQVGHHDMSSRTDQQSHMNASSLMNDPSQNNLDLALQGHHHQQHQQAGDHHHHQHQLLSSLGAPELLLSPNSPYGFQSSSLLRSLLEPMAKPAPAAGIQQYQYQQMGGQAGVREPLQFTNDAAFWNPSAGFGMAMPAPAVSEQTSVRAVKRPSPAPRGANLARKNVLEGVGDSSSIVTKKANSEPAFKKPRTETPSSLPTFKVRKEKLGDRITALQQLVSPFGKTDTASVLHETIEYIKFLHDQAGVSACAKCFLIMASRARTHARTGSIDFLTGD*
ScbHLH37	ScWN2R01G532400.1	CDS	ATGGGAGATCACCAGCTGATGTACGCTGCTCCGGCCATGCACAACGGCGGCGGTGGCGGAGCTGCTGTCTCACACAGCATGTGGTGGAATACCAACACAACCGCGGTGCCTGCGGCGGCGTGCTCCACGGAGCTCGCAGGGTTCAACACCTGGCCGGCCGCTCAGCTGGCTGCTGGCGGCTACGACATGGCGGCGGAGGGCGGCAAGGCCAAGAGCTGCACCACCACGGCCTCCTCCGAGTCGCCCGGGAACAACAGCTCCGTAACCTTCCAAGAAACAGCCAGCATCAGCGACCCGGCAGCCGGCTTCACCGACTGGAATAGCCCTTACATGAGCAACGGCGGCGCTGGTAACATGCATGGGTTCCTCCAAGTTGGCCACCATGACATGAGCTCAAGA…
ScbHLH38	ScWN2R01G552100.1	Protein	MTLDALCAASDVLVYDTFNAAAAAGAAPAESSPFFRDDAVAAWMVGSAAAAGTAVPVEEGERAQGRRKRRRRARSCKNREDAESQRLTHIAVERNRRRQMNEYLAVLRSLMPESYAHRGDQASIVGGAIDFVKELEQLLQSLEAQKRTLLAQQQQGQEHKPPPNPDATPLRSCTVTAAATTSGGEGELAAATHDTTGGPIPFAGFFTYPQYVCRLLPRDDADDRAGAADIEVTLVETHASIRAMAPRRPGQLLRMVAGMEALRLTVLHLNVTTLGSLALYSLSVKVEEGCGLTTADDIAAAVHHVLCLVDADATSQRLLAGGRQEISS*
ScbHLH38	ScWN2R01G552100.1	CDS	ATGACGCTGGATGCCCTGTGCGCGGCCAGCGACGTCCTCGTCTACGACACCTTCAACGCGGCGGCCGCCGCTGGTGCCGCCCCGGCCGAGAGCAGCCCCTTCTTCCGCGACGACGCCGTAGCGGCATGGATGGTGGGGTCTGCTGCGGCGGCAGGGACGGCAGTGCCGGTGGAGGAAGGGGAGAGGGCGCAGGGGAGGAGGAAGCGGCGGCGGCGGGCGAGGAGCTGCAAGAACCGCGAGGACGCCGAGAGCCAGCGGCTGACCCACATTGCCGTCGAGCGCAACCGCCGCCGCCAGATGAACGAGTACCTCGCCGTGCTCCGCTCCCTCATGCCGGAGTCCTACGCCCACCGGGGCGACCAGGCATCCATCGTCGGCGGCGCCATCGATTTCGTCAAG…
ScbHLH39	ScWN2R01G558500.1	Protein	MIVGGDYFEGSHDHNLMTGSLTHDSSLAPKCNDNTNIELQRFKVQSFSAEILSDSTNLSSEAARAINHLQHQLGIGLEQDIPPVETATWDTSICTIQDQIINHQLSEDPQNMLVQQQIQQYDAALYPNSAYTPAPDLLNLLHCTVAPVFPATASVFGDTALSGTNYLDLNGEFTGVAAIPDSGLMYTSDPALQLGYHATQSHALKDICHSLPQNYGLFPSEDERDVMLGVGSVGGDLFQDMDDRQFDTVLEGRRGKGEFGKGKGKASFATERERREQLNVKYKTLRMLFPNPTKNDRASVVGDAIEYIDELNRTVKELKILVEQKWHGTNRRKIRKLDEEAAADGESSSMRPMRDEQDNQLDGAIRSSWVQRRSKECHVDVRIVENEINIKLTEKKKVN…
ScbHLH39	ScWN2R01G558500.1	CDS	ATGATTGTTGGAGGTGACTATTTTGAAGGTTCCCATGATCACAATCTCATGACAGGATCTTTGACCCATGATTCTTCTCTGGCTCCTAAATGCAACGACAATACAAATATTGAGCTACAGAGATTCAAGGTGCAGTCGTTTTCTGCAGAAATCCTTTCTGATTCGACCAATCTTTCTTCTGAAGCTGCAAGAGCAATCAACCACCTTCAACATCAACTAGGAATTGGTTTGGAGCAGGATATTCCACCAGTGGAAACTGCGACCTGGGATACATCTATCTGCACCATTCAAGACCAAATAATCAACCATCAGCTTAGTGAAGATCCACAAAACATGTTGGTGCAGCAACAGATTCAACAGTATGATGCTGCACTTTATCCAAACAGTGCTTACACACCT…
ScbHLH40	ScWN2R01G579300.1	Protein	MDAKGATESSNPNRPPASASVAASSPSKRMLAFHFLRALSRIHGAAGPARRRTRTIRRAAYSSMARATGPRRAWSRALLLQAQARARRSRAEASRRAAVLVRRRVVAGPAAAAPPRAAHVGGQASSSAAARAALVAPPPPPARQAGEPARSDALRRLVPGGAGMEYCSLLEETADYVRCLRAQVQLMQSLADLFSCQ*
ScbHLH40	ScWN2R01G579300.1	CDS	ATGGACGCCAAGGGCGCGACGGAGAGCTCAAACCCTAACCGCCCTCCCGCCAGCGCATCGGTCGCGGCGTCGTCGCCGTCGAAGCGCATGCTGGCGTTCCACTTCCTGCGCGCGCTCTCCCGGATCCACGGCGCGGCCGGTCCGGCCAGGCGCCGCACGCGCACCATCCGCCGCGCCGCCTACTCCTCCATGGCGCGCGCCACCGGCCCGCGCCGCGCCTGGAGCCGCGCGCTGCTGCTCCAGGCCCAGGCGCGCGCGCGGAGATCCAGGGCGGAGGCGTCGAGGCGGGCCGCGGTGCTCGTCCGGAGGCGCGTCGTCGCCGGACCGGCAGCAGCAGCGCCACCACGCGCCGCTCATGTCGGCGGACAGGCGTCCTCGTCGGCGGCTGCTCGCGCGGCG…
ScbHLH41	ScWN2R01G600500.1	Protein	MDHQLYGDPSANSFSPLEEQIFSGQLPPSPLWPNIDVGVDLDLDVLEDDIVRELSGRPANAASSGSGSGGPGSHKKLSHNAYERDRRKQLNELYLSLRSLLPDADHTKKLSIPTTVCRALKYIPELRKQVENLEKKKEKLASSNCKPGVLSVSGSIAPTVSATCLNGKEIMVQISLVRDTDTSTALPLSKCINVLENEGLQLISSSTSSTFGNKTFYNLHLQRSQGALNMECPSFCDKLEQAIRKTAGLYLRQ*
ScbHLH41	ScWN2R01G600500.1	CDS	ATGGATCACCAGCTGTACGGGGACCCGTCCGCGAACAGCTTCTCTCCGCTGGAGGAGCAGATCTTCTCCGGCCAGCTGCCGCCGTCACCGCTGTGGCCGAATATTGACGTCGGCGTCGACCTGGACCTCGACGTTCTCGAGGACGACATCGTCCGCGAGCTCTCCGGGAGGCCGGCAAACGCAGCATCGTCAGGCTCCGGCTCCGGCGGCCCCGGCTCCCACAAGAAGCTCAGTCACAACGCGTACGAACGCGACCGCCGGAAGCAGCTCAACGAGCTCTACCTTTCACTCCGTTCTCTCCTCCCGGACGCCGACCACACTAAGAAGCTGAGCATTCCCACGACGGTGTGTCGAGCTCTCAAGTACATCCCCGAGCTGCGGAAACAGGTGGAGAATCTG…
ScbHLH42	ScWN3R01G027000.1	Protein	MASKRTTSRELRAMYDDEPSSMSLELFGYHGVVVDGDDEDDDTATALPQLSFVDNFKGGCGSAADYYSWAYNASGGTPGASSSSTSSVLSFEHAGGAGHQLAYNAGTGDDDCALWMDGMADHQHGAAKFGFMNPGSDDVVPEIQESSIKQPAKSAQKRSSSGGEAQAAAKKQCGGGRKSKAKVVPTKDPQSAVAKVRRERISERLKVLQDLVPNGTKVDMVTMLEKAITYVKFLQLQVKVLATDEFWPVQGGKAPELSQVKTALDAILSSQQQP*
ScbHLH42	ScWN3R01G027000.1	CDS	ATGGCGAGCAAGCGGACCACCTCGCGGGAGCTCCGGGCGATGTACGACGACGAGCCCTCCTCCATGTCCCTCGAGCTCTTCGGCTACCACGGCGTGGTCGTCGACGGTGACGATGAAGACGACGACACCGCCACCGCCCTGCCCCAGCTCTCCTTCGTCGACAACTTCAAAGGCGGGTGCGGGTCGGCGGCGGACTACTACAGCTGGGCATACAACGCCTCCGGCGGGACGCCGGGCGCCTCCTCCAGCTCCACCTCGTCGGTGCTCAGCTTTGAGCATGCCGGCGGTGCCGGTCATCAGCTGGCTTATAACGCCGGCACAGGCGACGATGACTGCGCGCTCTGGATGGACGGCATGGCCGATCATCAGCACGGCGCAGCCAAGTTTGGGTTCATGAAC…
ScbHLH43	ScWN3R01G036900.1	Protein	MEMQAKAARGGKRSRTSGGTTATMVVERKEAERERRQHMKALCAKLTSLIPKEHFSNPDTMTQLGSLDVAASYIKKLKERVDKLQHRRNSAQAMAVARGASGASTPTTTPTTSGGAGSPEGEKHWAALAPVVEVRQHDDTSMDVVLVCSTERPIMLHQVITILEEEGAEVVNANHSVAGHKIFYTIHSRAFSSRIGIDVSSVSERLGALV*
ScbHLH43	ScWN3R01G036900.1	CDS	ATGGAGATGCAGGCGAAGGCGGCGAGGGGCGGGAAGAGGAGCAGGACGAGCGGCGGTACGACGGCGACGATGGTGGTGGAGAGGAAGGAGGCGGAGAGGGAGAGGAGGCAGCACATGAAGGCGCTCTGCGCCAAGCTCACCTCCCTCATCCCGAAAGAACACTTCTCCAATCCGGATACGATGACTCAGCTAGGCAGCCTGGACGTGGCTGCGTCATACATCAAGAAGCTCAAAGAGAGGGTGGACAAGCTGCAACATAGGAGGAACTCTGCACAAGCAATGGCTGTCGCAAGAGGGGCTAGTGGTGCCTCAACGCCCACAACCACCCCTACCACAAGTGGTGGTGCGGGTTCACCAGAAGGAGAGAAACATTGGGCGGCACTGGCACCAGTGGTGGAG…
ScbHLH44	ScWN3R01G037000.1	Protein	MELQAQPTGRKRGRTSDGMTARVVLRKEVERERRQHMKALCAKLASLIPKEHFSNPSTMTQLGSLDVAASYIKKLKERVDELQHRRSSVKAMAAARGASGTSTLTTTPTTSGSAGSQEQEKHWEASAPVVEVQQHGDTSVDVVLVCSTEKPIMLHQVITILAEEGAEVINANQSVTGHKIFYTIHSRAFSSRIGIDVSSVSERLRVLVSY*
ScbHLH44	ScWN3R01G037000.1	CDS	ATGGAGCTGCAGGCGCAGCCGACTGGCCGGAAGAGGGGCAGGACGAGCGACGGCATGACGGCGAGGGTGGTGCTGAGGAAGGAGGTGGAGAGGGAGAGGAGGCAGCACATGAAGGCGCTCTGCGCCAAGCTCGCCTCCCTCATCCCAAAAGAACACTTCTCCAACCCTTCTACAATGACCCAGCTAGGCAGCCTAGATGTAGCTGCGTCATACATCAAGAAGCTCAAGGAGAGGGTCGACGAGCTGCAACATAGGAGGAGCTCTGTGAAAGCAATGGCTGCCGCAAGAGGGGCTAGTGGCACTTCAACGCTCACCACCACCCCAACCACGAGTGGCAGTGCAGGGTCACAAGAACAAGAGAAGCATTGGGAGGCATCAGCACCGGTGGTGGAGGTGCAG…
ScbHLH45	ScWN3R01G037100.1	Protein	MKLAAACNSMVVKAKPSRGGKRTRVSGGAAGATATAAALMEKKDSEKERRQRMKGLCDKLASLIPKEHNPHADTMTQLGSLDVAASYIKMLKERVDDLQHKKTDAQAMVTLRGFSGISIPSATSSGAGSPEREIYLEASAPVVEVRQPDDSSMEVRLICSTERPIKLHEVITILEEEGADIINANHSVVGHKIFYTIHSRNFSTRIGIDDSRISERLGALV*
ScbHLH45	ScWN3R01G037100.1	CDS	ATGAAGCTAGCTGCTGCCTGCAACTCGATGGTGGTGAAGGCGAAGCCGTCGAGGGGCGGGAAGAGGACCAGGGTGAGCGGCGGCGCAGCAGGGGCGACGGCGACAGCGGCGGCACTGATGGAGAAGAAGGACTCAGAGAAGGAGAGGAGGCAACGCATGAAGGGTCTTTGTGATAAGCTCGCGTCCCTCATCCCCAAAGAACACAACCCCCACGCTGATACAATGACGCAGCTAGGCAGCCTGGATGTGGCAGCATCATACATCAAGATGCTCAAGGAGAGGGTTGATGATCTACAACATAAGAAGACTGATGCGCAAGCCATGGTTACCTTACGAGGATTTAGTGGCATCTCGATCCCCTCCGCCACGAGTAGCGGTGCTGGGTCACCTGAAAGGGAA…
ScbHLH46	ScWN3R01G037200.1	Protein	MKSRRQSGRGGAGPVDGSHTTSSGCGGGSKMERKDVEKNRRLHMKGLCLKLSSLVPASSDHHLRHYSSSSPPSSNKDAATQLDQLDSAAAYIMQLRARIDDLKRRKQAALSDGGTAGCSSSVSAGDYKASPSTALPVVSLLFCQAKQSRAADQIFHQM*
ScbHLH46	ScWN3R01G037200.1	CDS	ATGAAGAGCAGGAGGCAGAGCGGCCGCGGAGGAGCCGGGCCGGTGGACGGGAGCCACACCACAAGCAGCGGGTGCGGCGGCGGCAGCAAGATGGAGCGCAAGGACGTGGAGAAGAACCGGCGGCTGCACATGAAAGGCCTATGCCTCAAGCTCTCCTCCCTCGTCCCGGCCTCCTCCGACCACCACCTCCGCCATTATTCTTCTTCCTCGCCGCCGTCCAGCAACAAGGACGCGGCGACGCAGCTTGATCAGCTGGACAGCGCGGCGGCATACATCATGCAGCTCAGGGCCCGGATCGACGACCTCAAGCGCCGCAAGCAGGCCGCCCTCTCCGACGGCGGCACGGCCGGCTGCTCGTCCTCCGTCTCCGCCGGCGACTACAAGGCATCTCCGTCGACG…
ScbHLH47	ScWN3R01G037300.1	Protein	MKSRQRQSGRGGAAAGAMAVDGSHTTSSGCGGSKLERKDVEKNRRLHMKGLCLKLSSLLPAHHLRHYSTSPPSSIKDAATQLDQLDSAAAYIKQLRGRIDDLKRRKQAALTGNTVGCSSSVSAGDSKGQPSALPVVEVRCQGGSALDVALASEAGRPFRLHEVIAVLEQEGAEVVSASFSLVGDKIFYTLHSQALCPRIGLDAGRVAQRLRGLAAAAATVSTLLT*
ScbHLH47	ScWN3R01G037300.1	CDS	ATGAAGAGCAGGCAGAGGCAGAGCGGCCGCGGAGGTGCCGCCGCCGGTGCCATGGCGGTGGACGGGAGCCACACCACAAGCAGCGGCTGCGGTGGCAGCAAGCTGGAGCGCAAGGACGTGGAGAAGAACCGCAGGCTGCACATGAAGGGCCTCTGCCTCAAGCTCTCCTCCCTCCTCCCCGCGCACCACCTCCGCCACTACTCCACCTCGCCACCGTCGAGCATCAAGGACGCGGCGACGCAGCTGGACCAGCTCGACAGCGCCGCGGCTTACATCAAGCAGCTCAGGGGCCGCATCGACGACCTGAAACGCCGCAAGCAGGCCGCGCTCACCGGCAACACCGTTGGCTGCTCATCCTCCGTCTCCGCCGGCGACTCCAAGGGGCAACCATCCGCGCTG…
ScbHLH48	ScWN3R01G038000.1	Protein	MENSAAAAAAAVGVEKEDELVGGGGGDWGYLTSEAMATAGFPSFGFPCGTRGGVTPAPTSASLLMSMGEHAALFDYNAAFPSSSSSAVAAPPAYHDFGSGGNPFNVDAPPFLLEAPPPLTAAPGGQKGGFLAPPLSAFGDGMGWDDEDELDQQSVDASSLGVSASLENAVVGAPGGGGGGGGGNGKGKKKGMPAKNLMAERRRRKKLNDRLYMLRSVVPKISKMDRASILGDAIDYLKELLQRISDLHSELESAPSSAALGGPSTANSFLPSTPTLQPFPGRIKEERCPPAPFPSPSGQQATVEVRMREGQAVNIHMFCARRPGILLSTMRALDSLGLDIEQAVISCFDGFAMDVFRAEQCREGPGLLPEEIKAVLLHCAGLQNAM*
ScbHLH48	ScWN3R01G038000.1	CDS	ATGGAGAACTCGGCGGCGGCGGCGGCGGCGGCGGTGGGGGTGGAGAAGGAGGACGAGCTGGTGGGCGGCGGCGGGGGCGACTGGGGGTACCTCACGTCGGAGGCGATGGCGACGGCCGGGTTCCCGTCGTTCGGGTTCCCTTGCGGCACCAGGGGCGGCGTCACGCCCGCGCCGACCTCGGCGTCGCTGCTCATGTCCATGGGAGAGCACGCCGCGCTGTTCGACTACAACGCCGCCTTCCCGTCGTCGTCGTCCTCCGCCGTCGCCGCGCCCCCGGCCTACCACGACTTCGGCTCCGGCGGCAACCCCTTCAACGTCGACGCCCCGCCGTTCCTTCTCGAGGCCCCGCCGCCGCTGACGGCGGCGCCGGGAGGGCAGAAAGGGGGGTTCTTGGCGCCC…
ScbHLH49	ScWN3R01G039700.1	Protein	MATSAPTTQHRTVKPSEERGRAMEGGDMDESLDFSELESQLVLELGDIDSKRWVSLADSCSMYLPAEDSLSGLYSSGYDDDDSTSPRSTASTRATKNIIEERDRRRRLNEKLYAIRGVVPNITKMDKASIIQDAVAYIEELQEQERRILAEVSDLEAGGCTAVVVKSEASTGSEGVEDAGVGFLPRKKMRRTASSSSSSINDAVASPATHPVVILELEVTPIEEKLAVVRMRHDNAQHVMAKIYKVLDSLCLKVITSSVTVVDGRVVHTMFIETEETDSGETIKEMVHAALSHLEFSM*
ScbHLH49	ScWN3R01G039700.1	CDS	ATGGCTACGTCGGCCCCCACTACCCAGCACCGCACGGTAAAACCCTCCGAGGAGAGAGGCAGAGCAATGGAGGGGGGCGACATGGACGAGAGCTTGGACTTCTCCGAGTTGGAGTCGCAGCTGGTGCTCGAGCTCGGCGACATCGACAGCAAACGTTGGGTTAGCCTCGCCGATAGTTGCAGCATGTACCTGCCGGCCGAGGACTCTCTCTCCGGCCTCTACTCCAGCGGCTACGACGACGACGACTCGACGAGCCCGCGGTCGACGGCGTCCACGAGGGCGACCAAGAACATAATCGAGGAGAGGGACCGCCGCCGGCGGCTCAACGAGAAGCTCTACGCCATCCGCGGCGTCGTCCCAAACATCACCAAGATGGACAAGGCGTCCATCATCCAGGAC…
ScbHLH50	ScWN3R01G102800.1	Protein	MMASSSSSSDLSADHQLLQDDLPWHSSSSLPPPLAPALHHAVGGNLHQWSQPLMLEQLSSDELEALLSAQVHQHHSTHSHSQLLAAPLTANPHHQLSSLLMMQELGFQWSSSCGAADGDSNETTQDAVKEDAELPGPLVLPRPSPSSSIAYDDDMAVDVLPSVNVSRLQKIPCPVMAGPFGGRAEATLEMLASAKFCKSLLSCSQASSTVLLHNGGGTAPLLGMGEHHVAYGPPPPVHRLQGPSSILHTYNKMGVPAALVSGNGSALQAAAGRSSGGGGLHDEQQLQMVAVSSKKKPRLLHSRPATNNNILPSFKVRKEKLGDRIAALQQLVSPFGKTDTASVLMEAIGYIKFLQDQVETLSGPYMRSAKHKKARTTQQRGPSDTGDQKEEAKVDLRSR…
ScbHLH50	ScWN3R01G102800.1	CDS	ATGATGGCCTCCTCGTCTTCCTCCTCCGACCTCAGCGCGGATCACCAGCTCTTGCAAGATGACCTCCCATGGCATTCTTCTTCTTCCCTGCCGCCGCCGCTCGCTCCAGCTCTCCATCACGCCGTCGGAGGCAACCTCCACCAATGGAGCCAGCCCCTAATGCTTGAGCAGTTGAGTTCAGACGAGCTTGAGGCACTCCTGTCAGCACAAGTCCACCAGCATCATAGCACTCACAGTCACAGCCAGTTGCTTGCTGCTCCATTGACAGCAAACCCTCATCATCAGCTGAGCTCGCTGCTGATGATGCAAGAGCTAGGGTTCCAATGGAGTAGCAGCTGTGGCGCCGCCGATGGAGACTCAAACGAGACAACGCAAGACGCGGTCAAAGAGGACGCAGAG…
ScbHLH51	ScWN3R01G104800.1	Protein	MKSRRQAGRGGAGAGAMAVDGSHAHAHAHTTSSGAGKMERKDVEKNRRLHMKGLCLKLSSLVPASSDNHLRHYSSSSPPSSNKDAATQLDQLDSAAAYIKQLRARIDELKRRKQAALSGGTGGCTSSVSTGDYKGQPSSATTALPVVEVRCQDGSALDVALASEAGRPFRLHEVIAVLEQEGAEVVSASFSVVGDKIFYTLHSQALCPRIGLEPGRVAQRLRGLAAAATVSTLLT*
ScbHLH51	ScWN3R01G104800.1	CDS	ATGAAGAGCAGGAGGCAGGCCGGCCGCGGAGGAGCCGGCGCCGGCGCCATGGCGGTGGACGGGAGCCACGCCCACGCCCACGCCCACACCACAAGCAGCGGCGCCGGCAAGATGGAGCGCAAGGACGTGGAGAAGAACCGGCGGCTGCACATGAAGGGCCTCTGCCTCAAGCTCTCCTCCCTCGTCCCGGCCTCCTCCGACAACCACCTCCGCCATTATTCTTCTTCCTCGCCGCCGTCCAGCAACAAGGACGCGGCGACGCAGCTGGACCAGCTGGACAGCGCGGCGGCGTACATCAAGCAGCTCCGGGCGCGGATCGACGAGCTCAAGCGCCGCAAGCAGGCCGCCCTCTCCGGCGGCACGGGCGGCTGCACCTCCTCCGTCTCCACCGGCGACTAC…
ScbHLH52	ScWN3R01G144300.1	Protein	MDSSSWIHDYGANSGAGGGNSGFMCGYAASCVVPEGLQSRKEEEERTQIQHHLNQISMQMNMEDEPAAYIVPAGDGAAVGMQQSVLDEFDFLPSHHDGGCSFPSSSSTSSSFRSASLSCSPENSSAHALGTPAAGLHFPEVSSHVPPLVLPCDDVDYHQYVLNFHDTPAMEPGVVPASAFSRYARHLGARRRPKPGCGQKMFKKSMSVLVKMQTAMRYSHQQQHFQQASAEADLSSVNQLQHMISERKRREKLNDSFQALKTVLPPGSKKDKTSILITAREYVNSLKSKVCDLEEKNKALQAQLAECARAAGVEEDDADKVEIQITRAAADREDGTTTSEVCTVKIAARPAHGNTMDVVLRTLQCLNDQMGEDDVSLVAMSTSDGDGGNGLTGAFLTMQ…
ScbHLH52	ScWN3R01G144300.1	CDS	ATGGATAGCAGCAGCTGGATCCATGACTATGGCGCCAACAGCGGCGCCGGCGGCGGTAACAGCGGCTTCATGTGCGGTTACGCCGCCAGCTGCGTCGTCCCTGAAGGGCTGCAGAGCAGGAAGGAGGAAGAGGAGCGCACGCAGATTCAGCACCACCTCAACCAGATCAGCATGCAGATGAACATGGAGGACGAGCCAGCTGCGTACATCGTCCCTGCCGGCGACGGGGCCGCCGTGGGCATGCAGCAGTCTGTCCTAGACGAATTCGATTTCCTCCCCTCGCACCACGACGGTGGCTGCAGCTTCCCCTCCTCGTCTTCCACCTCCTCCTCGTTCCGTTCCGCGTCGCTCTCTTGCAGCCCGGAGAACTCCTCGGCTCACGCCCTCGGGACGCCCGCC…
ScbHLH53	ScWN3R01G146200.1	Protein	MRMYVGRSSLTVTDKLIICLLPIPWMVAPRGGNELMAYDACDPTVSRGPALLPRQASSAPPAGPPELSTTSSSTGSGRSATEARALKVHSEAERRRRVRINAHLTALRRMIPDTKQMDKAALLARVVDQVRHLKRRASEAAQAQQMPAVPPEADEVSVEFCCTEETDDDDDDKRQYMKASVSCDDRPDLVAGLIRALHGLRLRTLRVEVSSLGGRVQHVFTLCKEEDEEGSAALNSLKETVRHALAKVASPELVSGGSPFQFQSKRQRILESHYSIMSI*
ScbHLH53	ScWN3R01G146200.1	CDS	ATGCGTATGTATGTAGGGCGGTCATCTCTCACAGTCACAGACAAGCTCATCATCTGTCTCCTACCTATCCCCTGGATGGTAGCTCCGCGAGGAGGGAATGAGCTGATGGCATACGATGCCTGTGATCCTACGGTGAGCAGAGGCCCGGCTCTGCTGCCCCGGCAGGCCAGCTCGGCGCCACCGGCTGGGCCGCCGGAGCTGTCGACGACGTCCTCGTCGACGGGGTCGGGGAGGAGCGCGACGGAGGCAAGGGCCCTGAAGGTCCACAGTGAGGCCGAGCGCCGGCGTCGGGTGAGGATCAACGCTCATCTGACGGCGCTCAGGAGGATGATCCCTGATACCAAGCAGATGGACAAGGCCGCCTTGCTAGCCAGGGTGGTGGACCAAGTGAGGCACCTC…
ScbHLH54	ScWN3R01G146600.1	Protein	MAAPCQSPQEGNELMAYDACDPMVSRGPALLPRQATSAPPAGPPELSTTSSSTGSGRTATEARALKVHSEAERRRRVRINAHLTALRRMIPDTKQMDKAALLARVVDQVRHLKRRASEAAQAQQMPAVPPEADEVSVEFCCTGDTDDDDDDRRLYMKASVSCDDRPDLVAGFIQALHGLRLRTLRVEVSSLGGRVQHVFTLCKEDEGSAARAGLNSLKEAVKHALSKVASPELVSGGSPFQFQSKRQRILESHYSIISI*
ScbHLH54	ScWN3R01G146600.1	CDS	ATGGCAGCTCCATGTCAATCTCCGCAAGAAGGCAATGAGCTGATGGCATACGATGCGTGTGATCCTATGGTGAGCAGAGGCCCGGCTCTGCTGCCCCGGCAGGCCACCTCGGCACCACCGGCTGGGCCGCCGGAGCTGTCGACGACGTCCTCGTCGACGGGGTCGGGGAGGACCGCGACGGAGGCAAGGGCCCTGAAGGTCCACAGTGAGGCCGAGCGCCGGCGTCGGGTGAGGATCAACGCTCATCTGACGGCGCTCAGGAGGATGATCCCTGATACCAAGCAGATGGACAAGGCCGCCTTGCTAGCCAGGGTGGTGGACCAAGTGAGGCACCTCAAGAGGAGAGCCAGCGAGGCCGCACAGGCACAGCAAATGCCTGCTGTCCCGCCGGAGGCCGAC…
ScbHLH55	ScWN3R01G192700.1	Protein	MAAPCQSPQEGNELMAYDACDPMVSRGPALLPRQATSAPPAGPPELSTTSSSTGSGRTATEARALKVHSEAERRRRVRINAHLTALRRMIPDTKQMDKAALLARVVDQVRHLKRRASQTAQLTPAVPPETDEVSVEFCCTGNTDDDSSGLYIKASVSCDDRPDLVAGFIQALHGLRLRTLRAEVSSLGGRVQHIFTLCKEDEGSAGRAGLNNSLKEAVRLALAKVASPELVCGGSSGGGGSLFQLQSKKQRILESHYSIMSI*
ScbHLH55	ScWN3R01G192700.1	CDS	ATGGCAGCTCCATGTCAATCTCCGCAAGAAGGCAATGAGCTGATGGCATACGATGCGTGTGATCCTATGGTGAGCAGAGGCCCGGCTCTGCTGCCCCGGCAGGCCACCTCGGCACCACCGGCTGGGCCGCCGGAGCTGTCGACGACGTCCTCGTCGACGGGGTCGGGGAGGACCGCGACGGAGGCAAGGGCCCTGAAGGTCCACAGTGAGGCCGAGCGCCGGCGTCGGGTGAGGATCAACGCTCATCTGACGGCGCTCAGGAGGATGATCCCTGATACCAAGCAGATGGACAAGGCCGCCTTGCTAGCCAGGGTGGTGGACCAAGTGAGGCACCTCAAGAGGAGAGCAAGCCAGACCGCACAGCTAACGCCGGCAGTCCCACCGGAGACCGACGAGGTC…
ScbHLH56	ScWN3R01G194400.1	Protein	MNPGPFSGAVELHGGFYGGFGGGHGHGHEHGFSQRLGAPPTSSVLLDGGTDELGAAAAADVPKRKGGGREEKAATALRSHSEAERRRRERINAHLATLRSMVPCTDKMDKAALLAEVINHVKKLKSEAARVGKHCPVPSGADEVTVEVVQQPQAPPHHNRAGAGAAFLVKATLSCGDGCADLFADVRRALRPLAPRVVGSEVTTLGGRVRLTVVMAREGAVTAASVRRALDSVLDGVASAAAAFEFSPRDSLLATKRRRVSTFDSSSSSS*
ScbHLH56	ScWN3R01G194400.1	CDS	ATGAACCCTGGCCCCTTCAGCGGCGCAGTGGAGCTCCACGGGGGGTTTTACGGTGGTTTCGGCGGCGGGCATGGGCATGGGCATGAACACGGCTTTAGCCAGCGGTTGGGAGCGCCGCCAACGTCGTCGGTCCTGCTGGATGGCGGGACGGACGAGCTGGGCGCAGCCGCCGCCGCGGACGTGCCGAAGAGGAAGGGGGGAGGGCGGGAGGAGAAGGCGGCGACGGCCCTCAGGAGCCACAGCGAGGCGGAGCGGCGGCGGAGGGAGAGGATCAACGCGCACCTCGCCACGCTCCGGAGCATGGTCCCTTGCACCGACAAGATGGACAAGGCGGCGCTGCTCGCGGAGGTGATCAACCACGTCAAGAAGCTCAAGAGCGAGGCGGCGCGGGTGGGCAAG…
ScbHLH57	ScWN3R01G232700.1	Protein	MVMKMEVEEDGANGGNGGAWTEEDRTLSTTVLGRDAFAYLTKGGGSISEGLVAASSPVDLQNKLQELIESEHPGAGWNYAIFWQLSRTKSGDLVLGWGDGSCREPNDAELAAAASAGNDDGKQRMRKRVLQRLHKAFGAADEEDYAPTIGQVTDTEMFFLASMYFAFPRRAGAPGQVFAAGLPLWVPNSERNVFPANYCYRGYLASTAGFRTILLVPFETGVLELGSMQQVAESSDTLQTIKSVFAGTGGNKDIVQSREGNGHIERSPGLAKIFGKDLNLGRSSAGPAIGVSKVDERPWEQRTAGGGSSMLPNAQKGLHNFTWSQARGLNSHQQKFGNGILIVSNEATHSNNGAADSSTTTQFQLQKAPQLQKLPLLQKPPQLVKPLQMVNQQQLQPQA…
ScbHLH57	ScWN3R01G232700.1	CDS	ATGGTAATGAAGATGGAGGTTGAGGAGGACGGTGCCAATGGAGGAAATGGTGGGGCATGGACTGAGGAGGACCGAACCCTTAGCACCACTGTGCTAGGAAGAGATGCATTTGCATACTTGACAAAAGGGGGCGGTTCCATATCTGAGGGTCTTGTTGCTGCATCGTCACCTGTGGACTTGCAAAATAAACTACAGGAGCTTATCGAATCAGAGCATCCTGGTGCTGGTTGGAACTATGCCATCTTCTGGCAGCTTTCACGCACAAAGTCTGGTGATCTTGTCCTTGGGTGGGGTGATGGCTCTTGCCGTGAACCCAACGATGCTGAGTTGGCAGCTGCTGCTTCTGCAGGCAATGATGATGGCAAACAGCGGATGCGAAAGCGTGTACTGCAGCGGTTG…
ScbHLH58	ScWN3R01G239500.1	Protein	MISIGGSSSSSSSAAAGVRMGGAKRRGKPGGAAAPGAAGPPQTRWRSGTQERIYGRRLLDALRATRSGAAPSAHPQPRAVKAAADSALALTARGQSRWSRAILLAGAASCRRRVLVKAGGKIRRHRRPQARAAAAASKAAATASASEPPLLKERKVKDRLRVLGRLVPGCRKLQAPDLLEETADYVAALEMQVKAMRALADALAAAQLSSPPPPAAAGDDEAEMERIPRGDNFCSQGRRTEI*
ScbHLH58	ScWN3R01G239500.1	CDS	ATGATCTCTATAGGCGGGTCCTCCTCGTCGTCGTCCTCCGCCGCGGCGGGGGTCAGGATGGGCGGGGCCAAGCGGCGGGGCAAACCGGGCGGAGCCGCCGCGCCGGGGGCCGCGGGGCCGCCGCAGACCAGGTGGCGCAGCGGCACGCAGGAGAGGATCTACGGCCGGCGCCTGCTGGACGCGCTGCGTGCCACGCGGTCGGGCGCCGCGCCGTCCGCGCACCCGCAGCCGCGCGCCGTCAAGGCCGCCGCAGACTCGGCCCTGGCGCTCACCGCGCGCGGGCAGTCCCGCTGGAGCCGCGCCATCCTTCTGGCCGGCGCCGCGTCCTGCCGCCGCCGCGTGCTCGTCAAGGCCGGCGGGAAGATCCGCCGCCACCGCCGCCCGCAGGCTCGCGCCGCT…
ScbHLH59	ScWN3R01G277300.2	Protein	MDDVWCSLDMAADIAGLHGELADPFWPADLDLMVSTDEVEGMADMDASGFFVRGGDDSFMMPSSTTSSLSSKRSLSLDSGGSSGSGSFTLDLADASRDQAPALPVPHNPLAGAVDHDDEAIMRAMMAVMSSSSASSHQQPFCRYRDSSMHQQSAAMAPQLRGGRSGYVMVKSSLSMSPERSSSGLGQQHEDPTRAASSNTGQLYHMMSERKRREKLNDSFHLLRSLLPPCSKKDKTTVLTKAAGYLKTLEAQVSELEEKNSKLEKHIPAYDCEEDVSHQQRRQRAKVQITKSSASDEVVNLTVMVMVECDVVDLVLRILECLRWMEQVSVMSVDADTYSPQVLLKAIASIKLRIMDGDWNQALFHEAMTKAVNDATTSPPPLALTA*
ScbHLH59	ScWN3R01G277300.2	CDS	ATGGATGATGTGTGGTGCAGCCTCGACATGGCCGCCGACATCGCCGGCCTCCACGGCGAACTCGCCGACCCATTCTGGCCCGCCGATCTTGACCTCATGGTTTCGACCGACGAGGTGGAGGGTATGGCGGACATGGACGCGAGCGGCTTCTTCGTACGAGGAGGGGATGACAGCTTCATGATGCCGTCGTCGACGACGTCGTCACTCTCGTCCAAGCGATCACTCTCCCTCGACAGCGGTGGCTCCTCAGGCTCAGGGTCCTTCACGCTCGACCTCGCGGACGCCTCGCGGGACCAGGCGCCGGCGCTGCCGGTGCCGCACAACCCCTTGGCCGGCGCCGTTGACCACGACGACGAGGCGATCATGCGGGCTATGATGGCGGTCATGTCTTCGTCCTCG…
ScbHLH60	ScWN3R01G281000.1	Protein	MRECSLCCSNISTQHELAYHHHHHRHHQQQQQRAECCVPLIKGGKMDPGFCNDMILSESAWNSGGGDGGAAGDVVNVVDGSGMTVLERLVLDEALAAAIMELQGSQVPSGGGKAVLAPMAGGLEAASLAFGATGTGPVTPAYAEVDGVVLQRQQHQHRHQGVMGMPVDYDLVPAARAVTLATVPAALSFRKGAAAAVDRADVVDAAVFDSGNNGPTSAATTGTTRQWDEANGGAKRQRRSSRKRRAADSPCPAADGHSQENPLCSLLASTSTGDGGIQIAFSSGGGAAPSSKRTKPSLSSTSSSISFDGRSSVNNGCDDVPRYEPDTEALAQVKEMIYRAAVMRPVSLGAEEEDTGERPSRRNVRISSDPQTVAARQRRERISDRLRVLQKLVPGGAKM…
ScbHLH60	ScWN3R01G281000.1	CDS	ATGCGCGAATGCTCCCTCTGTTGCTCCAATATATCCACACAACACGAGCTAGCCTACCATCACCACCACCACCGCCACCACCAGCAGCAGCAGCAACGGGCAGAGTGTTGCGTCCCATTAATTAAAGGTGGCAAGATGGATCCTGGCTTCTGCAACGACATGATCCTAAGCGAGAGCGCGTGGAACAGCGGCGGTGGAGATGGTGGAGCGGCCGGTGATGTCGTTAATGTTGTCGACGGGAGCGGCATGACGGTGCTGGAGAGGCTGGTGCTGGACGAGGCGCTCGCGGCCGCGATCATGGAGCTGCAGGGCAGCCAGGTGCCGAGCGGAGGTGGCAAGGCGGTCCTGGCGCCGATGGCCGGCGGCCTCGAGGCGGCCAGCCTCGCATTCGGCGCTACG…
ScbHLH61	ScWN3R01G284900.1	Protein	MGDHQLMHAAPAMYNGGGAGAVSHGMWWNSNATAAVPAAACSTELAGFNTWPAGLAAAGGYDVAADGGKQAKSCTTTASSESPGNNSSITFQETASINDPAAAGFADWNNPYMSSGAGNMHGFLQVGHHDMSSRPDQQSMMNAVAAAPNNLDLALQGHHHHHQQQDDHHRRQQQLLSSLGAPELLLSPNSPYGFQSSLLRSLIEPTGKPAPAAGLLQQYQYQQMGGQTGARGEPLQFTNDAAFWNQSAGFGMGMAAPPAADNTSVRAAKQPSPAPRGANLALKTVSEGVGDSSSIVTKKASGEPAFKKPRMETPSPLPTFKVRKEKLGDRITALQQLVSPFGKTDTASVLHETIEYIKFLHDQVGVLSAPYLKTGHHQHQVPQYLKSSSNGSPDKSCKD…
ScbHLH61	ScWN3R01G284900.1	CDS	ATGGGAGATCATCAGCTGATGCATGCTGCTCCGGCCATGTACAACGGCGGCGGTGCCGGAGCCGTCTCTCACGGCATGTGGTGGAACAGCAACGCTACGGCGGCGGTCCCCGCGGCGGCGTGCTCGACAGAGCTCGCCGGGTTCAACACCTGGCCGGCCGGTCTGGCCGCTGCTGGTGGTTACGACGTGGCGGCTGACGGCGGGAAGCAGGCCAAGAGCTGCACCACCACGGCCTCCTCCGAGTCGCCCGGGAACAACAGCTCCATAACCTTCCAAGAAACGGCCAGCATCAACGACCCGGCAGCCGCCGGCTTCGCCGACTGGAATAACCCTTACATGAGCAGCGGCGCTGGTAATATGCATGGGTTTCTCCAAGTTGGCCACCATGACATGAGCTCG…
ScbHLH62	ScWN3R01G342700.1	Protein	MDTFGWSGPGLHDDAYLPRPVSQLSCGRFDLDDAFLGQLQCDFGGGGGTPCQVSSSYGNTAAVGGAAANNNGPLGFFGSGIDVFSSVVDGATLSAHDGLLDSALAFSRVLPPCGGEADPRAVSNGAMFSGYSGTTVCNISSGESNNYSGGVGGHDVTEVASPTSTISPTTTSHPTITSAQQALHANRKLAAEDCPAAATVPPLPHVGTKRKAPATTATSITFGQDTNAGAAAGYKPDMEAMAQVKEMIYRAAAMRPVNLVTEPPAPVSSKPRRKNVRISSDPQTVAARLRRERVSDRLRVLQKLVPGGSKMDTASMLDEAASYLKFLKSQVQALETLGTTSSTGTSAAAAASTGRLHSQQHYYSNHPGFLGFARNNNNISSVFRNPNGNSARLL*
ScbHLH62	ScWN3R01G342700.1	CDS	ATGGACACCTTCGGCTGGTCCGGCCCCGGCCTGCACGACGACGCCTACCTGCCTCGTCCTGTCAGCCAGCTGAGCTGCGGCCGGTTCGACCTGGACGACGCCTTCCTCGGCCAGCTCCAGTGCGACTTCGGCGGAGGAGGAGGGACGCCGTGCCAGGTGAGCTCCAGCTACGGTAACACTGCTGCCGTCGGAGGCGCGGCGGCTAATAATAACGGCCCGCTGGGATTCTTTGGCTCGGGGATCGACGTGTTCTCGTCCGTCGTCGACGGTGCCACCCTGAGCGCGCACGACGGCCTGCTCGACTCGGCGCTCGCCTTCTCCAGGGTGCTCCCCCCATGCGGCGGGGAGGCTGACCCCAGGGCCGTCTCCAACGGCGCCATGTTCTCCGGCTACAGCGGC…
ScbHLH63	ScWN3R01G343600.1	Protein	MSWSDTDAALFAAVLGQDAARHLATTPPHLDGPASSSPELQARLYDLVERGGAWTYGIYWQESRAGAGGRPVLGWGDGHCRDGPAEEAGATDRSLPRKRALLRLHALYGGGDEDGADYALRLDRVTGVEMYFLASMYFSFHEDAGGPGRALTSGHHAWAAVDPHLPGSAAAPGWYVRASLAQSAGLRTVVFLPCKGGVLELGSVVAMRESPDVLRAIQSAFHVDAVAPDDHMRIFGKDVSRGAPMPAVQATGCDASWALRLGGQAMVARPAKQEVAVVKPKPQQEPPKTISFSKAADAEKQAGGEERRPRKRGRKPANGREEPLNHVEAERQRREKLNQRFYALRAVVPKISKMDKASLLSDAIAYIQELEERLRGGAAGPARAETGPSVEVKAMQDEV…
ScbHLH63	ScWN3R01G343600.1	CDS	ATGTCGTGGTCTGACACGGACGCGGCGCTCTTCGCGGCCGTCCTGGGCCAGGACGCCGCGCGTCACCTGGCCACCACGCCGCCGCACCTCGACGGCCCGGCCTCGTCGTCGCCCGAGCTCCAGGCGCGCCTGTACGACCTCGTCGAGCGGGGAGGAGCCTGGACCTACGGCATCTACTGGCAGGAGTCCCGCGCCGGCGCCGGCGGCCGTCCCGTGCTCGGCTGGGGCGACGGGCACTGCCGCGACGGCCCGGCCGAGGAAGCCGGGGCCACGGACAGGAGCCTGCCGCGTAAGCGCGCGCTGCTGCGGCTCCACGCGCTGTATGGCGGCGGGGACGAGGATGGCGCCGACTACGCGCTCCGGCTAGACCGGGTCACTGGCGTTGAGATGTACTTCCTG…
ScbHLH64	ScWN3R01G400500.1	Protein	MDGWFYSVDRDDDLMSLMALLSPPPAVVHQGSAFAPYQRRKTTSSLVSTGRRQRAPGRANVHRSMHEYLRRVNGLASPSDGAQAGARAGETIEPQVPRSSAFRHITRERLRRERLSQGYADIHALLPLGRAPNGAKNLVLAAAVDYIRELEGRKGRLGARNAELVRSSESDGASGGGMVVKVRGEGGCPSMAGVLEAVLRRLKAMQELRVTAIRSWCCDGAMCMDVAVESTVSSFEVDMRITNALMELDEIKSGRLQDPVKRSSNFSCQVVSGELMS*
ScbHLH64	ScWN3R01G400500.1	CDS	ATGGACGGGTGGTTCTACTCCGTCGACCGGGACGACGACCTGATGAGCCTGATGGCCCTCCTCTCGCCCCCGCCCGCGGTGGTGCACCAGGGCAGCGCCTTCGCCCCGTACCAACGGCGTAAGACAACATCGTCGTTGGTGTCCACGGGCCGGCGGCAGCGCGCGCCCGGCAGAGCAAACGTACACCGGAGCATGCACGAGTACTTGAGGCGCGTCAATGGCCTCGCCTCGCCTTCCGATGGGGCGCAAGCGGGAGCGCGGGCGGGGGAGACGATCGAGCCGCAGGTGCCGCGCAGCTCGGCGTTCCGGCACATCACGCGGGAGCGGCTGCGGCGGGAGCGCCTCAGCCAGGGCTACGCCGACATCCACGCCCTCCTGCCACTGGGACGGGCACCAAAC…
ScbHLH65	ScWN3R01G408000.1	Protein	MADEWWSDSQRSHGTSACSPAPLMDTGHAATCGWTSPAAESTSSITFQDPHRSSSTIAHQPSSDAASSLGDAHMDWTHAFLSGRSDASFQAVLQDDMPASMTTRPLFRAHQPAVDEAVMSNPFRDMSHSFSFLDQVPAASSPYGTAPLQGMFDNNAGTSHNVSVLGECQSSTSYDGTAGMQLNRAATQMLGGGAQLQYLSGSGGYMPFGGAPLSSQLLLQALQPKTSYISSSNTLMAKSAEHACAPPARRSEPDSPAAAKRPRIEAPSPMPTFKVRKEKLGDRITALQQLVSPFGKTDTASVLHEANEYIKFLHDQVASLTYPYLKNVNPLLQFQQKGSENAKDDGGETKKDLRSRGLCLVPVATTYTVASETVPEFWYPTFGGTFR*
ScbHLH65	ScWN3R01G408000.1	CDS	ATGGCCGACGAGTGGTGGAGTGATTCACAGAGGAGCCACGGGACGTCGGCGTGCTCCCCCGCGCCACTCATGGACACGGGTCACGCAGCCACATGCGGCTGGACGTCCCCGGCCGCGGAGTCGACGAGCTCAATAACCTTCCAGGACCCCCACAGGAGCAGCAGTACTATCGCTCATCAGCCTTCATCCGATGCCGCTTCCTCCCTTGGTGATGCACACATGGACTGGACGCACGCCTTCTTGAGCGGGAGAAGCGATGCTAGCTTCCAAGCCGTGCTTCAAGACGACATGCCGGCGTCAATGACGACGCGGCCTTTGTTTCGAGCTCATCAGCCGGCGGTCGACGAGGCCGTGATGAGCAATCCGTTCAGGGACATGAGCCACAGCTTCAGCTTCCTC…
ScbHLH66	ScWN3R01G431500.1	Protein	MDPYHYENIHDPHGCGFPVHPQPPFLLHHYPAAALAESRVSRGGAGRRRPGAKLSTDPQSVAARERRHRISDRFRVLRSLVPGGSKMDTVSMLEQAIHYVKFLKAQVTLHQAALVQHEEGCGGVGGGLGHGEFAGAAGEVTAMELPGAQALQEVMSRYYAAAHQVEELDLCAGQMSSSSHDLPPLPSCVFDDESAAACYSGCSLQAEEIAHAHGSY*
ScbHLH66	ScWN3R01G431500.1	CDS	ATGGATCCATATCACTACGAAAACATCCATGACCCACACGGCTGCGGCTTCCCCGTCCACCCGCAGCCGCCTTTCCTCCTCCACCACTACCCGGCCGCCGCGCTCGCGGAGAGCCGGGTCAGCAGGGGCGGTGCCGGACGGCGCCGCCCCGGCGCCAAGCTCTCGACTGACCCCCAGAGCGTTGCGGCGCGGGAGCGCCGGCACCGGATCAGCGACCGCTTCCGCGTGCTCCGCAGCCTCGTGCCCGGCGGCAGCAAGATGGACACCGTCTCCATGCTGGAGCAGGCCATCCACTACGTCAAGTTCCTCAAGGCGCAGGTCACCCTGCACCAGGCCGCGCTCGTGCAGCATGAGGAGGGCTGCGGCGGCGTCGGCGGCGGCCTCGGCCATGGCGAGTTC…
ScbHLH67	ScWN3R01G481600.3	Protein	MNRPTPAHHGGMPPPQLARYGSAPGSFLAALADSVARGGGGGDAPASQQHQQQHQPVAAVVSRFFSGESSGLTSCESSCRTADAPPALQRAYGGSGEIHVPLPQQQHPGLLRHSSSPAGLLSRLMADPHGNGGMGGTRGGGGMGSGFLHSHSHSHGGGGGNADAMAAAQQTRLSSQWSFSRQQDMMPHIAGMGMGMPTPMPPADAGESIGTGHGNGSSDLSRSFSMSSWDDTNSNIIFSAPGGGGKKAKVMADGDDGMVTSFSNIDSQFGSSLDMPGMDDYLQLQQDSVACRVRAKRGCATHPRSIAERERRTRISKRLRRLQDLVPNMDKQTNTSDMLDIAVDYIKVLQDQIEKLKQDQGNCSCSADQKC*
ScbHLH67	ScWN3R01G481600.3	CDS	ATGAACCGCCCGACGCCGGCGCACCACGGGGGCATGCCGCCGCCGCAGCTGGCGCGCTACGGCTCCGCGCCGGGCTCGTTCCTCGCCGCGCTGGCCGACTCCGTCGCGCGCGGCGGGGGCGGAGGCGACGCGCCGGCCTCCCAGCAACATCAACAGCAGCACCAGCCGGTGGCGGCCGTGGTGAGCCGGTTCTTCTCGGGGGAGTCGTCCGGGCTCACCTCCTGCGAGTCCAGCTGCCGGACGGCGGACGCCCCGCCGGCGCTCCAGCGGGCCTACGGCGGCTCCGGCGAGATCCACGTGCCCCTCCCGCAGCAGCAGCACCCGGGCCTCCTCCGCCACAGCAGCTCCCCCGCCGGGCTGCTCTCCCGCCTCATGGCCGACCCGCACGGCAATGGCGGC…
ScbHLH68	ScWN3R01G508900.1	Protein	MDCGQPDQLPPATAGFLNLNWDSSMEPGANSEGLALHGISPRHYGAGTPLGSPTKLNLSMMGQYRHHHHSPYPPPPQVGGAGGLPTLENLMPMASLDQFLADPGFAERAARLSGFDARAGFGPAAGQAQFGLPDDGPVGALKELDLGSARDDSSVSDPASAGAGMAVKGASDGNARKRKAAGGSKGKGKDAASVSATSAKDLLAKEDSASKRCRSMSMEDAEENSGKGKGAQSSSENGGKKQGKDGASKLPEPPKDFIHVRARRGEATDSHSLAERVRREKISQRMKLLQDLVPGCNKVVGKAVMLDEIINYVQSLQRQVEFLSMKLATVNPQLDFNNLPSLLAKDMQQQSCGQLQQGSSHFPLEASGAPLPYMGQGNNDPLGCGMSDGGGMGDDQGGM…
ScbHLH68	ScWN3R01G508900.1	CDS	ATGGACTGCGGGCAGCCGGACCAGCTGCCGCCGGCCACGGCGGGCTTCCTCAACCTCAACTGGGACAGCTCCATGGAGCCGGGGGCCAACTCCGAGGGGCTCGCGCTCCACGGGATCTCGCCGCGGCACTACGGCGCCGGCACGCCGCTCGGCTCGCCCACCAAGCTCAACCTCTCCATGATGGGCCAGTACCGCCACCACCACCACAGCCCCTACCCGCCGCCGCCGCAGGTGGGCGGCGCCGGTGGCCTGCCCACCCTGGAGAACCTCATGCCCATGGCCTCCCTCGACCAGTTCCTCGCCGACCCGGGCTTCGCCGAGCGCGCCGCCCGGCTCTCCGGCTTCGACGCCCGCGCCGGGTTCGGCCCCGCCGCCGGCCAGGCGCAGTTCGGCCTCCCG…
ScbHLH69	ScWN3R01G517700.1	Protein	MGCEVNCSISMGGGDYHQQQSIVGGRAAVHHGHGGGGGGTVEAALRPLVGGAHGWDYCIYWRLSPDQRFLEMTAFCCSAEFEAQVASLADVPSTIPLDSSSIGMHAQALLSNQPIWQSNGGAPGPDLLAGYEAAAGGGEKTRLLVPVAGGIVELFASRYMAEEQQMAELVMAQCGGGGQGWQETAAQGFAWDAAAADPGRLYATASLNLFDGAGGSGSGEPFLAGVQEDGAAGVGWQYAAESSEPPSTVAQEHQQLHGLGVGRADSGSERSDMQLGDPDDNVDGETQRGSGKDGGGKRQQCKNLIAERRRRKKLNGRLYTLRSLVPNITKMDRASILGDAIDYIVGLQKQVKELQDELEDPNPPGGAGGDSKAPDVLLDDHPPPGLDNDEDSPQQQPFP…
ScbHLH69	ScWN3R01G517700.1	CDS	ATGGGATGTGAAGTAAATTGTTCTATATCGATGGGAGGAGGAGACTATCACCAGCAGCAGAGCATCGTCGGCGGCCGTGCGGCTGTTCATCATGGCCATGGAGGGGGAGGCGGCGGCACCGTGGAGGCTGCGCTGAGGCCGCTCGTCGGCGGCGCCCACGGCTGGGACTACTGCATCTACTGGCGCCTCTCTCCTGACCAGCGGTTCTTGGAGATGACGGCGTTCTGCTGCAGCGCCGAGTTCGAGGCGCAGGTGGCCTCGCTCGCCGACGTCCCTTCCACCATCCCTCTCGACTCCTCCTCCATCGGGATGCACGCTCAGGCCCTGCTGTCGAACCAGCCGATCTGGCAGAGTAACGGCGGGGCGCCGGGTCCGGATCTACTCGCCGGCTACGAGGCT…
ScbHLH70	ScWN3R01G527400.1	Protein	MENSAAAAAAAVGVEKEDELVGGGGGDWGYLTSEAMATAGFPSFGFPCGTRGGVTPAPTSASLLMSMGEHAALFDYNAAFPSSSSSAVAAPPAYHDFGSGGNPFNVDAPPFLLEAPPPLTAAPGGQKGGFLAPPLSAFGDGMGWDDEDELDQQSVDASSLGVSASLENAVVGAPGGGGGGGGGNGKGKKKGMPAKNLMAERRRRKKLNDRLYMLRSVVPKISKMDRASILGDAIDYLKELLQRISDLHSELESAPSSAALGGPSTANSFLPSTPTLQPFPGRIKEERCPPAPFPSPSGQQATVEVRMREGQAVNIHMFCARRPGILLSTMRALDSLGLDIEQAVISCFDGFAMDVFRAEQCREGPGLLPEEIKAVLLHCAGLQNAM*
ScbHLH70	ScWN3R01G527400.1	CDS	ATGGAGAACTCGGCGGCGGCGGCGGCGGCGGCGGTGGGGGTGGAGAAGGAGGACGAGCTGGTGGGCGGCGGCGGGGGCGACTGGGGGTACCTCACGTCGGAGGCGATGGCGACGGCCGGGTTCCCGTCGTTCGGGTTCCCTTGCGGCACCAGGGGCGGCGTCACGCCCGCGCCGACCTCGGCGTCGCTGCTCATGTCCATGGGAGAGCACGCCGCGCTGTTCGACTACAACGCCGCCTTCCCGTCGTCGTCGTCCTCCGCCGTCGCCGCGCCCCCGGCCTACCACGACTTCGGCTCCGGCGGCAACCCCTTCAACGTCGACGCCCCGCCGTTCCTTCTCGAGGCCCCGCCGCCGCTGACGGCGGCGCCGGGAGGGCAGAAAGGGGGGTTCTTGGCGCCC…
ScbHLH71	ScWN3R01G567000.1	Protein	MEAMCAAIWSSVDGRSEESEMIAHLQSMFWSDSDAAVNLCSPSTSANSCVTASTVHSNLFLPLDMESHVVTTPMVNTGMDPCFDHRHQAVTGHKRTSHMDEQIKRTSKKSRTVPSVSDAVCISLADSETNGGTVNQSSSSCCSSEEGSIGASAEESFVPNQGDNSRGCKRPSKNLQSLYAKRRRERINEKLRVLQHLIPNGTKVSSH*
ScbHLH71	ScWN3R01G567000.1	CDS	ATGGAGGCGATGTGCGCAGCTATCTGGAGCTCCGTCGATGGGAGGAGCGAGGAGTCTGAGATGATTGCTCACCTGCAGTCCATGTTCTGGAGCGACAGTGATGCTGCTGTCAACCTTTGCTCTCCAAGCACCAGTGCCAATTCTTGTGTTACAGCTAGCACAGTGCATAGCAATTTGTTCCTGCCTCTTGACATGGAGAGCCATGTTGTCACAACGCCAATGGTGAACACTGGCATGGACCCATGCTTTGATCACCGGCATCAGGCCGTTACTGGTCACAAGAGGACATCCCATATGGATGAGCAGATCAAGAGAACTAGCAAGAAATCCCGGACCGTTCCCTCGGTATCAGATGCTGTGTGTATAAGCCTAGCTGATAGCGAGACCAATGGTGGCACT…
ScbHLH72	ScWN4R01G019300.2	Protein	MDDSALFMEWAMDTLEQEHPDPVVVVNGDAAFPSLQALREQRLVFEELITGANPASSGSSGETTDGSGGCGGNSWSTAVVEHDVWPPSPPNSARCAPRRSGNGGGTSLPVTSWNFCAASALPASDGTLLDSGNAGPVVPETVYGSQPTRRAAARSPTGTGTGPVSSGPPYAQDHIMAERKRREKINQRFIELSTVIPGLKKMDKATILSDATRHVKELQHKIKALEAATGRGSRSTETVVLIKKKPRHADAAAVSDQNGSPSSASSSTGNPLPEIEVRFSETGVMVRTLCHDLKGVVVRVLSEVEEGLHLTVTHANVMPFTACTLIITITAKVDEGFTVTAEEIVGRLNSVLESHSSCTSTEEK*
ScbHLH72	ScWN4R01G019300.2	CDS	ATGGACGACTCGGCCCTGTTCATGGAATGGGCCATGGACACGCTGGAGCAGGAGCACCCAGACCCAGTGGTGGTCGTCAACGGCGACGCAGCCTTCCCCTCGCTCCAGGCGCTCCGTGAGCAGCGTCTCGTCTTCGAAGAGCTGATCACGGGAGCCAATCCGGCAAGCAGCGGGAGCTCCGGCGAAACCACGGACGGCAGCGGGGGTTGTGGTGGGAATTCCTGGTCCACGGCGGTCGTGGAGCACGACGTCTGGCCCCCGTCCCCGCCCAACTCGGCCAGGTGCGCTCCAAGACGTTCCGGGAACGGCGGGGGCACCAGCCTTCCCGTGACGAGCTGGAATTTCTGCGCCGCTTCCGCGCTGCCGGCCAGTGACGGTACACTACTGGACAGCGGCAAC…
ScbHLH73	ScWN4R01G019400.1	Protein	MYQLQTMDDSSLFMQWAVDTLQHQHPPVAAGYPGGDGGCTFPSLQELRRSSLQHGTAPAGMTVLDGHRHQAADSWSSGDSAGGGRENTSAAVVENDVNCATTCSVGSSNNYLPMSWNFTSALAQPSNEAPATAPSRAHDGPGVTVTEQQAHVSPPTSRRASARAGHAPYAQDHIMAERKRREKINRRFIELSTVIPGLKKMDKATILSDAVKYVKEQQEKLKALEDRNRRSVAVESVVLVHKSRAAAVPEDDAGGCCPSPSAGPGAVAGTTGSTTTTGSALPEIEARVSESNVMVRVHCEDGKGVLVRLLAEVERLHLSITHANAVPFPACTLIITIMAKVDDGFSVAAEDIVGKLESALPAATSS*
ScbHLH73	ScWN4R01G019400.1	CDS	ATGTATCAGCTGCAGACCATGGACGACTCCAGCTTGTTCATGCAGTGGGCCGTCGACACGCTGCAGCACCAGCACCCGCCGGTCGCCGCTGGTTACCCCGGGGGCGACGGCGGCTGTACCTTCCCGTCACTCCAAGAGCTGCGCCGCTCGTCGTTGCAGCACGGCACGGCCCCCGCGGGAATGACGGTACTAGACGGCCACCGTCACCAAGCCGCCGACAGCTGGAGCTCCGGCGACAGCGCCGGCGGCGGCCGTGAGAACACGTCTGCCGCGGTCGTGGAGAACGACGTCAACTGCGCGACGACCTGCAGCGTCGGCAGCAGCAACAACTACCTGCCCATGAGCTGGAACTTCACCTCGGCCCTCGCGCAGCCGAGCAACGAAGCCCCGGCCACCGCT…
ScbHLH74	ScWN4R01G020100.1	Protein	MYQLETMDDSSLFMQWAVDTLQHDHPPVAAAYAAGDTFPSLQELRRSALQHSTVPAGQDGHRHLVADSWSSGDSTGGHENTSAAVVENDVWSSSSAKCATTCSVGSNNYLPMSWNFTSAMAQPSNEAAPRPATAPSGALDGQGVTVTEQQAHVSPPSRRASPKSAARAGHAPYAQDHIMAERKRREKINRRFIELSTVIPGLKKMDKATILSDAVRYVKEQQEKLKALEGRNPRSVAVQSVVLVKKSRTAVAVPEDDCPSPSAGAVATTTRSALPEIEARISESDVMVRIHCADGKGVLVRLLAEVEALHLSITHANAVPFPACTLIITVMAKVDEGFSVTAEDIVGKIEAALPAPTARS*
ScbHLH74	ScWN4R01G020100.1	CDS	ATGTATCAGCTGGAGACCATGGACGACTCCAGCTTGTTCATGCAGTGGGCCGTGGACACGCTGCAGCACGACCACCCGCCGGTCGCCGCTGCCTACGCCGCCGGCGACACCTTCCCGTCACTCCAAGAGCTCCGCCGCTCGGCGTTGCAGCACAGCACGGTCCCGGCGGGACAAGATGGCCACCGCCACCTGGTCGCCGACAGCTGGAGCTCAGGCGACAGCACCGGCGGCCATGAAAACACGTCTGCCGCGGTCGTGGAGAACGACGTCTGGTCGTCAAGCTCGGCGAAATGCGCAACAACATGCAGCGTCGGCAGCAATAACTATCTGCCGATGAGCTGGAATTTCACCTCGGCCATGGCGCAGCCGAGCAACGAGGCCGCGCCGAGACCCGCCACC…
ScbHLH75	ScWN4R01G020200.1	Protein	MDDSALFMEWAMDTLEQEHPDPVVVVNGDAAFPSFQALREQRLVFEELITGANPASSGSSGETTESSGGYGANFSSPAAMEHDVWPPSPLTSARRAPRLSRNGGGTRLPVTSWNFCAASALPASDGTLDSAGPVVPEAVYGSSQPTRRAAARSPTGTGTGPVSSGPPYAQDHIMAERKRREKINQRFIELSTVIPGLKKMDKATILSDATRHVKELQEKIKALEAATGRASSSIETVVLVKKKPRHADAAALSDQNQNGSPSSASSSTGNNPLPEIEVRFSETGVMVRILCHDVKGVVVRVLSEVEEGLHLTVTHANVMPFTACTLIITITAKVDEGFTVTAEEIVGRLNSVLELHSSCISTEEK*
ScbHLH75	ScWN4R01G020200.1	CDS	ATGGACGACTCGGCCCTGTTCATGGAATGGGCCATGGACACGCTGGAGCAGGAGCACCCAGACCCAGTGGTGGTCGTCAATGGCGACGCAGCCTTCCCCTCGTTTCAGGCGCTCCGTGAGCAGCGTCTTGTCTTCGAAGAGCTGATTACGGGAGCCAATCCGGCAAGCAGCGGGAGCTCCGGTGAAACCACCGAAAGCAGCGGAGGCTACGGTGCCAATTTCTCGTCCCCGGCGGCCATGGAGCACGACGTCTGGCCCCCGTCCCCGCTGACCTCGGCCAGGCGCGCTCCTAGACTTTCCCGGAACGGTGGGGGCACCCGTCTTCCCGTGACGAGCTGGAATTTCTGCGCCGCTTCCGCGCTGCCGGCCAGTGACGGCACACTGGACAGCGCCGGGCCT…
ScbHLH76	ScWN4R01G020300.1	Protein	MYQLETMDDSSLFMQWAVDTLQHEHPPVAAAYAGGDGGCTFPSLQELRRSALTDGTAPAGQDGHRHLAADSWSSGDSAGGHENTSASPAVVENDVWSSNSAKCATTCSVGSSNNYLPMSWNFTSAMAQPSNEAAPRHATAPSGALDGQGVTVTEQAHVSPPSRRASPKSTTRAGHAPYAQDHIMAERKRREKINRRFIELSTVIPGLKKMDKATILSDAVKYVKEQQEKLKALEDRNRRSVAVESVVLVKKSRTAVAVPEDDCPSPSAGAVATTTRSALPEIEARISESDVMVRIHCADGKGVLVRLLAEVEGLHLSITHANAVPFPACTLIITVMAKVDEGFSVTAEDIVGKIEAALPAPTTRS*
ScbHLH76	ScWN4R01G020300.1	CDS	ATGTATCAGCTGGAGACCATGGACGACTCCAGCTTGTTCATGCAGTGGGCCGTGGACACGCTGCAGCACGAGCACCCGCCGGTCGCCGCTGCCTACGCCGGGGGCGACGGTGGCTGCACTTTCCCGTCACTGCAAGAGCTCCGCCGCTCGGCGTTGACGGACGGTACGGCCCCGGCGGGACAAGACGGCCACCGTCACCTGGCCGCCGACAGCTGGAGCTCCGGCGACAGCGCCGGCGGCCATGAAAACACGTCTGCCTCGCCCGCGGTCGTGGAGAATGACGTTTGGTCGTCCAACTCGGCCAAGTGCGCGACGACCTGCAGCGTCGGCAGCAGCAACAACTACCTGCCGATGAGCTGGAACTTCACCTCGGCCATGGCGCAGCCGAGCAACGAGGCC…
ScbHLH77	ScWN4R01G039500.1	Protein	MERMQLQGPIITSLCWADQAAASASAAQVPFLALLQGATMGDGGPGVKRESYGAAAAFACRPAASDVDLLESCVTQLPAPPVVEAPAAKRRKRPRSRQRAPPPEKRKKPEEAECQRMTHIAVERNRRRLMNDHLASLRALIPSDYIPRGDQATVVGGAIDYVKQLEQQLVALQALAAARRGEGPVGTAATAASDGVFVSPQYTSFSQAGGVGSGVDVEAMAVVGGHVRVRVAGRRWPGRLVRAVAAMENLRMAVLHLAVTSVGHDAVVYCFNLKMEDGCEVSTADEVATVVHQIFAYAAGSCC*
ScbHLH77	ScWN4R01G039500.1	CDS	ATGGAGAGGATGCAGCTGCAAGGCCCCATCATCACCTCCCTGTGCTGGGCGGACCAGGCGGCGGCGAGCGCCAGCGCCGCGCAGGTGCCTTTCTTGGCGCTGCTCCAGGGCGCCACCATGGGGGACGGCGGGCCAGGGGTGAAGCGGGAGTCTTACGGCGCCGCCGCTGCCTTCGCGTGCCGGCCGGCTGCGTCCGACGTCGACCTGCTCGAGAGCTGTGTCACGCAGCTGCCGGCGCCCCCGGTGGTCGAGGCCCCGGCGGCGAAGCGGAGGAAGCGGCCGCGGTCGCGCCAGCGCGCGCCTCCGCCGGAGAAGCGCAAGAAGCCGGAGGAGGCCGAGTGCCAGCGGATGACGCACATCGCCGTCGAGCGCAACCGCCGCCGCCTCATGAACGACCAC…
ScbHLH78	ScWN4R01G064000.1	Protein	MATQWFSNMVMDEPSFFHQWQSDATLEQYTEQQIAVAFGQGEMEAVALMQQQQQYAAAAAGEHRPRKAARVNTSWDSCVTEQGSPADSSSPTILSFGGHADAFAKAPPAPTAAAAYYGAASAVAPVKPKQEVDAGGVAAFQQVKRSYDAMVAEPARAPSRPAAQNQDHIMAERKRREKLSERFIALSKIVPGLKKMDKASVLGDAIKYVRTLQEQVKGMEEVARRRPVESAVLVKKSQLAADEDDGSSCDENFEGGDAGLPEIEARMSDRTVLVKIHCENRRGVLVAALSELESIDLAIMNTNVLPFTASSIDITIMATAGEDFSLSVKDIVRKLHQAFKSSP*
ScbHLH78	ScWN4R01G064000.1	CDS	ATGGCGACTCAGTGGTTCTCCAATATGGTGATGGACGAGCCGAGCTTCTTCCACCAGTGGCAGTCGGACGCGACGCTGGAGCAGTACACGGAGCAGCAGATCGCCGTGGCCTTCGGGCAGGGGGAGATGGAGGCGGTGGCGCTGATGCAGCAGCAGCAGCAGTACGCCGCGGCGGCGGCGGGCGAGCACCGGCCGCGCAAGGCGGCCAGGGTCAACACCAGCTGGGACTCGTGCGTCACGGAGCAGGGCTCCCCCGCAGACTCCTCCTCCCCGACCATCCTCTCCTTCGGCGGCCACGCCGACGCGTTCGCCAAGGCGCCGCCGGCCCCGACCGCCGCCGCGGCCTACTACGGCGCCGCCTCCGCGGTGGCGCCCGTCAAGCCCAAGCAGGAGGTTGAC…
ScbHLH79	ScWN4R01G067500.2	Protein	MYSGQQSDQGPAANSAKEFLEGNWGSVAMHQKMGYDSGAYGFEAYGMELEERPGTFSQNIQMSDEHSGGVKKRKGTDDCIALLNPSASSKNVGDQQTEVSSQPERNSVERDSRKISPKTQSKEDSSDGDGTKENYVHFRAKRGQATNSHSLAERLRRKKISERMKLLQDLVPGCNKITGKAVMLDEIINYVQSLQRQVEFLSMKLATVNPELGFDIEQILSKQMMLSQDRRLGLYGADPGSSALIAHFNQGMMHPDMMCNASNPVGTNALHGTIHDISMMNQMPEMWETLQNIPHMNFNPAVAADSSTNNAGPMKIEQ*
ScbHLH79	ScWN4R01G067500.2	CDS	ATGTATTCAGGCCAGCAATCTGATCAAGGTCCTGCTGCAAACAGTGCCAAAGAATTCTTGGAGGGGAATTGGGGCTCTGTAGCAATGCATCAAAAGATGGGGTATGACAGTGGGGCATATGGCTTTGAAGCTTACGGCATGGAGTTAGAAGAAAGACCAGGTACATTCTCCCAAAACATCCAGATGAGTGATGAGCATAGTGGTGGTGTGAAGAAAAGGAAGGGAACAGATGACTGCATTGCGTTGCTAAACCCATCAGCCAGTAGCAAGAATGTGGGTGATCAACAAACAGAGGTTTCGTCTCAGCCAGAAAGGAATTCCGTGGAGAGGGACAGCAGGAAGATCTCGCCTAAAACGCAAAGCAAGGAAGATTCTTCGGATGGTGATGGCACTAAAGAA…
ScbHLH80	ScWN4R01G108600.1	Protein	MESGGVIAEAGWDSLGLTSQAEESEMMEQLLGTFPSNGEDEHQELPWSVQATHAYYAHCNGSSNAYSSTSSNSVGSLILDVPSDYGGFYLGDSNGNGPCTAALDLNMVQEQGAAQFMDAILNPSYGNGDSSCDDLGDSSMNLLDSIDTSNKRKHQDQGKIADQTSGRKCSRKADSKRAKKAMQYEDNDGTTADTNKQSLSCCTSEIDSHAFQEPPVASKPKGKAQAGRQTTDPQSLYARKRREKINERLKVLQNLVPNGTKVDISTMLEEAVEYVKFLQLQIKLLSSDEMWMYAPIAYNGMNIGIDLNLSQH*
ScbHLH80	ScWN4R01G108600.1	CDS	ATGGAGTCTGGAGGAGTGATTGCTGAAGCGGGCTGGGACTCGCTTGGCCTGACGTCGCAGGCGGAGGAGTCGGAGATGATGGAGCAGCTGCTTGGCACCTTCCCCTCCAACGGCGAGGACGAACACCAGGAGCTACCTTGGTCTGTTCAGGCCACACATGCATATTATGCCCACTGTAACGGTAGCTCTAATGCATACAGTTCCACTAGTAGCAACAGTGTTGGTAGTCTCATCCTTGATGTGCCGTCGGATTATGGGGGCTTCTATTTGGGCGACTCAAATGGGAATGGCCCCTGCACCGCAGCGCTTGACCTGAACATGGTCCAGGAGCAAGGTGCGGCTCAGTTTATGGATGCCATCCTCAACCCTTCATATGGGAATGGCGATTCAAGCTGCGAT…
ScbHLH81	ScWN4R01G119000.1	Protein	MDMNESSEKGMEGNGSSGPGGGIPVEWQSQFSGGGFSAHHHQHQQQHPHMMDSFASGMWPTASQHGAGFLAPVPGFLPPPGLGGHFPVDSGFIERAARSSCFVGPGAGGGMMGAAPFGGAGDQHMGSAFGEGYLDHRRKEGRDKAEPELAGSGGVPSSEAAGGDCSSKGSDSKKRRRPSEAMGGGDQVQSSNVAADSANESVQSKDKGEESSPATGTTTGGKSKGKGTKESSEKEDYIHVRARRGQATNSHSLAERLRREKISERMKLLQDLVPGCSKVTGKAVMLDEIINYVQSLQRQVEFLSMKLATVNPRLDLNIEGLLSKDLLRFPGVSSSMGFSPEMMHPQLQLSQPGLMQGGAAAMANSDVFRRIMQAQLGAKDGSHSQMAHALNGPFSDHVA…
ScbHLH81	ScWN4R01G119000.1	CDS	ATGGACATGAACGAGAGCAGCGAGAAAGGGATGGAGGGCAATGGGTCCTCTGGCCCCGGCGGTGGCATCCCCGTGGAGTGGCAGAGCCAATTCAGCGGCGGCGGCTTCTCGGCGCACCACCACCAGCATCAGCAGCAGCATCCCCACATGATGGACTCCTTCGCGTCCGGCATGTGGCCGACGGCCTCGCAGCACGGCGCAGGGTTCCTGGCGCCGGTGCCCGGGTTCCTCCCGCCGCCTGGCCTCGGTGGCCATTTCCCCGTGGACTCGGGCTTCATCGAGCGCGCCGCGCGATCGTCCTGCTTCGTCGGCCCCGGCGCCGGTGGCGGGATGATGGGCGCAGCCCCCTTCGGTGGGGCAGGCGATCAGCACATGGGCAGCGCTTTCGGGGAAGGGTAC…
ScbHLH82	ScWN4R01G141900.3	Protein	MAVGDALRRLCEEIGWSYAVFWKAIGAADPVHLVWEDGYCGHTPCPAGSEASQARATELGCSAAVDSICSLVRKDMAEQVHVVGEGTVGRVAFTGSHQWIIHGTADDHGLSSEVASEMHYQFRAGIKTIAIIPVLPRGVLQLGSTGVVVENTSFVMHAKKLCSQLNQRSSMASSASVKSTSNQSRPLHGASNIQAADNSFSQFPVIREQYRRTDSATASSSKSLNASLFEAAQQNGLTGREHIVYGKPNDMFAQQASYCDSRLGSNTQSAAISSDLVPSSLASMEQQQMLMNTIGQLEFGSGTDLARSALLKSLLYRNPFMHETIDMKLSHGRVGLSQGATGHGSYGFLPGSAGVVSTTLCTSSQVSEQGSHSSSGMLQQKQPPVSCSVPQSSEFTMKM…
ScbHLH82	ScWN4R01G141900.3	CDS	ATGGCGGTCGGGGACGCGCTGCGGCGCCTCTGCGAGGAGATCGGCTGGTCCTACGCCGTCTTCTGGAAGGCCATCGGCGCCGCCGACCCCGTGCATTTGGTGTGGGAGGACGGCTACTGCGGCCACACGCCATGCCCCGCCGGATCTGAGGCTTCTCAAGCCCGGGCCACTGAGCTCGGGTGTTCTGCTGCTGTTGACAGCATTTGCTCACTCGTTCGGAAGGACATGGCCGAGCAGGTTCATGTCGTTGGAGAAGGGACTGTCGGCCGTGTTGCGTTCACTGGCAGTCATCAATGGATCATCCATGGTACTGCGGATGATCACGGGCTCTCATCCGAGGTTGCTTCTGAGATGCATTATCAGTTCAGAGCTGGCATTAAGACTATTGCGATTATTCCT…
ScbHLH83	ScWN4R01G153600.1	Protein	MDGDYVPGLLMGSAGLDFGVPGLDAGFFETLCGAGGAGLAAMFGDRAAAMPGFGGQFGPAEGTGGGGELGAASREGSSVSDPAWAHGANARKRKAPATVSGKGKEAASCFAKMGEPTGPDSKKCKIEDETVRPKVEEEAATASDGSAGGEKGRKQAKGKGSKSKQPAADEPPRDYVHVRARRGQATDSHSLAERVRREKITLKMKMLQDLVPGCNKVIGKALMLDEIINYVQSLQQQVEFLSMKLSTVNPQLDFDTLSNLLHKDMNQALGPSASTVFPLESAGTVYPLCDQADLFQPFSSGAMENQCSMGLLDMALPHAPQYPFQKQQDFWEASAQNGLHMDHEQSQENAGSAPNFDGQLQAADHPEVEF*
ScbHLH83	ScWN4R01G153600.1	CDS	ATGGACGGCGACTACGTCCCCGGCCTGCTCATGGGCTCCGCGGGGCTCGACTTCGGCGTGCCGGGCCTCGACGCCGGCTTCTTCGAGACGCTCTGCGGCGCCGGCGGCGCGGGCCTCGCCGCCATGTTCGGGGACCGGGCGGCCGCGATGCCCGGCTTCGGCGGCCAGTTCGGGCCCGCGGAGGGGACCGGGGGCGGCGGCGAGCTCGGCGCCGCGTCCCGGGAGGGGTCCTCCGTCTCCGACCCGGCGTGGGCGCACGGCGCGAATGCCAGGAAGCGGAAGGCGCCAGCCACTGTCAGCGGCAAGGGCAAGGAGGCCGCGTCCTGTTTCGCCAAGATGGGAGAGCCGACGGGGCCGGACTCGAAGAAATGCAAAATTGAGGATGAGACTGTGAGACCC…
ScbHLH84	ScWN4R01G205700.1	Protein	MVADAESSDSMAGSSSSAAEKHVDRCFDKRAQEKAPKKNHKAEREKLKRDQLNDLFVELSSMLDHDRQNSGKATVLGDAARVLRDLITQVESLRKEQSTLLTERQYVGSEKIELQDENTTLRAHIIELQNELRARIGNNSLNLSGLGLSHPIRSSCTTNLATHPTGHGIWSNASNVSTMHVVPPTNTPSPVQNQQHHSVSPDQVASRPQELQLFPGRSASSDCERSLHTSNPATSSSLVDSLPGQLRLSLPPTSQEESSSSGASGNRKE*
ScbHLH84	ScWN4R01G205700.1	CDS	ATGGTGGCTGATGCGGAGAGCTCGGATTCAATGGCTGGCAGCTCAAGTTCTGCTGCCGAAAAGCACGTTGACAGGTGTTTTGACAAAAGAGCCCAGGAAAAGGCTCCAAAGAAAAATCATAAAGCTGAACGAGAGAAACTTAAGCGTGACCAGTTAAATGACCTTTTTGTTGAGCTCAGCAGTATGCTAGATCATGATCGACAAAATAGTGGAAAAGCTACAGTATTGGGTGATGCTGCACGAGTACTGCGAGATTTAATTACTCAAGTTGAATCTCTTAGAAAGGAGCAATCTACTCTTCTAACTGAGCGCCAATATGTCGGTTCAGAGAAGATTGAGCTGCAAGATGAGAATACTACACTCAGAGCCCATATAATAGAACTACAGAACGAGCTTCGT…
ScbHLH85	ScWN4R01G217900.1	Protein	MQVRRERISERMRYLQELLPGCDKVTGKARMLDEIINYVQSMQKQVEMQQPVAGFGMAMLVSSPYIAAQSAPQSAAATSVSASPAASVELGLDANGAVTWDIASQHLLSGFDAKF*
ScbHLH85	ScWN4R01G217900.1	CDS	ATGCAGGTGAGGCGGGAGCGGATTAGCGAGCGAATGAGGTACCTGCAGGAGCTGTTGCCTGGGTGCGACAAGGTCACCGGTAAGGCCAGGATGCTTGACGAAATCATCAACTATGTCCAGTCCATGCAGAAGCAAGTTGAGATGCAACAACCGGTTGCTGGGTTCGGCATGGCCATGCTTGTCAGCAGCCCGTACATAGCGGCGCAGAGCGCGCCTCAGTCGGCGGCTGCCACATCGGTCTCGGCATCGCCCGCCGCGTCGGTCGAGTTAGGCCTCGATGCGAATGGAGCTGTTACTTGGGACATTGCGTCTCAGCATTTGTTGAGTGGGTTTGACGCAAAGTTTTAG
ScbHLH86	ScWN4R01G231200.2	Protein	MEGRAGGDYISSLLTSSPMLDLGVLDGAVAAGGDCLEKFCGDPGFAERAARLSSFNGQHFAPGLFGMPPPAPGAANGGEFGGSREASSVSDPASAMKDANAKKRKAPAAKGKAKEPSLSTSCQVGEQKESDGKRCRTGDAEKKVKPKAEQAGSDSSVEDGEQRKGKGKNAKPVEPPKDYVHVRARRGQATDSHSLAERVRRERISQRMKFLQDLVPGCNKVIGKALMLDEIINYVQSLQRQVEFLSMKLATVNPLDFSNLPTLLHKDMYGPSASSVFSLESSSSAFPFSDQGDVFQSFLPNSMESQCTLNQLDLALSQATNAAQYAFQDGTATASTNLQQQRNFWEDDLQSVFHVDTNRQSQDNGVSAESFHGDLQAGQMKMEF*
ScbHLH86	ScWN4R01G231200.2	CDS	ATGGAGGGCAGGGCCGGCGGCGACTACATTTCCAGCCTCCTCACCTCGTCGCCGATGCTCGACTTGGGCGTGCTGGACGGCGCCGTGGCGGCGGGCGGGGACTGCCTGGAGAAGTTCTGCGGCGACCCGGGCTTCGCGGAGCGGGCGGCGCGGCTGTCCAGCTTCAACGGCCAGCACTTCGCGCCGGGGCTCTTCGGGATGCCGCCGCCGGCGCCAGGCGCGGCCAACGGCGGCGAGTTCGGCGGCTCGCGGGAGGCGTCCTCCGTGTCCGACCCTGCCTCCGCGATGAAGGACGCCAATGCCAAGAAGAGGAAGGCGCCCGCGGCCAAAGGCAAGGCCAAGGAGCCTTCCCTGAGCACCTCATGCCAGGTCGGGGAGCAGAAGGAGTCGGACGGCAAG…
ScbHLH87	ScWN4R01G241800.1	Protein	MALVREPMMMYDGGFDAEASAFDVFGYGCHDALLGGVDAAALFGGYAYAHDEPAGAASAYLQDTASWAGAGPSVLAFDRSARGHGAQVVAQEEAECDAWMDSMDEDQHAGPASTIGFDPATGCFSLTQSSGGAQRPFGLLFPSTSNGSLDAAAPSRASSKRSYAARVQDAHPRAAKKQCGASRKTSKAKPAAPINTTSPKGDPQSLTAKNRREKISERLRTLQELVPNGTKVDMVTMLEKAVGYVKFLQLQVKVLATDEFWPAQEGMAPEISQVKEALDAILSSQRQLN*
ScbHLH87	ScWN4R01G241800.1	CDS	ATGGCGCTAGTGCGGGAGCCCATGATGATGTACGACGGCGGCTTCGACGCCGAGGCGTCGGCGTTCGACGTGTTCGGCTACGGCTGCCACGACGCCCTGCTCGGAGGCGTGGACGCGGCGGCGCTCTTCGGGGGCTACGCCTATGCCCACGACGAGCCAGCCGGCGCCGCCAGCGCCTACTTGCAGGACACCGCGAGCTGGGCGGGCGCGGGGCCGTCCGTTCTCGCGTTCGACCGTTCCGCGCGGGGCCACGGCGCCCAGGTGGTTGCGCAGGAGGAGGCAGAGTGCGACGCGTGGATGGACTCCATGGACGAGGACCAGCACGCGGGGCCGGCGTCGACCATAGGGTTCGACCCGGCCACGGGCTGCTTCAGCCTGACGCAGAGCTCCGGCGGCGCG…
ScbHLH88	ScWN4R01G248200.1	Protein	MYGSPASKDLNQPPPQMNSSGLLRYRSAPSTLLGEVCEEFLQPAPRAASPDAAAAADNVFSRFLADHQIRDTKSPPPPPVAPGAHFPDEAAMASQQQQMMFHSQHQHQQQQQMPPLRGMDSAAAATAGGASSLLRQSSSPAGFLSHLNMDNGYESMLRQGMGVGFRNGAANAAAAVDSSGGGGSRLKGQLSFSSRQGSLMSQISEMGSEDLGGSSPEGAGGSRGYIPGYPMSSGWEESSLMSENMSGMKRPRDSSEPAQNGLAHQFSLPKTSSEMAAIEKFLQFQDAVPCKIRAKRGCATHPRSIAERVRRTRISERIRKLQELVPNMDKQTNTADMLDLAVDYIKELQEQVKKIESTTYTCTCKVQNHNMLRGK*
ScbHLH88	ScWN4R01G248200.1	CDS	ATGTACGGCTCGCCGGCGTCCAAGGATCTGAACCAGCCGCCGCCGCAGATGAACTCCTCCGGCCTCCTCAGGTACAGATCGGCGCCCAGCACGCTGCTCGGCGAGGTCTGCGAGGAGTTCCTCCAGCCCGCCCCCCGCGCCGCCAGCCCCGACGCCGCCGCCGCCGCCGACAACGTCTTCTCCCGCTTCCTGGCTGACCACCAGATCCGAGACACCAAGTCGCCGCCGCCGCCGCCCGTCGCGCCCGGGGCCCACTTCCCGGATGAGGCCGCCATGGCGTCCCAGCAGCAGCAGATGATGTTCCACTCCCAGCACCAGCACCAGCAGCAGCAGCAGATGCCCCCCCTCCGCGGGATGGACTCCGCCGCCGCGGCCACCGCCGGCGGCGCCAGCAGCCTG…
ScbHLH89	ScWN4R01G248600.1	Protein	MYGSPASKDLNQPPPPQMNSSGLLRYRSAPSTLLGEVCEEFLQPGPRAASPDAAAAADNVFSRFLADHQIRDTKPPPPPPVAPGAHFPDEAAMASQQQQMMFHSQHQQQQMPPVGVEGLYRTVSSAGMDSAAAATAGGASSLLRQSSSPAGFLNHLNMDNGYESMLRQGMGVGFRNGAANAAAAVDSSGGGGGRLKGQLSFSSRQGSLMSQISEMGSEDLGGSSPEGAGGSRGYIPGYPMSSGWEESSLMSENMSGMKRPRDSSEPAQNGLAHQFSLPKTSSEMAAIEKFLQFQDAVPCKIRAKRGCATHPRSIAERVRRTRISERIRKLQELVPNMDKQTNTADMLDLAVDYIKELQEQVKVINESRANCTCSASKHQQYSG*
ScbHLH89	ScWN4R01G248600.1	CDS	ATGTACGGCTCGCCGGCGTCCAAGGATCTGAACCAGCCGCCGCCGCCGCAGATGAACTCCTCCGGCCTCCTCAGGTACAGATCGGCGCCCAGCACGCTGCTCGGCGAGGTCTGCGAGGAGTTCCTCCAGCCCGGCCCCCGCGCCGCCAGCCCCGACGCCGCCGCCGCCGCCGACAACGTCTTCTCCCGCTTCCTCGCCGACCACCAGATCCGAGACACCAAGCCGCCGCCGCCGCCGCCCGTCGCGCCCGGGGCCCACTTCCCGGATGAGGCCGCCATGGCGTCCCAGCAGCAGCAGATGATGTTCCACTCCCAGCACCAGCAGCAGCAGATGCCCCCCGTCGGCGTCGAGGGGCTCTACCGCACCGTCAGCTCCGCCGGGATGGACTCCGCCGCCGCG…
ScbHLH90	ScWN4R01G256900.1	Protein	MALVGQPATFSYDGFVGDCVPAFMDAGDIGFGYGYDHHSHLIEEECLLGSHAHGWELPTGNLVAEAPGNVNAFGGHDLGWTSPAGRMSSSSSVLTFDTQGEDNCAAATWMDAADQLSYSPSTAAAASAPAGSFSFEGCGGNGPTAASPSHKRPRARAQAQQGTEQESTTLPKKQCGGDRKSATKPTKTSATTSSAKDPQSDAAKTRRERIGERLRVLQELVPNGSKVDMVTMLDKAITYVKFMQLQLTVLETDAFWPAQGGEAPEISQVKAALDAIILSSSPQPRQWS*
ScbHLH90	ScWN4R01G256900.1	CDS	ATGGCTCTAGTGGGTCAGCCAGCCACGTTCTCCTACGATGGCTTCGTTGGTGACTGTGTGCCGGCGTTCATGGACGCCGGCGACATCGGGTTCGGTTACGGGTACGATCACCACTCCCACCTCATCGAGGAGGAATGCTTGCTCGGTAGCCACGCCCACGGATGGGAGTTGCCGACCGGCAATCTTGTTGCCGAGGCGCCTGGCAATGTCAACGCGTTCGGGGGCCACGACCTCGGCTGGACCAGCCCAGCCGGCCGCATGTCCTCCTCCTCTTCGGTGCTCACCTTCGACACCCAGGGCGAGGACAACTGCGCCGCTGCCACGTGGATGGATGCCGCGGACCAGCTGAGCTACAGCCCGTCAACGGCAGCTGCGGCAAGCGCGCCGGCGGGAAGCTTC…
ScbHLH91	ScWN4R01G287400.1	Protein	METNEKSAADLEEKNQPSGHDQQPSFHGPGFSLSPEVQMDSSTSALAAMGNPFPPGLWNPPGQNFGLGETNTSAMLNGHQFSSFLGMLSAATPAYPGAQSGFMDCGTGFPGLSANSLGAMMDHPFSRNPPMGSFQNDIETSREMNVDEGCKDALLTADRQQGDTESSHGLDASSKELSKPECSGGAGQDEGPSVSCPKKRKRPGQDRGVKNVQEGSQQLATLAAKQEKDDDDKDEPKRPIVTSRKSNGKQTEDKSDAPKEDYIHIRARSGQATNSHSLAERVRREKISERMKFLQDLVPGCSKVIGKAVMLDEIINYVQSLQRQVEFLSMKLSAVNPALDFNIERILSKDLFQPQGTGSSTFGFLPDIGHQFLHPPKHSQAALHSIVNPADAFGRVTNA…
ScbHLH91	ScWN4R01G287400.1	CDS	ATGGAGACGAATGAGAAGAGCGCCGCTGATTTGGAGGAGAAGAACCAGCCCAGCGGGCACGACCAGCAGCCGAGCTTCCACGGACCCGGGTTCTCGCTCTCGCCGGAAGTTCAGATGGATTCTTCCACCAGTGCACTGGCCGCCATGGGGAACCCGTTCCCTCCTGGCTTATGGAACCCACCTGGCCAGAACTTTGGGTTGGGGGAGACCAACACGAGCGCTATGCTCAATGGACACCAGTTCTCCTCGTTCTTGGGGATGCTGTCTGCAGCGACGCCCGCATATCCCGGCGCCCAGTCGGGGTTCATGGATTGCGGGACAGGGTTTCCTGGCTTAAGTGCAAACAGTCTTGGAGCCATGATGGATCACCCTTTTTCTAGGAACCCTCCAATGGGTAGC…
ScbHLH92	ScWN4R01G287800.2	Protein	METNEKSVADLEEKNQPSGHDQQPSFHGPGFSLSPEVQMDSSTSALAAMGNPFPPGLWNPPGQNFGLGETNTSAMLNGHQFSSFLGMLSAATPAYPGAQSGFMDCGTGFPGLSANSLGAMMDHPFSRNPPMGSFQNDIETSREMNVDEGCKDALLTADRQQGDTESSHGLDASSKELSKPECSGGAGQDEGPSVSCPKKRKRPGQDRGVKNVQEGSQQLATLAAKQEKDDDDKDEPKRPIVTSRKSNGKQTEDKSDAPKEDYIHIRARSGQATNSHSLAERVRREKISERMKFLQDLVPGCSKVIGKAVMLDEIINYVQSLQRQVEFLSMKLSAVNPALDFNIERILSKDLFQSQGTGSSTFGFLPDIGHQFLHPPKHSQAALHSIVNPADAFGRVTNA…
ScbHLH92	ScWN4R01G287800.2	CDS	ATGGAGACGAATGAGAAGAGCGTCGCTGATTTGGAGGAGAAGAACCAGCCCAGCGGGCACGACCAGCAGCCGAGCTTCCACGGACCCGGGTTCTCGCTCTCGCCGGAAGTTCAGATGGATTCTTCCACCAGTGCACTGGCCGCCATGGGGAACCCGTTCCCTCCTGGCTTATGGAACCCACCTGGCCAGAACTTTGGGTTGGGGGAGACCAACACGAGCGCTATGCTCAATGGACACCAGTTCTCCTCGTTTTTGGGGATGCTGTCAGCAGCGACGCCGGCATACCCTGGCGCCCAGTCGGGGTTCATGGATTGTGGGACAGGGTTTCCTGGCTTAAGTGCAAACAGTCTCGGAGCCATGATGGATCACCCTTTTTCGAGGAACCCTCCTATGGGTAGT…
ScbHLH93	ScWN4R01G315700.1	Protein	MSGRRSRGSVSEEEINELISRLQTLLPTTRRRGSSSSQASTTKMLKETCSYIKSLHREVDDLSDRLSDLMATMDNNSPAAEIIRSLLR*
ScbHLH93	ScWN4R01G315700.1	CDS	ATGTCGGGCAGGAGGTCGCGCGGCTCCGTGTCGGAGGAGGAGATCAACGAGCTCATCTCCAGGCTCCAGACCCTGCTCCCCACGACGCGCCGCCGCGGCAGCAGCAGCAGCCAGGCGTCGACGACGAAAATGCTCAAGGAGACGTGCAGCTACATCAAGAGCCTGCACAGGGAAGTGGACGACCTCAGCGACCGCCTCTCCGACCTCATGGCCACCATGGACAACAACAGCCCCGCCGCCGAGATCATCCGCAGCCTCCTCCGCTAG
ScbHLH94	ScWN4R01G335000.1	Protein	MDLDMAMDMTNQEQLMHTISQLDNALTYLASPSTSPPHEPPVLVPPYPSYATSAVTPSVVTMPVLVPPPAAAYPEHTATRRLVGIHSAADVERPRRRNGRVSSEPQSVAARLRRERVSQRMRALQRLVPGGARLDTASMLEEAVRYVRFLKSHVQALEQAAAALHGRREDVTGGDFYHHCPRYA*
ScbHLH94	ScWN4R01G335000.1	CDS	ATGGACTTGGACATGGCAATGGACATGACGAACCAAGAACAGCTCATGCACACCATCTCCCAACTCGACAACGCCCTCACATACCTTGCTTCTCCATCCACATCGCCACCGCACGAGCCACCGGTTCTAGTCCCGCCGTATCCATCCTATGCCACCAGTGCTGTTACTCCTTCAGTGGTGACGATGCCGGTGTTGGTGCCGCCGCCGGCTGCGGCCTACCCGGAGCACACGGCGACGCGGCGGTTAGTCGGCATCCATTCGGCCGCGGACGTGGAGAGGCCTAGGCGGCGCAACGGGCGCGTCTCGAGCGAGCCGCAGAGCGTGGCGGCGAGGCTGCGGCGGGAGCGCGTGAGCCAGAGGATGCGCGCGCTGCAGCGGCTGGTGCCCGGCGGCGCGAGG…
ScbHLH95	ScWN4R01G350600.1	Protein	MNYSDGSFFSSWPGNSASENYSFVDGSVESYTEEGSMPPTGYFRARSNQNLTFDEHEQNPAMLTNGCLPYNTQTDLLSGTILSEDKPSNSLVELPQLQNNGSLQSNLIPPGTLQCTSTPGTFDLQLDTPGLLELPHALSSSIESNGSEVSAFLADVHAVSSASTLCSTFQNVPSYMEPVSLEAFSFQGIQNAAMFNNTSHSSGNLSVFDEATMASLHDSKEFLSGSISSFGTAEQSQLAAGSGLKAEQQEQNAMCNIPLPFASGSHMAVSEAQGPLIPSKISSTTHNNKSEYPVPISHSADAQNKANSANGNSTSAKPRARARRGQATDPHSIAERLRREKISERMKNLQDLVPNSNKADKSSMLDEIIDYVKFLQLQVKVLSMSRLGAPGAVLPLLAE…
ScbHLH95	ScWN4R01G350600.1	CDS	ATGAACTACTCTGATGGTTCTTTCTTTTCTTCATGGCCTGGCAATTCTGCTTCTGAGAACTATAGCTTCGTTGATGGCTCAGTGGAATCATATACAGAAGAAGGAAGTATGCCACCTACAGGCTATTTCAGAGCTAGATCAAATCAGAATTTAACATTTGATGAGCATGAACAGAACCCTGCTATGCTTACAAATGGATGCTTGCCATACAACACCCAGACTGATCTATTATCTGGCACGATTCTGTCAGAGGACAAGCCTTCCAACAGTCTTGTGGAGCTTCCACAACTTCAGAACAATGGCAGTCTGCAAAGTAATTTAATCCCACCAGGGACTCTTCAGTGCACTTCAACACCAGGAACATTTGACCTGCAGTTGGATACCCCTGGCCTTCTAGAA…
ScbHLH96	ScWN4R01G350800.1	Protein	MNYSDGSFFSSWPGNSASENYSFVDGSVESYTEEGSMPPTGYFRARSNQNLTFDEHEQNPAMLTNGCLPYNTQTDLLSGEILSEDKPSNSLVELPQLQNNGSLQSNLIPPGTLQCTSTPGTFDLQLDTPGLLELPHALSSSIESNGSEVSAFLADVHAVSSASTLCSTFQNVPSYMEPVSLEAFSFQGIQNAAMFNNTSHSSGNLSVFDEATMASLHDSKEFLSGSISSFGTAEQSQLAAGSGLKAEQQEQNAMCNIPLPFASGSHMAVSEAQGALIPSKISSTTHNNKSEYLVPISHSADAQNKANSANGNSASAKPRARARRGQATDPHSIAERLRREKISERMKNLQDLVPNSNKADKSSMLDEIIDYVKFLQLQVKVLSMSRLGAPGAVLPLLAE…
ScbHLH96	ScWN4R01G350800.1	CDS	ATGAACTACTCTGATGGTTCTTTCTTTTCTTCATGGCCTGGCAATTCTGCTTCTGAGAACTATAGCTTCGTTGATGGCTCAGTGGAATCATATACAGAAGAAGGAAGTATGCCACCTACAGGCTATTTCAGAGCTAGATCAAATCAGAATTTAACATTTGATGAGCATGAACAGAACCCTGCTATGCTTACAAATGGATGCTTGCCATACAACACCCAGACTGATCTATTATCTGGCGAGATTCTGTCAGAGGATAAGCCTTCCAACAGCCTTGTGGAGCTTCCACAACTTCAGAACAATGGCAGTCTGCAAAGTAATTTAATCCCACCAGGGACTCTTCAGTGCACTTCAACACCAGGAACATTTGACCTGCAGTTGGATACCCCTGGCCTTCTAGAA…
ScbHLH97	ScWN4R01G354300.1	Protein	MAGGDGGGGGGAQDDFFDQMLSTLPSAWGDLGAGGKSPWEIAAGAEDLGAFDESTLLASRLRQHQIGGEKPVMLQLTDLQRQGLGEESGGTGFSPLPLFADRSPPQSREEMDGGFKSPNGTGGDHALFNGFGVHGAGAAVQPPFGQGGSMSGQSFGGGPAASGGTTAPASSGGGGAAPPRQTRVRARRGQATDPHSIAERLRRERIAERMKSLQELVPNANKTDKASMLDEIIDYVKFLQLQVKVLSMSRLGGAAGMAPLVASMSSEAKSSAKSSNGGGNSAAVAAAAKANGGGESGGGGGGGGLRVTEQQVAKMMEEDMGTAMQYLQGKGLCLMPISLASAISSATTTTTSPASLLARQAVRPAAAAANGGDDATARPVKVDAGAVSGGKP*
ScbHLH97	ScWN4R01G354300.1	CDS	ATGGCCGGCGGCGACGGCGGCGGGGGCGGCGGGGCGCAGGACGACTTCTTCGACCAGATGCTCTCGACGCTGCCGTCCGCGTGGGGCGACCTGGGCGCCGGCGGGAAGTCGCCCTGGGAGATCGCCGCGGGCGCCGAGGACCTCGGCGCCTTCGACGAGTCGACGCTACTCGCGTCCAGGCTCCGGCAGCACCAGATCGGCGGAGAGAAGCCGGTGATGCTGCAGCTCACCGACCTCCAGAGACAGGGCCTCGGCGAGGAGAGCGGCGGCACCGGGTTCTCGCCGCTGCCGCTGTTCGCAGACCGGTCGCCCCCGCAGTCGCGGGAGGAGATGGACGGCGGGTTCAAGTCGCCCAATGGCACGGGAGGTGACCACGCGCTGTTCAACGGGTTCGGGGTG…
ScbHLH98	ScWN4R01G386600.2	Protein	MEERRDGGFGGGGAVRELVLMQQERRRRREEEEEEVRRQMFGGGASAFHAAAAAAALGQQQQQQQQQAAEYAELAAGGAAFYESEAGGSSEPEPHGAPSDHPRGGGGSGSKRTRAAEVHNLSEKRRRSRINEKMKALQSLIPNSNKTDKASMLDEAIEYLKQLQLQVQMLSMRNGVYLNPSYLSGALEPLQASQMFAALGVSGRNVAAPSSGAVAPPVNQSSGAHHSFDPLNSPQQNQQQPLVLPSCPKTTIPEPPFHLEPSQSHLQSFQLPESSEMMLRGDIMLKHHLTSAQDRADPSGNKMNSLRQESSMLNTHFDGCSRSKEQSHDMVPANTRHV*
ScbHLH98	ScWN4R01G386600.2	CDS	ATGGAGGAGCGGCGGGACGGCGGGTTCGGGGGCGGCGGGGCGGTCAGGGAGCTGGTGCTCATGCAGCAGGAGCGGCGGCGGCGGCGCGAGGAGGAGGAGGAGGAGGTGCGGCGCCAGATGTTCGGGGGAGGCGCGTCCGCGTTCCACGCCGCGGCGGCCGCGGCCGCGCTGGGCCAGCAGCAGCAGCAGCAGCAGCAGCAGGCGGCGGAGTACGCGGAGCTCGCGGCCGGGGGCGCCGCGTTCTACGAGAGCGAAGCAGGCGGGTCGTCCGAGCCCGAGCCGCACGGGGCGCCATCCGACCACCCGCGCGGGGGCGGGGGCTCCGGCAGCAAGCGCACCCGCGCCGCCGAGGTGCACAACCTCTCCGAGAAGCGGCGGAGGAGCAGGATCAACGAGAAG…
ScbHLH99	ScWN4R01G398400.1	Protein	MYHQQCELLMPHEGLDMDAGQSHHLAAGSAVPAELNFHLLSYVDTAVSPQQPTVEYFFGGADQPHAQFEQLAANHQAMTVLRDYYGQYPATADAYLPGGGPRTGSSSLVFGAAEEESAYMVGAFQCSPKPRASGSRKRGRGAGSSFHGFPANGGVEKKEKQRRQRLSEKFTALMLLIPNRTKEDRATVIYDAIEYIQELGRTVEELTLLVEKKRGRREHQGDVVDPAPTLVSGDGECFAGEVAAAVMPAMPAPPQPIRSTYIQRRSKETFVDVRIVEDEVNIKLTKRRRDGCLAAASRALDDLHLELVHLSGGKIGDCHIYMFNTKIHPGSPVFASAVASKLIEVVDEY*
ScbHLH99	ScWN4R01G398400.1	CDS	ATGTATCACCAGCAGTGCGAGCTCCTGATGCCCCATGAGGGCCTGGACATGGACGCCGGCCAGTCGCACCACCTTGCCGCCGGTTCAGCTGTTCCGGCAGAGCTCAACTTCCACCTCCTGTCCTACGTCGACACGGCTGTCTCGCCGCAGCAGCCCACCGTTGAGTACTTCTTCGGCGGCGCCGACCAGCCCCATGCGCAGTTCGAGCAGCTGGCCGCCAACCACCAGGCCATGACCGTGCTGCGGGACTACTACGGCCAGTACCCCGCCACCGCCGACGCGTATCTTCCCGGCGGCGGTCCGAGGACCGGTTCGTCGTCCCTGGTGTTCGGTGCTGCCGAAGAGGAGTCGGCCTACATGGTCGGCGCCTTCCAGTGCTCCCCCAAGCCGCGGGCCAGC…
ScbHLH100	ScWN4R01G492800.5	Protein	MAPSAPPGQEPLPGKQFTYQLAAVVRSINWTYAVFWSASTNVCPAGVLTWKGGFYNGQIKTTNERVLHTQRSVQLRELYCSLSSGNSNQQVSPEDLTDDEWYYMLSMTYTFQPGQGLPGKCLASNQHVWLCNAQHADTKTFERALLAKTTSLKTVVCIPFMGGVLELGVSNLVLDDPDMVNWINTSFWHLHLEAFLVEESSSGASATNETKETNAMLEDIDHYAIDGVTSEMGEVEHVIKEMDGFYSFDETLDMGAHKDNLIMNGSFEVPSSLDTTQAVDELSDDVFVTISSSIQNSHQSNFTSWMRPFDLEEEVLQVNGESQNLLKKVVSGDKWMNNRGGDTTTRSRQSNIKAHVMSERRQGKKTKEMFLVLKSLLPSIHNVDKASILAETIAYLKEL…
ScbHLH100	ScWN4R01G492800.5	CDS	ATGGCGCCATCAGCTCCTCCGGGTCAGGAACCGCTGCCGGGGAAACAATTCACCTACCAGCTCGCTGCTGTTGTGAGGAGCATCAACTGGACTTATGCCGTATTCTGGTCTGCTTCCACCAACGTGTGCCCAGCTGGAGTTCTGACGTGGAAGGGCGGGTTCTATAACGGCCAAATAAAGACCACCAACGAGCGTGTCCTGCACACACAGAGAAGCGTCCAACTGAGGGAGCTATACTGCTCGCTCTCGTCCGGTAACTCCAACCAGCAGGTGTCGCCAGAGGATCTCACCGACGACGAATGGTACTACATGCTAAGCATGACTTACACCTTCCAACCTGGCCAAGGGTTGCCAGGCAAATGCCTTGCCAGCAATCAACATGTTTGGTTGTGCAACGCT…
ScbHLH101	ScWN4R01G547800.1	Protein	MATDGECSTPGKGTAVRSHSEAERKRRQRINAHLATLRTLVPSASRMDKAALLGEVVRHVRELQGRASDATAGMVDVVPGETDEVGVEEDGYLLNGGPADDDPRWRRRVRAWVCCADHPGLMSDLGRAVRSVGSARPVRAEIATVGGRTRSVLELDHVCHEAGAGPASDRAVALSTLRAALRTVLFNRDELLAAAAAAEGHKRPRLSPVQQLS*
ScbHLH101	ScWN4R01G547800.1	CDS	ATGGCGACGGACGGGGAGTGCTCCACGCCGGGGAAGGGGACGGCGGTCAGGAGCCACAGCGAGGCGGAGCGCAAGCGGAGGCAGCGCATCAACGCCCATCTCGCCACGCTCCGCACGCTCGTCCCCTCGGCCTCCCGGATGGACAAGGCGGCGTTGCTGGGCGAGGTGGTGCGGCACGTGCGGGAGCTGCAGGGCAGGGCCAGCGACGCGACGGCGGGCATGGTGGACGTCGTCCCCGGGGAGACCGACGAGGTGGGCGTCGAGGAGGACGGCTACCTCCTCAACGGCGGGCCGGCGGACGACGACCCCCGGTGGCGCCGCCGCGTCCGGGCCTGGGTGTGCTGCGCCGACCACCCGGGGCTCATGTCCGACCTGGGCCGCGCCGTGCGCTCCGTTGGC…
ScbHLH102	ScWN4R01G557900.1	Protein	MMGAGGDPVDEFLVAGAGDGGEGLAAFCDGGLGIEDVSGGDSGLGHSNLGKRGRDESSSSGPKSKACREKMRRDKLNDRFLELCSVMNSGKHSGLEECSASNPGKNAKLDKASILSDATRMLTQLRGETEKLKESNANLRETIKDLKVEKNELRDEKLSLKAEKERLEQQLKAASAAPTGFAPHMPYPAAFHPAVFPPFAPPYQVPANKGAPVPAAFPGMAMWHWLPPTAMDTTQDPKLWPPNA*
ScbHLH102	ScWN4R01G557900.1	CDS	ATGATGGGCGCCGGCGGAGACCCCGTCGACGAGTTCCTCGTCGCGGGCGCCGGCGACGGCGGGGAGGGCCTCGCCGCCTTCTGCGACGGAGGACTTGGGATTGAGGATGTCAGCGGAGGTGACTCTGGTCTTGGGCACTCTAATTTGGGGAAAAGGGGCAGAGATGAATCATCTTCATCTGGTCCAAAGTCAAAGGCTTGCCGCGAGAAAATGCGGAGGGATAAACTGAATGACAGGTTTCTTGAATTATGTTCGGTCATGAATTCTGGCAAGCACAGTGGTCTTGAAGAATGTTCGGCTAGCAATCCTGGGAAGAACGCTAAGTTGGATAAAGCAAGTATCTTGAGCGATGCAACTCGTATGTTGACACAGCTCAGAGGCGAGACCGAAAAGCTGAAG…
ScbHLH103	ScWN5R01G006600.1	Protein	MDDFMQWAMNTLDQQQYHAAAAAAAAPPVYGAAGSSSGGSTAGAAAFPSLQALRESTAAAGGVRGLSVQVDHHQPSSWSTSSGDSPGAAMDHDAPAAGWSPHTARARTRTTTGSRPMSWNFSAAAASSQSQAVQLPADIDISPRPAAAPRGHSTPAAGRRSGGSAQGTAGPSASPGPVQDHIIAERRRREKINQRFIELSTVIPGLKKMDKATILGDAVKYVRELQDKVKTMEDDDSAAATTTTIRSAVLVSKKIKADEDDEDAGESSHGGLPEIEVRVSDEKTVLVRIHCRNARGLLVRVLAEVEELRLAITHTSVMPFPADTAIITITAKVEQGFNSTVEEIVRRLNSSLRQHYSANNSDDRNSATKREC*
ScbHLH103	ScWN5R01G006600.1	CDS	ATGGACGACTTCATGCAGTGGGCGATGAACACGCTGGACCAGCAGCAGTACCACGCCGCCGCCGCCGCCGCCGCGGCTCCTCCCGTATACGGTGCTGCTGGCTCCAGCTCCGGTGGCAGCACTGCTGGCGCCGCGGCCTTCCCGTCGCTGCAGGCGCTCCGCGAGTCCACGGCGGCCGCCGGCGGCGTCAGGGGCCTGAGTGTGCAGGTGGACCACCACCAGCCCAGCAGCTGGAGCACCAGCTCCGGCGACAGCCCTGGCGCCGCCATGGACCACGACGCGCCCGCCGCGGGGTGGTCACCGCACACAGCCCGCGCCAGGACCAGGACGACCACCGGCAGCAGGCCCATGAGCTGGAACTTCAGCGCCGCCGCCGCGTCCTCGCAGTCGCAGGCCGTG…
ScbHLH104	ScWN5R01G044800.2	Protein	MAGFSHLPQQMDYGLTNAGSFLLCHGNPEDAAAAAASREGSSVVLDTPLVATASVEKKRKPKEDTTSLNSAHSKETKESTRKRGGKKQGKEMDEEEEEPKGFIHVRARRGQATDSHSLSERVRRERISERMRMLQSLVPGCDKVTGKALILDEIINYVQSLQNQVEFLSMRIASLSPVVYGFGMESEAAFSDQSQKIEGMFHEAAALPTGPPMNRSSSPTPSQAMMDTGTSSSSPPYSLQGTQDNGSSSSSYMMQTVGEPRHELFNQVVFSNYMCSFQQ*
ScbHLH104	ScWN5R01G044800.2	CDS	ATGGCAGGATTCTCACACCTCCCCCAGCAGATGGACTATGGCCTCACCAATGCCGGCAGCTTCTTGCTCTGCCATGGAAACCCTGAGGATGCAGCAGCAGCAGCAGCCTCACGGGAGGGCTCATCTGTGGTTCTTGACACCCCTCTTGTGGCCACTGCTTCTGTGGAGAAGAAGAGGAAGCCCAAGGAAGATACTACCAGCCTCAACTCCGCCCACTCCAAGGAAACCAAGGAGAGTACCAGGAAGAGGGGAGGCAAAAAGCAGGGCAAGGAGATGGATGAGGAGGAAGAGGAACCAAAGGGGTTCATCCATGTGAGGGCAAGGAGAGGGCAGGCAACAGATAGCCACAGCCTTTCAGAGAGGGTGAGGAGGGAGAGGATCAGTGAGAGGATGAGGATG…
ScbHLH105	ScWN5R01G047200.2	Protein	MNQFVPADWTGNMGDALPPLSGEDDGLVELLWCGGHVVMQSQAPPRPAVRELDTTPWFQYSVVDEDDYSVERDLFSEIFGGMPANGAGRPCKEEDKQRGAADAVIALRSGVVPPPPLTDKAGLHGDGPRGSTASEAGESSIFTMGFRRVCGGSNQAQTPHVSDTAGEDSVLLPLSSKEARDVRSYHSASATLTTSSTWSRPSGASKRKQSESAESPESADVTCETAQKPANAKRRRAAQVHNLSERRRRDRINEKMRALQELVPHCNKTDKASMLDEAIEYLKSLQLQLQLMWAMGGRMTLAPAPVMFPAGAHQYMQRLPAISSRMPPFRTCVYSSNDPEFRRPLTI*
ScbHLH105	ScWN5R01G047200.2	CDS	ATGAACCAGTTCGTTCCTGCTGATTGGACCGGCAACATGGGAGACGCCCTGCCGCCATTAAGCGGCGAAGACGACGGCCTCGTCGAGCTGCTGTGGTGCGGCGGCCACGTCGTCATGCAGAGCCAGGCGCCGCCAAGGCCGGCGGTGCGCGAGCTGGACACGACGCCGTGGTTCCAGTACTCCGTCGTCGATGAAGACGACTACTCGGTCGAGAGGGACCTATTCTCCGAGATCTTCGGCGGAATGCCGGCGAATGGCGCTGGCAGGCCGTGCAAGGAGGAGGATAAGCAGCGAGGCGCCGCGGACGCGGTGATCGCGCTCCGAAGCGGGGTGGTGCCGCCGCCGCCGCTGACGGATAAAGCAGGGTTGCACGGCGACGGCCCGCGCGGCTCGACGGCG…
ScbHLH106	ScWN5R01G070000.1	Protein	MEAGGLISEAGWTMFDFPPQGEESDIMAQLLGTFPSSHGYEAQQDLPWYQASHPSYYDTDVHTSGCSDSNASSFAVPSECMGYYLGDSSEASGISSCTATQDLNLVQEQGATEFLNMIPSISHDLYGNGESSCEGLDSLSATNKRKHSVEEEIDGQARGRKCARKAAPKRAKNSKQTEASCCTSDNDSNASQESADAGVTPKGKARAGRGAATDPQSLYARKRRERINERLKTLQTLVPNGTKVDMSTMLEEAVQYVKFLQLQIKVLSSDEMWMYAPIAYNGMNIGLDLNM*
ScbHLH106	ScWN5R01G070000.1	CDS	ATGGAGGCTGGAGGCCTGATTTCGGAGGCTGGCTGGACCATGTTTGACTTCCCGCCGCAGGGCGAGGAGTCCGATATCATGGCGCAGCTGCTTGGCACCTTCCCCTCCTCCCATGGCTATGAAGCCCAGCAGGATCTGCCTTGGTATCAGGCTTCCCATCCATCCTACTATGACACTGATGTTCATACAAGTGGGTGCAGTGACAGCAATGCTAGTAGCTTTGCTGTTCCATCCGAGTGTATGGGCTACTATTTGGGTGATTCAAGTGAGGCCTCGGGCATCAGCTCCTGCACTGCAACACAGGACCTGAACTTGGTCCAAGAGCAAGGTGCAACCGAGTTTCTGAATATGATCCCAAGCATTTCCCATGATTTGTACGGGAACGGTGAGTCAAGCTGC…
ScbHLH107	ScWN5R01G097500.1	Protein	MAGARRSEQSLAVAGSARAPGRPQRRRPHIPLYAELAALLPGDLSRANQVEILDAALEHLKVLADTAAVLEAYRTLQRDAGPVRPAAVEVASRQAVCIAVRLPPPVAARPGALTRLLEVFDRRGVEVLGITVTRDGRAATADVMVTAAAVAPEVVVLIKAEISGIK*
ScbHLH107	ScWN5R01G097500.1	CDS	ATGGCTGGAGCGCGTCGGTCGGAGCAGTCCCTTGCTGTCGCTGGCTCGGCGCGGGCTCCCGGCCGGCCCCAGCGCAGGCGGCCGCACATCCCGCTCTACGCCGAGCTCGCCGCGCTGCTCCCCGGCGACCTCTCTCGGGCGAACCAGGTAGAGATCTTGGACGCGGCGCTGGAGCACCTGAAGGTGCTGGCGGACACGGCGGCTGTGCTCGAGGCGTACAGGACTCTTCAGCGCGACGCAGGGCCTGTGCGCCCAGCAGCCGTCGAGGTGGCGTCACGGCAGGCGGTCTGCATAGCCGTGCGGCTGCCGCCACCGGTGGCGGCGCGTCCGGGCGCGCTGACGCGCTTGCTCGAAGTGTTCGATCGGCGCGGAGTGGAGGTCCTGGGGATCACGGTGACG…
ScbHLH108	ScWN5R01G131100.1	Protein	MAVGEALRRLCEEVGWSYAVFWKAIGAADPVHLVWEDGYCGHASCPTGSEASEVGCESGGTVCTLVRKVMASQVHVVGEGTIGRAAFTGSHQWIIHDTANDHRLRSEVAAEMNYQFRAGIQTIAIIPVLPRGVLQLGSTSVVMENTTYVLQYKKLCSQLNNRSSMVASTSAKNDSSQKVQSRSSHGLLTVYPTDGCSKAFSGSPATYEQCYVPDATAVSSSASVNIGRKASLLKVAQRNGEAIRDHSLYAPDVRFRRQTPYCDRRVESTTQSSVVSSDFISSTSTSAEKHPLLMNDGQLGMENMEEGSDTRNLLLRSLAFRNLPPSHGGGEVLDFLSSRGNFDFLPEGNSIVKSNLYDCSTSQLLDQRCNSSSGMMGHKPAISYKAPQSAQFIMKMGSP…
ScbHLH108	ScWN5R01G131100.1	CDS	ATGGCGGTGGGGGAGGCGCTGCGGCGGCTCTGCGAGGAGGTCGGGTGGTCTTACGCCGTCTTCTGGAAGGCCATCGGCGCTGCTGACCCCGTGCATCTAGTGTGGGAGGATGGCTACTGTGGCCACGCATCTTGTCCAACTGGATCTGAGGCTTCTGAGGTTGGTTGTGAATCAGGTGGCACTGTGTGCACCCTAGTTAGGAAGGTTATGGCATCACAGGTTCATGTTGTTGGAGAAGGTACCATCGGCCGTGCCGCTTTTACTGGGAGTCATCAGTGGATCATCCATGATACTGCCAATGATCACAGGCTCAGATCCGAGGTTGCTGCTGAGATGAATTATCAGTTCAGAGCTGGCATTCAGACTATTGCAATAATTCCTGTGTTACCACGTGGTGTA…
ScbHLH109	ScWN5R01G195900.2	Protein	MRHPSPPPELPAAGGEIQAMAPAPAAGSSSTGGSFTALLGLPTSQAIELLLPGAAPAPAPAFPSDPHLVDRAARFSAFASPSPSPTPPPPTSAAKRKADPASKGKVAKKGKTTAGGGEEKDSGSDEKPAYVHVRARRGQATDSHSLAERARREKINARMELLKELVPGCSKVSGTALVLEEIINHVQSLQRQVEYLSMRLAAVNPRVDFGGLDNLLTTECGRITGLNCKSGMDLEQVSWPDMGVHGARNLAQLQQQFWHGDLAHPHQPASQWDKRGDVQPPVFSNTSSSLFGYDLASSGKTIKHTHTSLTYCLAELSCLSFTSKFLGLAWTTTVVSFSVQSV*
ScbHLH109	ScWN5R01G195900.2	CDS	ATGCGCCACCCCTCGCCGCCGCCGGAGCTCCCCGCGGCCGGGGGCGAGATCCAGGCCATGGCGCCCGCCCCGGCCGCGGGCTCCTCCAGCACCGGAGGCTCGTTCACGGCGCTGCTGGGCCTCCCGACCTCGCAGGCCATAGAGCTCCTGCTCCCCGGCGCGGCGCCGGCGCCCGCACCCGCCTTCCCCTCCGACCCGCACCTCGTCGACCGCGCCGCCCGCTTCTCCGCCTTCGCGTCGCCGTCCCCGTCGCCGACCCCTCCTCCCCCCACCTCCGCCGCGAAGCGCAAGGCCGACCCCGCCTCCAAGGGGAAGGTGGCGAAGAAGGGGAAGACGACGGCGGGCGGCGGCGAGGAGAAGGACTCGGGGTCGGACGAGAAGCCGGCGTACGTGCACGTG…
ScbHLH110	ScWN5R01G208300.1	Protein	MRFPISSIAARWRRIVLSIASNHAPMSMAPLSFRPTATARALFHCFDDGADRDVSFLQDVHPDVGDALLGFVYDPLDPAVNAGLDEFLNIPPYGDHDDDEDGRQRCAKKPRAGGFEEDSWFDFTAADGSLGQKWDNAGAQHVPEFFTDFVLPLPAPPRLPLPPPPPSPTQVYPPFVRGADAKKLQAAGNGSSQSAAARERRRRISEKTAELSRLIPGGHKLNTAEMLHEAARHVKLLQAQVGMLALLPNIEEEKVPAMAQEHMHALLVCGGMQERLAAEGKCLVPRALVDTIAKDTAVRSNALVNRDLTRFTESLAAEK*
ScbHLH110	ScWN5R01G208300.1	CDS	ATGAGATTTCCAATAAGTTCTATAGCTGCAAGATGGAGGAGAATAGTTCTATCAATAGCAAGCAACCACGCCCCGATGTCCATGGCCCCGCTCAGCTTCCGCCCGACAGCCACCGCGCGCGCGCTGTTCCATTGCTTCGATGACGGCGCCGACAGGGACGTCAGCTTCCTGCAGGACGTCCACCCCGACGTCGGCGACGCGCTCCTGGGCTTCGTCTACGACCCGCTCGACCCCGCCGTCAACGCCGGCCTCGACGAGTTCCTCAACATCCCGCCCTACGGCGACCACGACGACGACGAGGACGGCCGACAGCGCTGCGCCAAGAAGCCGCGCGCCGGGGGCTTCGAGGAGGACTCGTGGTTCGACTTCACGGCGGCGGACGGAAGCCTCGGCCAGAAG…
ScbHLH111	ScWN5R01G237700.1	Protein	MSVGPKRGVCGATTRKLEIASNHAPMSMAPLSFRPTATARALFHCFDDGADRDVSFLQDVHPDVGDALLGFVYDPLDPAVNAGLDEFLNIPPYGDHDDDEDGRQRCAKKPRAGGFEEDSWFDFTAADGSLGQKWDNAGAQHVPEFFTDFVLPLPAPPRLPLPPPPPSPTQVYPPFVRGADAKKLQAAGNGSSQSAAARERRRRISEKTAELSRLIPGGHKLNTAEMLHEAARHVKLLQAQVGMLALLPNIEEEKVPAMAQEHMHALLVCGGMQERLAAEGKCLVPRALVDTIAKDTAVRSNALVNRDLTRFTESLAAEK*
ScbHLH111	ScWN5R01G237700.1	CDS	ATGAGTGTTGGTCCGAAACGGGGAGTCTGCGGGGCCACCACGAGGAAACTCGAGATAGCAAGCAACCACGCCCCGATGTCCATGGCCCCGCTCAGCTTCCGCCCGACAGCCACCGCGCGCGCGCTGTTCCATTGCTTCGATGACGGCGCCGACAGGGACGTCAGCTTCCTGCAGGACGTCCACCCCGACGTCGGCGACGCGCTCCTGGGCTTCGTCTACGACCCGCTCGACCCCGCCGTCAACGCCGGCCTCGACGAGTTCCTCAACATCCCGCCCTACGGCGACCACGACGACGACGAGGACGGCCGACAGCGCTGCGCCAAGAAGCCGCGCGCCGGGGGCTTCGAGGAGGACTCGTGGTTCGACTTCACGGCGGCGGACGGAAGCCTCGGCCAGAAG…
ScbHLH112	ScWN5R01G240900.1	Protein	MQPTTREMQAMAAAGQISLDDLRNGHAGAANGGAGGVHDDFLDQMFGSLPPSAWHDLAAGTKPEDGAQADGMQQQLFGGPYDDSVMLASRLRQHQISGGPGGAAASAKQMVLQQLADLRQGHHNNMLLQGMGRSPSIGGGGGEGGLLLPLTLGNGGSGGDVQALLKAAANSAGGDTGVFGGFAGSLQQQQHFQPHPQQQTAPMPSQTFGGVGGAPGGGAQPQQQAGGGGGGAPAPPRQRVRARRGQATDPHSIAERLRRERIAERMKALQELVPNANKTDKASMLDEIIDYVKFLQLQVKVLSMSRLGGAAAVAPLVADMSSEGRGGAAGGAADGSDGLTVTEQQVAKLMEEDMGAAMQYLQGKGLCLMPVSLASAISSATCQLRPPAAAAGGPYTAAQ…
ScbHLH112	ScWN5R01G240900.1	CDS	ATGCAGCCGACGACCCGGGAAATGCAAGCCATGGCCGCCGCCGGCCAGATCTCCCTCGACGACCTGCGCAACGGCCACGCGGGGGCCGCCAATGGCGGCGCCGGCGGCGTGCACGACGACTTCCTCGACCAGATGTTCGGCAGCCTGCCGCCCTCGGCCTGGCACGACCTTGCCGCCGGGACCAAGCCCGAGGACGGCGCGCAGGCCGACGGGATGCAGCAGCAGCTGTTTGGGGGCCCGTACGACGACTCGGTGATGCTGGCGTCGCGGCTCCGGCAGCACCAGATTAGCGGCGGCCCTGGCGGCGCCGCCGCGTCCGCGAAGCAGATGGTGCTGCAGCAGCTCGCGGATCTGAGGCAAGGCCACCACAACAACATGCTCCTCCAGGGCATGGGCCGC…
ScbHLH113	ScWN5R01G249800.1	Protein	MALDAALFSRAAAGLFGRCAMAGEGGAWNGLFGGGEGLAGFDGGDWDAAAAAAFSSMLLPQAAFQELDISAAAPQEESGGRGEMSAAGVGEDDAAPVTTAATGRRKRRRTRTAKNSEEVESQRMTHIAVERNRRKQMNEYLAALRSLMPPSYAQRGDQASIVGGAINFVKELEQLVQTLETRRQTGEHAAVDGGEAPPPPFANFFTFPQYSMSATSAPAPPPPANNDGGADGCAEAEASGSKPSAVADVEVTMVESHANLRMLSRRRPRQLLRLLVGLQGHRLTVLHLNMSSASHMVLYSLSLKVEDDCQLTSVDEIATAAHQIVEKIQEEQELTAAA*
ScbHLH113	ScWN5R01G249800.1	CDS	ATGGCATTGGACGCCGCGCTGTTCTCCCGCGCTGCTGCCGGTCTCTTCGGTCGCTGCGCCATGGCCGGGGAGGGAGGAGCTTGGAATGGTCTCTTCGGTGGAGGCGAAGGGCTGGCGGGCTTCGACGGCGGGGACTGGGACGCCGCCGCCGCCGCGGCGTTCTCGTCGATGCTGCTGCCTCAAGCTGCGTTCCAGGAGCTGGATATCTCCGCTGCCGCGCCGCAGGAGGAGTCCGGAGGTCGCGGCGAGATGAGCGCGGCCGGCGTGGGTGAGGATGATGCTGCCCCGGTGACCACGGCGGCGACGGGCCGGAGGAAGCGTCGGCGGACGAGGACGGCCAAGAACTCGGAGGAGGTGGAGAGCCAGCGGATGACCCACATTGCCGTCGAGCGCAACCGC…
ScbHLH114	ScWN5R01G251900.1	Protein	MDFELLMSSSPEAQLALMNTMLQLEQALNDQSMMMGETSPPISPVQTPSHSLSPPPHVSTACAAADAGYFYHQDLQAQAAAAGYAGTGGVHQEYVVSPGAAVFDGAPQGYSSPSSSDAMREMIFHIAALQPVEIDPEAVRPPKRRNVRTSKDPQSVAARLRRERISERIRVLQRLVPGGTKMDTASMLDEAIHYVKFLKSQVQSLELAAAATGAAAHRAAAFAYPALQHAPW*
ScbHLH114	ScWN5R01G251900.1	CDS	ATGGACTTTGAGTTGCTGATGAGCTCCAGCCCCGAGGCGCAGCTCGCGCTGATGAACACCATGCTTCAGCTGGAGCAGGCGCTCAACGACCAGTCGATGATGATGGGGGAGACGTCGCCGCCGATATCGCCCGTGCAGACCCCTTCGCACAGCCTCTCGCCTCCGCCGCACGTGTCGACGGCCTGCGCGGCCGCCGACGCCGGTTATTTTTACCATCAGGACCTGCAGGCCCAGGCCGCCGCGGCGGGGTACGCCGGCACCGGCGGCGTGCACCAGGAGTACGTGGTGTCCCCGGGCGCCGCCGTCTTCGACGGCGCGCCGCAGGGGTACTCGTCCCCGTCGTCGTCGGACGCGATGCGGGAGATGATCTTCCACATCGCGGCGCTGCAGCCGGTGGAG…
ScbHLH115	ScWN5R01G254400.1	Protein	MWEGGVHGSHQDAARLLPPWLGGGPAAFADPVGAAVGAGFGVGGYACDVVGQAGGVFGFGFEAAVVAAQQQHQQQRAAEAAAAAGGSKAVVSGLLGSLQAELGRMNAGEIMDAKALAASRSHSEAERRRRQRINGHLARLRSLLPNTTKTDKASLLAEVLEHVKELKRQTSAMTMMAAAVGGDEDDDAGPVQMLPTEADELSVDAAEDGEGRLVVRASLCCEDRPDLIPDIIRALAALRLRAHRAEITTLGGRVRSVLLITAEEGEEGGDEGGDGIDEECAASHRRHECIASVQEALRGVMDRRAACSNDTSSSGGGGGSIKRQRMNYGAHEQCSV*
ScbHLH115	ScWN5R01G254400.1	CDS	ATGTGGGAAGGGGGCGTGCACGGGAGCCACCAGGACGCCGCGCGCCTGCTGCCCCCCTGGCTCGGAGGAGGCCCGGCCGCGTTCGCCGACCCGGTCGGCGCCGCGGTTGGGGCCGGCTTCGGGGTCGGCGGCTACGCCTGCGACGTCGTCGGGCAAGCAGGCGGGGTGTTCGGGTTCGGGTTCGAGGCGGCCGTCGTGGCGGCGCAGCAGCAGCATCAGCAGCAGCGCGCGGCGGAGGCGGCCGCGGCCGCCGGGGGCAGCAAGGCCGTCGTGTCCGGGCTGCTCGGGAGCCTGCAGGCGGAGCTTGGCCGGATGAACGCCGGGGAGATCATGGACGCCAAGGCGCTCGCCGCTTCGCGGAGCCACAGCGAGGCCGAGCGCCGCCGCCGGCAGCGGATC…
ScbHLH116	ScWN5R01G257400.1	Protein	MVLPTRSGEPEEAEAEAEMDDPRSPPVRGARTSRSHSEAERKRRQRINTHLATLRSLLPSASQMDKAALLGEVVRHVRELRGDADGGAVAGVAVPGESDEVGVEEERWDARESAKRVRAWVCCADRPGLMSELGRAVRSVSARAVRAEIATVGGRTRSVLELDAGQAAGASRPALHAALRAVLLTREDQLLAVEGYKRQRFSALISQGLGS*
ScbHLH116	ScWN5R01G257400.1	CDS	ATGGTGCTGCCGACACGGAGCGGTGAGCCCGAGGAGGCCGAGGCGGAGGCGGAGATGGACGATCCGCGCTCGCCGCCGGTCCGCGGCGCCCGGACGAGCAGGAGCCACAGCGAGGCGGAGCGCAAGCGGCGGCAGCGCATCAACACCCACCTCGCCACGCTCCGCAGCCTCCTCCCGTCGGCCTCGCAGATGGACAAGGCGGCGCTGCTCGGCGAGGTGGTGCGGCACGTGCGGGAGCTGCGGGGAGACGCGGACGGCGGCGCGGTGGCGGGCGTGGCGGTGCCGGGGGAGAGCGACGAGGTGGGCGTGGAGGAGGAGCGCTGGGACGCCCGGGAGAGCGCCAAGCGCGTCCGGGCGTGGGTGTGCTGCGCCGACCGCCCGGGGCTCATGTCCGAGCTG…
ScbHLH117	ScWN5R01G269300.1	Protein	MDMNESSEKGMEGNGSSGPGGGIPVEWQSQFSGGGFSAHHHQHQQQHPHMMDSFASGMWPTASQHGAGFLAPVPGFLPPPGLGGHFPVDSGFIERAARSSCFVGPGAGGGMMGAGPFGGAGDQHMGSAFGEGYLDHRRKEGRDKAEPELAGSGGVPSSEAAGGDCSSKGSDSKKRRRPSEAMGGGDQVQSSNVAADSANESVQSKDKGEESSPATGTTTGGKSKGKGTKESSEKEDYIHVRARRGQATNSHSLAERLRREKISERMKLLQDLVPGCSKVTGKAVMLDEIINYVQSLQRQVEFLSMKLATVNPRLDLNIEGLLSKDLLRFPGVSSSMGFSPEMMHPQLQLSQPGLMQGGAAAMANSDVFRRIMQAQLGAKDGSHSQMAHALNGPFSDHVA…
ScbHLH117	ScWN5R01G269300.1	CDS	ATGGACATGAACGAGAGCAGCGAGAAAGGGATGGAGGGCAATGGGTCCTCTGGCCCCGGCGGTGGCATCCCCGTGGAGTGGCAGAGCCAATTCAGCGGCGGCGGCTTCTCGGCGCACCACCACCAGCATCAGCAGCAGCATCCCCACATGATGGACTCCTTCGCGTCCGGCATGTGGCCGACGGCCTCGCAGCACGGCGCAGGGTTCCTGGCGCCGGTGCCCGGGTTCCTCCCGCCGCCTGGCCTCGGTGGCCATTTCCCCGTGGACTCGGGCTTCATCGAGCGCGCCGCGCGATCGTCCTGCTTCGTCGGCCCCGGCGCCGGTGGCGGGATGATGGGCGCAGGCCCCTTCGGTGGGGCAGGCGATCAGCACATGGGCAGCGCTTTCGGGGAAGGGTAC…
ScbHLH118	ScWN5R01G270200.1	Protein	MDMNESSEKGMEGNGSSGPGGGIPVEWQSQFSGGGFSAHHHQHQQQHPHMMDSFASGMWPTASQHGAGFLAPVPGFLPPPGLGGHFPVDSGFIERAARSSCFVGPGAGGGMMGAGPFGGAGDQHMGSAFGEGYLDHRRKEGRDKAEPELAGSGGVPSSEAAGGDCSSKGSDSKKRRRPSEAMGGGDQVQSSNVAADSANESVQSKDKGEESSPATGTTTGGKSKGKGTKESSEKEDYIHVRARRGQATNSHSLAERLRREKISERMKLLQDLVPGCSKVTGKAVMLDEIINYVQSLQRQVEFLSMKLATVNPRLDLNIEGLLSKDLLRFPGVSSSMGFSPEMMHPQLQLSQPGLMQGGAAAMANSDVFRRIMQAQLGAKDGSHSQMAHALNGPFSDHVA…
ScbHLH118	ScWN5R01G270200.1	CDS	ATGGACATGAACGAGAGCAGCGAGAAAGGGATGGAGGGCAATGGGTCCTCTGGCCCCGGCGGTGGCATCCCCGTGGAGTGGCAGAGCCAATTCAGCGGCGGCGGCTTCTCGGCGCACCACCACCAGCATCAGCAGCAGCATCCCCACATGATGGACTCCTTCGCGTCCGGCATGTGGCCGACGGCCTCGCAGCACGGCGCAGGGTTCCTGGCGCCGGTGCCCGGGTTCCTCCCGCCGCCTGGCCTCGGTGGCCATTTCCCCGTGGACTCGGGCTTCATCGAGCGCGCCGCGCGATCGTCCTGCTTCGTCGGCCCCGGCGCCGGTGGCGGGATGATGGGCGCAGGCCCCTTCGGTGGGGCAGGCGATCAGCACATGGGCAGCGCTTTCGGGGAAGGGTAC…
ScbHLH119	ScWN5R01G273800.1	Protein	MGIQGNKATHDFLSLYAPAAAAAAKDPSLQLHDSKPPAASQGFFLKTHDFLQPLEQPAASAPSGADRQPQTTKHALPGGIGTFSVSQQAPGAAGPQPAAAASVVVVKPEPPPFVLWGQPTASQPPRAQGHHHQWTLPYAGAGQAATASRKHPAERKRRGGFMDSGSRSSGGAGFDDDDGLAARREVSSSLQELAVRVDAKGGSCSGSGTDQLPNTPKSKHSATEQRRRSKINDRFQILRDLLPHTDQKRDKATFLLEVIEYIRFLQEKAQKYEASFPEWNQENAKLLPWSNMYFRSSWKNAQSKGQIPEDASPDPSQFIRNGASPGFNITGKLDDNHTAVASAAISGAPDQAETDHMASVSCRSADTPTNIMNNVSPQSQPQWADPSGVDDCAVNSDVL…
ScbHLH119	ScWN5R01G273800.1	CDS	ATGGGCATCCAAGGGAACAAGGCGACGCACGACTTCCTCTCGCTCTACGCCCCCGCCGCCGCCGCCGCCGCCAAGGACCCGTCTCTCCAGCTCCACGACTCCAAGCCTCCCGCCGCCTCTCAAGGTTTCTTTCTGAAGACGCACGACTTCCTGCAGCCGCTGGAGCAGCCGGCGGCGTCGGCACCGTCCGGCGCGGACAGGCAGCCGCAGACGACGAAGCACGCGCTGCCCGGCGGCATCGGCACGTTCAGCGTCAGCCAGCAGGCGCCCGGAGCCGCCGGACCACAGCCGGCCGCCGCCGCCTCGGTGGTGGTGGTGAAGCCCGAGCCGCCGCCGTTCGTGCTCTGGGGCCAGCCCACGGCATCACAGCCACCGAGAGCACAAGGGCACCACCACCAG…
ScbHLH120	ScWN5R01G289000.3	Protein	MYGAPLSKDLNLPAQQHPAANGVRTPPQMSSPGLLRYRSAPSTMFGDVCGDFLPASAGAGVGAGHRQGSPDHAADTGFARLLSGHHHHQHHPEMRDKPPRPAASHFAEDAAASMASQQQLMYQSQQQMAAMEGLFRTASSGVTDPVVPAGVGGNDSLLRQSSSPAGFLNHLNMDNGYTNMLRAGMGGAAGAGGYRNGDARLKGQLSFSSRQGSVMSQISEMVGDEMGGGSSGDDEAGSNGAGYGGIPGYPVVAPSAAGWDEPSPSPSPSLLTSDGLPAAKRRPRDSSANGASRQLKPQFSLPASSKPSPEIAAIEKFLQFQDSVPCKIRAKRGCATHPRSIAERVRRTKISERIRKLQELVPNMEKQTNTSDMLDLAVDYIKELQMQVKVRICVCTHRT…
ScbHLH120	ScWN5R01G289000.3	CDS	ATGTACGGCGCGCCGCTGTCCAAGGACCTCAACCTGCCAGCCCAGCAGCACCCGGCGGCGAACGGCGTGCGCACGCCGCCGCAGATGAGCTCCCCCGGCCTGCTGCGGTACCGGTCGGCCCCGAGCACCATGTTCGGCGACGTGTGCGGGGACTTCCTCCCGGCCTCCGCCGGCGCCGGCGTCGGCGCGGGGCACCGCCAGGGGAGCCCGGACCACGCCGCTGACACCGGCTTCGCCCGCTTGCTCTCCGGCCACCACCACCACCAACACCACCCCGAGATGAGGGACAAGCCTCCCCGCCCCGCCGCCAGCCACTTCGCCGAGGATGCGGCTGCCTCCATGGCCTCGCAGCAGCAGCTCATGTACCAGTCGCAGCAGCAGATGGCCGCCATGGAGGGG…
ScbHLH121	ScWN5R01G292200.1	Protein	MATDGECSTPGKGATVRSHSEAERKRRQRINAHLATLRTLVPSASRMDKAALLGEVVRHVRELQCRANDATEGVLDVVPGETDEVGVEEDDYLLNAGPTNDDPRWRRGVRAWVCCADRPGLMTDLGRAVRSVGSARPVRAEIATVGGRTRSVLELDHVCHEAAPSNDRAVALSTLRAALRTVLFNRDELLAAAAAVEGHKRPRLSPVQQLS*
ScbHLH121	ScWN5R01G292200.1	CDS	ATGGCGACGGACGGGGAGTGCTCGACGCCGGGGAAGGGGGCGACGGTCCGGAGCCACAGCGAGGCGGAGCGCAAGCGGAGGCAGCGCATCAACGCCCATCTCGCCACGCTCCGCACGCTCGTCCCCTCGGCCTCCCGGATGGACAAGGCGGCGTTGCTGGGCGAGGTGGTGCGGCACGTGCGGGAGCTGCAGTGCAGGGCCAACGACGCGACCGAGGGCGTGCTGGACGTCGTCCCCGGGGAGACCGACGAGGTGGGCGTCGAGGAGGACGACTACCTCCTCAACGCCGGGCCGACGAACGACGACCCCCGGTGGCGGCGCGGCGTCCGGGCGTGGGTGTGCTGCGCCGACCGGCCGGGCCTCATGACCGACCTGGGCCGCGCCGTGCGCTCCGTCGGC…
ScbHLH122	ScWN5R01G318700.1	Protein	MDDELLSPCSSFFPVSPPSGQFEHHHHQFIEFASCEVPEQWLLGDVVVPAKSEDAADIWPAGSLLSPDSELSELPAASLPASTESTPRPAAKRRGRKPGPRPEGPTVSHVEAERQRRDKLNRRFCDLRAAVPTVSRMDKASLLADAAAYIAELRARVARLEEEGKQAAAARWDTTSASLGGGASFQNFLAGDETVEVRKVGRDAAALRVTTAAGSAPYAPARLMSALRSLELQVQHACVSRVQGATVQDVVVDVPAALQHDDGAALRSALLQRLRDSA*
ScbHLH122	ScWN5R01G318700.1	CDS	ATGGACGACGAGCTGCTCTCCCCGTGCTCCTCCTTCTTCCCGGTCTCGCCGCCGTCCGGCCAGTTCGAGCACCACCACCACCAGTTTATCGAGTTCGCCTCCTGCGAGGTCCCGGAGCAATGGCTGCTCGGAGACGTCGTCGTGCCGGCCAAGAGCGAGGACGCCGCGGACATTTGGCCCGCGGGCTCCCTGCTGTCCCCGGACTCCGAGCTCTCGGAGCTGCCGGCGGCGAGCCTCCCTGCCTCCACTGAGTCCACGCCGCGGCCGGCGGCCAAGCGGCGTGGGAGGAAGCCAGGGCCACGTCCCGAGGGCCCCACCGTCAGCCACGTGGAGGCCGAGCGGCAGCGCCGCGACAAGCTGAACCGCCGGTTCTGCGACCTCCGCGCTGCCGTGCCCACC…
ScbHLH123	ScWN5R01G320800.1	Protein	MAGFSHLPQQMEYGLTNAGSFLLCHGNPEDAAAAVASREGSSVVLDTPLVATASVEKKRKPKEDTASLNSAHSKETKESARKRGGKKQGKEMDEEEEEPKGFIHVRARRGQATDSHSLSERVRRERISERMRMLQSLVPGCDKVTGKALILDEIINYVQSLQNQVEFLSMRIASLSPVVYGFGMESEAAFSDQSQKIEGMFHEAAALPTGPPMNRSSSPTPSQAMMDTGTSSSSPPYSLQGTQDNGSSSSSYMMQTVGEPRHELFNQVVFSNYMCSFQQ*
ScbHLH123	ScWN5R01G320800.1	CDS	ATGGCAGGATTCTCACACCTCCCCCAGCAGATGGAGTATGGCCTCACCAATGCTGGCAGCTTCTTGCTCTGCCATGGCAACCCTGAGGATGCAGCAGCAGCAGTAGCCTCACGGGAGGGCTCATCTGTGGTTCTTGACACCCCTCTTGTGGCCACTGCTTCTGTGGAGAAGAAGAGGAAGCCCAAGGAAGATACTGCCAGCCTCAACTCTGCCCACTCCAAGGAAACCAAGGAGAGTGCCAGGAAGAGGGGAGGCAAAAAGCAGGGCAAGGAGATGGATGAGGAGGAAGAGGAACCAAAGGGGTTCATCCATGTGAGGGCAAGGAGAGGGCAGGCAACAGATAGCCACAGCCTTTCAGAGAGGGTGAGGAGGGAGAGGATCAGTGAGAGGATGAGGATG…
ScbHLH124	ScWN5R01G338500.1	Protein	MDDELLSPCSSFFPVSPPSGQFEHHHHQFIEFASCEVPEQWLLGDVVVPAKSEDAADIWPAGSLLSPDSELSELPAASLPASTESTPRPAAKRRGRKPGPRPEGPTVSHVEAERQRRDKLNRRFCDLRAAVPTVSRMDKASLLADAAAYIAELRARVARLEEEGKQAAAARWDTTSASLGGGASFQNFLAGDETVEVRKVGRDAAALRVTTAAGSAPYAPARLMSALRSLELQVQHACVSRVQGATVQDVVVDVPAALQHDDGAALRSALLQRLRDSA*
ScbHLH124	ScWN5R01G338500.1	CDS	ATGGACGACGAGCTGCTCTCCCCGTGCTCCTCCTTCTTCCCGGTCTCGCCGCCGTCCGGCCAGTTCGAGCACCACCACCACCAGTTTATCGAGTTCGCCTCCTGCGAGGTCCCGGAGCAATGGCTGCTCGGAGACGTCGTCGTGCCGGCCAAGAGCGAGGACGCCGCGGACATTTGGCCCGCGGGCTCCCTGCTGTCCCCGGACTCCGAGCTCTCGGAGCTGCCGGCGGCGAGCCTCCCTGCCTCCACTGAGTCCACGCCGCGGCCGGCGGCCAAGCGGCGTGGGAGGAAGCCAGGGCCACGTCCCGAGGGCCCCACCGTCAGCCACGTGGAGGCCGAGCGGCAGCGCCGCGACAAGCTGAACCGCCGGTTCTGCGACCTCCGCGCTGCCGTGCCCACC…
ScbHLH125	ScWN5R01G338600.1	Protein	MDELLSPYAPFFPPSPPSQFSTAEEHHHQVFELASCEVPEQWLVGDTVVPAKSEDGDYVWPAGSSSLSPDSELPGESLQASTTVRRGRKPGPRPEGPTLSHVEAERQRRDKLNRRFCDLRAAVPRVSRMDKASLLADAVAYITDLRSCIARLEEEGRQAAAARWEASNASATLSSGGHAGASLHHLTGDDVVEVRMVGKDAAAVRMTSSGQAPHAPARLMNALRSLELQVQHACVNRVDGVIVQDVVVDVPAALQDDDGDGALRSALLQRLRYSA*
ScbHLH125	ScWN5R01G338600.1	CDS	ATGGACGAGCTTCTATCCCCGTACGCCCCTTTCTTCCCGCCATCGCCGCCTTCTCAGTTCTCCACCGCCGAGGAGCACCACCACCAGGTCTTCGAGCTCGCCTCCTGCGAGGTCCCCGAGCAATGGCTGGTCGGCGACACCGTCGTGCCGGCCAAGAGCGAGGACGGAGATTACGTGTGGCCTGCGGGGAGCTCCTCGCTGTCCCCGGACTCCGAGTTGCCGGGGGAGAGCCTGCAGGCATCGACGACGGTTCGGCGTGGCCGGAAGCCCGGGCCGCGGCCTGAGGGGCCCACCCTCAGTCACGTGGAGGCCGAGAGGCAGCGCCGCGACAAGCTGAATCGCCGGTTCTGCGACCTCCGCGCCGCCGTGCCCAGGGTGTCCCGCATGGACAAGGCCTCC…
ScbHLH126	ScWN5R01G424200.2	Protein	MSQFVPDWGNMGDISRPLGEDDDLMELLWCNGNVVMQSQGHRKLPPRPEKVPAPVVVQEDEAGLWFPFALADSLDKDIFQDLFCEEPPGVDAGKAGRDGAPVLGDADRRSSQSSAVSAASDLMPPPKSTHVSCSGRQQSMSLADCGDNAGGGVLSDLVQARAGKAAMEEGASSALSAMGASFCGSNQVQVQRAVSEQGRAGHTTAYGGGGAGSALPSAVGSGNANAGGRGHEATVASSSGRSNYSFGVTTTTTGTEPTSTSKRKRALDTEDSESPSEDAESESLALERKPPQKLTTARRSRAAEVHNLSERRRRDRINEKMRALQELIPHCNKTDKASMLDEAIEYLKTLQMQVQMMWMGSGMAPPAVMFPGMQMHQYLPPPPMARMPFMAPPQQGHLP…
ScbHLH126	ScWN5R01G424200.2	CDS	ATGAGCCAATTCGTGCCAGATTGGGGTAACATGGGGGACATCTCCAGGCCGCTCGGCGAGGACGATGACCTCATGGAGCTGCTGTGGTGCAACGGCAATGTCGTCATGCAGAGCCAGGGCCATCGGAAGCTGCCGCCGAGGCCCGAGAAGGTCCCGGCGCCGGTGGTGGTGCAAGAAGACGAGGCCGGCCTGTGGTTCCCGTTCGCGCTCGCCGACTCGCTCGACAAGGACATCTTCCAGGACCTCTTCTGCGAGGAACCGCCGGGCGTCGACGCCGGCAAGGCCGGCAGGGACGGTGCCCCGGTGTTAGGGGACGCCGACCGGCGCAGCAGCCAGTCGTCCGCGGTGTCGGCGGCGAGCGACCTCATGCCCCCTCCCAAGTCCACGCACGTCTCCTGC…
ScbHLH127	ScWN5R01G428000.1	Protein	MAPFPLPPRLYNRVRTFSRQTLHQANTQRPAATHRRRAEAGRRDRRTQMQMDSYYFHDDAHFFAGCGVPGSPEMPFADLIASLSEPLPEMPSQSAFREYRGVGLELPGTARGGAGNGSNIHRRMMDVLGRMVPAAEEEERPNQQQQQQAAGAVESSRGFRHMMRERQRREKLSQSYADLYAMVSSRSKQDKNSIVQSAAVYIHELKVAKEQLQRRNDELKAKILGHDAQQQCVKVQFEVDEPSSSIDSMIGALRRLKSMNVKTRGIHSTLSGQRLTTEMNVETTIAACEVEKAVEEALQEVERNQLPDSEAPFPGSRSGWPQTSHVQNVF*
ScbHLH127	ScWN5R01G428000.1	CDS	ATGGCTCCTTTTCCTCTCCCGCCACGGCTATATAACCGCGTCCGGACATTTTCCCGGCAAACACTTCACCAAGCAAACACACAGCGCCCAGCAGCAACTCATCGACGCAGAGCAGAGGCCGGCCGGCGAGATCGACGTACGCAAATGCAGATGGACTCCTACTACTTCCACGACGACGCCCACTTCTTCGCCGGCTGCGGCGTCCCCGGCTCGCCGGAAATGCCCTTCGCCGACCTCATTGCCTCCCTGTCGGAGCCGCTGCCTGAGATGCCGAGCCAGAGCGCGTTCCGGGAGTACCGCGGCGTCGGGCTGGAGCTTCCGGGGACGGCGCGGGGCGGGGCGGGGAACGGGAGCAACATCCACCGGAGGATGATGGACGTGCTGGGCAGGATGGTGCCG…
ScbHLH128	ScWN5R01G444200.1	Protein	MVKEEEVMAEAGGRGYMDMLGLGEEAMADYFLCLSPPTSSYLSSAAVSTTATTSASTHTVASPTCASYLQPPPAAPYHHVLSFGGRAEQQYHGGGDVFGFQYYYGGAHAAPVAVPQKSSPTTDCSSSISSMSSSPTATAASVISTSKPQATKKRGSRDQRKAAPPAASSNKRPRVRKERLGERILALQQLVSPFGKTDTASVLHEALGYIRFLHDQVQVLSSPYMQRLPPPPSSAPPPEEPRAAAASDLRSRGLCLVPVSCTDHVAGGSCNGADVWSSAPAMGLPATAEEDYAVAAGMLRGDRDHHPRQLA*
ScbHLH128	ScWN5R01G444200.1	CDS	ATGGTGAAGGAAGAGGAGGTCATGGCGGAGGCCGGAGGGAGGGGGTACATGGACATGCTCGGCCTCGGGGAGGAGGCCATGGCCGACTACTTCCTCTGCCTCTCGCCGCCCACCTCGTCCTACCTCTCCTCCGCCGCCGTCTCCACCACCGCCACCACCAGCGCGAGTACCCATACGGTGGCTTCTCCCACCTGCGCCTCCTACCTGCAGCCTCCTCCGGCGGCGCCGTACCACCACGTCCTCAGCTTCGGCGGCCGGGCGGAGCAGCAGTACCACGGCGGCGGCGACGTCTTCGGGTTCCAGTACTACTACGGCGGCGCGCACGCGGCCCCGGTGGCCGTCCCGCAGAAGTCCAGCCCGACCACCGACTGCTCCTCTTCCATCTCCTCCATGTCGTCC…
ScbHLH129	ScWN5R01G473600.1	Protein	MENRPITVQYYARWLGRQGAMWHQDKHRTAKPSEERGRAMEGGDMDESLDFSELEAQLVLELGDIDSKRWVSLADSCSMYLPAEDSLSSLYSSGYDDDDSTSPRSTASTRATKNIIEERDRRRRLNEKLYAIRGVVPNITKMDKASIIQDAVAYIEELQEQERRILAEVSDLEARGCTAVVKSEASTGSEGVEDAGVGFSPRKKMRRTASSSINDPVTSPATHPVVILKLEVTPIEEKLAVVRMRHDNAQHVMAKIYKALDSLCLKVITSSVTVVDGRTVHTMFIETEELDSAEAIKEMVQAALSHLEFSM*
ScbHLH129	ScWN5R01G473600.1	CDS	ATGGAGAACCGGCCAATTACCGTGCAGTACTATGCACGATGGCTTGGTCGGCAGGGCGCCATGTGGCATCAGGATAAGCACCGCACGGCAAAACCCTCCGAGGAGAGAGGCAGAGCAATGGAGGGGGGCGACATGGACGAGAGCTTGGATTTCTCCGAGTTGGAGGCGCAGCTGGTGCTCGAGCTCGGCGACATCGACAGCAAACGTTGGGTTAGCCTCGCCGATAGTTGCAGCATGTACCTGCCGGCGGAGGATTCTCTCTCCAGCCTCTACTCCAGCGGCTACGACGACGACGACTCGACGAGCCCGCGGTCGACGGCGTCCACCAGGGCGACCAAGAACATAATCGAGGAGAGGGACCGCCGCAGGCGGCTCAACGAGAAGCTCTACGCCATCCGC…
ScbHLH130	ScWN5R01G494800.1	Protein	MAGQPPQGPEDDFLDQFFSLTNSLSAAGRPSGDQPFSLALSLDAASDASGSRGGIGDDAAERDSVQLPGLFPPVFGGGLQPPHLRPNHPPPQMFHAQQPKQGGPAGGPQPPAPRPKVRARRGQATDPHSIAERLRRERIAERMRALQELVPNTNKTDRAVMLDEILDYVKFLRLQVKVLSMSRLGGAGAVAQLVSDIPLSVKGKQAIVGANSRYGKSGQRTAQRNRLRS*
ScbHLH130	ScWN5R01G494800.1	CDS	ATGGCGGGGCAGCCGCCGCAGGGCCCGGAGGACGACTTCCTCGACCAGTTCTTCTCCCTCACCAACTCCCTCTCTGCCGCCGGCCGCCCCTCCGGCGACCAGCCCTTCTCCCTCGCCCTCAGCCTCGACGCCGCCTCCGACGCCTCCGGCAGCAGGGGCGGCATCGGCGACGACGCCGCGGAGCGGGACAGCGTGCAGCTCCCCGGCCTCTTCCCGCCGGTGTTCGGCGGTGGCCTGCAGCCGCCGCACCTTCGCCCCAACCACCCTCCCCCACAGATGTTCCACGCGCAGCAGCCGAAGCAGGGCGGTCCGGCCGGTGGGCCGCAGCCGCCGGCGCCGAGGCCCAAGGTGCGGGCGCGTCGCGGGCAGGCGACCGATCCCCACAGCATCGCAGAGAGG…
ScbHLH131	ScWN5R01G509200.2	Protein	MDGNGRSAAAHKKPLVADNDLVELLWHNGAVVAQPQTHTRPAPGGLAGGGGEAAAWFQDDVDALGNDVYAQLWNSIAVGAAPDVACAALPGPSSHPPPPPPPMRSGIASSWTAGDIGSTFCGSNLVPEVPPGGREEGSAAPPSEGTRGASTRDGGAGTSSSGGSGSNFGGSGLPSESGGRAHKRKGRGKDDSDSRSEDVECEATEEAKSSRRHGSKRRSRAAEVHNQSERRRRDRINEKMRSLQELIPHCNKADKASILDEAIEYLKSLQMQVQIMWMTTGMAPMMFPGSHQFMPPMAVGMNSACMPAAQGLNQMARMPYMNHSLSNHIPMNSSPAMNPMYIANQMQNIQLREASNHFLHPDGGQAMPPQIFLQAAGPYAYTPQVAPTNQIPEVPDCTV…
ScbHLH131	ScWN5R01G509200.2	CDS	ATGGACGGCAATGGGAGATCGGCGGCGGCTCACAAGAAGCCTCTCGTCGCGGACAACGACCTGGTGGAGCTGCTGTGGCACAACGGGGCCGTCGTCGCGCAGCCGCAGACGCACACGAGGCCGGCGCCCGGCGGCCTCGCCGGCGGTGGCGGGGAGGCCGCCGCGTGGTTCCAGGATGACGTCGACGCGCTGGGGAACGACGTCTACGCGCAGCTCTGGAACAGCATTGCGGTGGGCGCCGCCCCGGACGTCGCGTGCGCGGCGCTCCCGGGGCCCAGCTCCCACCCTCCCCCGCCTCCTCCGCCGATGAGGAGCGGCATCGCCTCCAGCTGGACCGCCGGCGACATCGGCTCCACCTTCTGCGGCAGCAACCTGGTCCCGGAGGTGCCGCCGGGGGGC…
ScbHLH132	ScWN5R01G510100.2	Protein	MGGRRRLTRSLSCKDFPLFFLPEISPLFPSFGRPSIDTGGACSPPMGHGIRSADNDLVELLWHNGAVVAQPQTHTRPAPGGLAGGGGGETAAWFQDDVDALGNDVYAQLWNSIAVGAAPDVACAALPGPSSHPPPPPPMRSGIASSWTAGDIGSTFCGSNLVPEVPAGGREEGSAAPPSEGTRGASTRDGGAGTSSSGGSGSNFGGSGLPSESGGRAHKRKGRGKDDSDSRSEDIECEATEETKSSRRHGSKRRTRAAEVHNQSERRRRDRINEKMRSLQELIPHCNKADKASILDEAIEYLKSLQMQVQIMWMTTGMAPMMFPGSHQFMPPMAVGMNSACMPAAQGLNQMARMPYMNHSLSNHIPMNSSPAMNPMYIANQMQNIQLREASNHFLHPDG…
ScbHLH132	ScWN5R01G510100.2	CDS	ATGGGAGGTCGGCGGCGGCTCACAAGAAGCCTCTCGTGTAAGGATTTTCCCCTTTTCTTCTTGCCAGAAATTTCCCCCCTTTTTCCATCTTTCGGGCGTCCATCGATTGATACCGGCGGCGCGTGTTCCCCGCCCATGGGCCATGGCATCCGCAGCGCGGACAACGACCTGGTGGAGCTGCTGTGGCACAACGGGGCCGTCGTCGCGCAGCCGCAGACGCACACGAGGCCGGCGCCCGGCGGCCTCGCCGGGGGCGGTGGCGGGGAGACCGCCGCGTGGTTCCAGGACGACGTCGACGCGCTGGGGAACGACGTCTACGCGCAGCTCTGGAACAGCATTGCGGTGGGCGCCGCCCCGGACGTCGCGTGCGCGGCGCTCCCGGGGCCCAGCTCCCACCCT…
ScbHLH133	ScWN5R01G523500.1	Protein	MDFDLLMSSSPEAQLALMNTMLQLEQALNDQSMMMGEASPPISPVQTPSHSLSPPPHVSTACAAADAGYFYHQDLQAQAAAAGYAGTGGVHQEYVVSPGAAVFDGAPQGYSSPSSSDAMREMIFHIAALQPVEIDPEAVRPPKRRNVRTSKDPQSVAARLRRERISERIRVLQRLVPGGTKMDTASMLDEAIHYVKFLKSQVQSLELAAAATGAAAHRAAAFAYPALQHAPW*
ScbHLH133	ScWN5R01G523500.1	CDS	ATGGACTTTGACTTGCTGATGAGCTCCAGCCCCGAGGCGCAGCTCGCGCTGATGAACACCATGCTTCAGCTGGAGCAGGCGCTCAACGACCAGTCGATGATGATGGGGGAGGCGTCGCCGCCGATATCGCCCGTGCAGACCCCCTCGCACAGCCTCTCGCCGCCGCCGCATGTGTCGACGGCCTGCGCGGCCGCCGACGCCGGTTATTTTTACCATCAGGACCTGCAGGCCCAGGCCGCCGCGGCGGGGTACGCCGGCACCGGCGGCGTGCACCAGGAGTACGTGGTGTCCCCGGGCGCCGCCGTCTTCGACGGCGCGCCGCAGGGGTACTCGTCCCCGTCGTCGTCGGACGCGATGCGGGAGATGATCTTCCACATCGCGGCGCTGCAGCCGGTGGAG…
ScbHLH134	ScWN5R01G529500.1	Protein	MELDEQAFLEELFSLRRDATAAWECNAMGDFFSPACGGAMDCFQERHQPTVSVLPTFTASFDHPHPHHHQHQHQHQAAAASGGFDCLLSEVYGGSAPFPNAAAGGYGEMGFLAAMDPKAAAAVLAAEGGGLGACKVEPGLAAADGGAFGPGPMSSAAAPAPGSRKKRVEGMPSKNLMAERRRRKRLNDRLSMLRSVVPKISKMDRTSILGDTIDYMKELLERIRRLQEEMEESHPHPGPAAAKAPLLSVFRELNPNEMLARNTPKFEVERKEEGDTRVEIYCAAKPGLLLSTVSTLDTLGLDIQQCVVSCFNDFAMHASCSEMQREMMSADAIKQELFKNAGYGGGCL*
ScbHLH134	ScWN5R01G529500.1	CDS	ATGGAGCTGGACGAGCAGGCCTTCCTGGAGGAGCTCTTCTCCCTCAGGAGGGACGCCACGGCGGCGTGGGAGTGCAATGCCATGGGGGACTTCTTCTCCCCGGCCTGTGGCGGCGCCATGGACTGCTTCCAGGAGCGCCACCAGCCCACCGTCAGCGTGCTGCCCACCTTCACCGCCTCCTTCGACCACCCGCACCCGCACCACCATCAGCATCAGCATCAGCATCAGGCGGCGGCGGCTTCCGGGGGGTTCGACTGCCTCCTCAGCGAGGTCTACGGCGGCAGCGCCCCCTTCCCCAATGCCGCCGCCGGCGGCTACGGCGAGATGGGGTTTCTCGCCGCCATGGACCCCAAGGCGGCGGCGGCGGTCCTGGCGGCGGAGGGGGGCGGCCTCGGCGCC…
ScbHLH135	ScWN5R01G531200.1	Protein	MDPAPQLKAEPSWRPPHRAGAAGGRAGEASSAVTGQSSGSRPRRRQREPPASEDDSASARPVSTSGGGGSQDLTDAEAKRFKANKSSDDNGSFRKDAEADSRNASKAVDQNPPPPKQDFIHVRARRGQATDSHSLAERARREKITERMKILQDLVPGCNKVIGKASVLDEIINYVQALERQIEFLSMKLEAVNAHAHAHNGVETFPTKDFAAPTYNTAPGLTFDPQTPREYAQGSPASEWLHMQIGGSYERVT*
ScbHLH135	ScWN5R01G531200.1	CDS	ATGGACCCCGCCCCGCAGCTCAAGGCCGAGCCCTCCTGGCGCCCGCCGCACCGCGCCGGCGCGGCCGGCGGGCGCGCGGGGGAGGCCTCCTCCGCCGTCACGGGCCAGAGCAGCGGCAGCCGCCCGCGGAGGAGGCAGCGGGAGCCTCCCGCCTCCGAGGACGACTCGGCCTCCGCCAGGCCCGTCTCCACCTCCGGCGGCGGCGGTAGCCAGGATTTGACTGATGCAGAAGCAAAGCGTTTCAAGGCAAACAAATCCAGTGATGATAATGGCAGTTTCAGAAAAGATGCTGAAGCTGATTCCAGAAATGCTAGTAAGGCTGTTGACCAAAATCCTCCGCCACCAAAGCAAGATTTCATCCATGTGAGGGCAAGAAGGGGTCAAGCAACTGACAGCCAT…
ScbHLH136	ScWN5R01G554700.1	Protein	MDQLDEQSFLDELMSLRQEEPPAPAPWRAYPGSVMRTTSDLLFYGGEDAAEATSGMDLAGPFLPQPMAPPPAAPPHRPHEEFNFDCLSEVYNPYRSCVGGVPGPGVVHGVGQALAQYPLHDAMAEDGRSSGNLHRGGGAPSSPVPFVFGAGGAGESSAMTKGVFSGAHHARSKLRGGTTSKNLMAERRRRKRLNDRLSMLRSIVPKITKMDRTSILGDTIDYVNELTERIKTLEEEIGATPEELNLLNTTKNFSIGSSEEMPMRNSTKFVIEKQGDGETRIDICCATSPGVLISTVSALDVLGLEIEQCVVSCFGDFAMQASCSQEKGRGRVTSTDEIKQALFTSAGYGGRCL*
ScbHLH136	ScWN5R01G554700.1	CDS	ATGGATCAGCTTGACGAGCAATCGTTCCTTGACGAGCTCATGTCGCTGCGCCAGGAGGAGCCGCCGGCGCCGGCTCCGTGGCGGGCGTACCCGGGGAGCGTCATGAGGACGACGAGCGACCTCCTCTTCTATGGTGGCGAGGATGCCGCCGAGGCGACCAGCGGCATGGACTTGGCCGGGCCGTTTCTTCCACAACCCATGGCGCCACCGCCGGCCGCGCCTCCGCACCGGCCGCACGAGGAGTTCAACTTCGACTGCCTCAGCGAAGTGTACAACCCTTACAGGAGCTGCGTCGGCGGCGTCCCTGGGCCTGGGGTCGTCCACGGGGTCGGCCAGGCTCTCGCTCAGTATCCCCTCCACGACGCCATGGCCGAGGACGGCAGGAGTAGCGGCAACCTG…
ScbHLH137	ScWN5R01G556600.2	Protein	MYGAPLSKDLNLPAQQHPAANGVRTPPQMSSPGLLRYRSAPSAMFGDVCGDFLPASAGAGVGHRQGSPDHAADTGFARLLSGHHHQHHHPEMRDKPPRPAASHFAEDAAASLASQQQQLMYQSQQQMAAMEGLFRTASSGATDPVVPAGGGNDSLLRQSSSPAGFLNHLNMDNGYTNMLRAGMGGAAGAGGYRNGDARLKGQLSFSSRQGSVMSQISEMVSEELGDGGSGDDEAGSNGGGYGGIPGYPVVAPSAAGWDEPSPSPSPSLLTSDGLPAAKRRPRDSSANGASRQLKPQFSLPASSKPSPEIAAIEKFLQFQDSVPCKIRAKRGCATHPRSIAERVRRTKISERIRKLQELVPNMEKQTNTSDMLDLAVDYIKELQMQVKVRMYLRMYVRRD…
ScbHLH137	ScWN5R01G556600.2	CDS	ATGTACGGCGCGCCGCTGTCCAAGGACCTCAACCTGCCAGCCCAGCAGCACCCGGCGGCGAACGGCGTGCGCACGCCGCCGCAGATGAGCTCCCCTGGCCTGCTGCGGTACAGGTCCGCCCCTAGCGCCATGTTCGGCGACGTGTGCGGGGACTTCCTCCCGGCCTCCGCCGGCGCCGGCGTCGGGCACCGCCAGGGCAGCCCGGACCACGCCGCTGACACCGGCTTCGCCCGCCTCCTCTCGGGTCACCACCACCAGCACCACCACCCCGAGATGAGGGACAAGCCTCCACGCCCCGCCGCCAGCCACTTCGCCGAGGACGCCGCCGCCTCCTTGGCCTCGCAGCAGCAGCAGCTCATGTACCAGTCGCAGCAGCAGATGGCCGCCATGGAGGGGCTC…
ScbHLH138	ScWN5R01G568000.1	Protein	MAMPPPPPPPLYPATAGGKPERKTVERNRRNQMNALYYRLDTLVRAGDAAPSPAPAAATRPDRLGEAAAYISRTAERVERLKDRKRELTAARATSTTQLGSGSGSSSGAATVVVEVQHLGSGLHAILVTGALPSDGSMFHRAVRAVEEAGGEVQNAHFSVIGARAVYTIHTLVGEQQGSIERVVQRLKETVRGR*
ScbHLH138	ScWN5R01G568000.1	CDS	ATGGCGATGCCGCCTCCTCCTCCGCCTCCACTTTATCCTGCGACGGCCGGCGGCAAGCCTGAACGGAAGACGGTCGAGCGCAACCGCCGCAACCAGATGAACGCGCTCTACTACCGCCTGGATACGCTCGTCCGCGCCGGCGACGCGGCCCCGTCTCCCGCACCGGCGGCGGCGACGAGGCCCGACAGGCTCGGGGAGGCGGCGGCGTACATAAGCCGGACGGCGGAACGGGTGGAGAGGCTCAAAGATAGAAAGCGCGAGCTGACGGCGGCCAGGGCGACGTCGACGACCCAGCTGGGCTCCGGCTCTGGTTCCTCGTCGGGGGCGGCGACCGTCGTGGTGGAGGTTCAGCATCTTGGCTCCGGTCTGCACGCCATCCTCGTCACCGGTGCTCTTCCC…
ScbHLH139	ScWN5R01G577800.1	Protein	MFPAEASFAGAEAAMLPPFFVGSMWQSAPGGGAAAFSEEDEVAAAAAAEAAHDRAVAATRNHREAEKRRRERIKSHLDRLRAVLACDPKIDKATLLAKAVERVRELKQRMAGVVGEAAAPASHLFPTEHDEIVVLASGGGAGGAAAVFEASLCCDDRSDLLPGLIDTLRTLRLRTLRAEMATLGGRVRNVLVLARDAGGEHADDDYAASSEDGGADFLKEALRALVERQGAGAGDRPKRRRVADMNMQAAA*
ScbHLH139	ScWN5R01G577800.1	CDS	ATGTTTCCGGCGGAGGCGTCGTTCGCCGGCGCGGAGGCGGCCATGCTGCCGCCCTTCTTCGTGGGCTCCATGTGGCAGTCGGCCCCGGGCGGCGGCGCGGCTGCCTTCTCCGAGGAGGACGAGGTGGCCGCCGCGGCAGCTGCCGAGGCGGCCCACGACCGCGCGGTTGCGGCGACGCGCAACCACCGCGAGGCCGAGAAGCGCCGCCGCGAGCGGATCAAGTCGCACCTCGACCGCCTCCGCGCCGTCCTCGCCTGCGACCCCAAGATAGACAAGGCAACGCTGCTGGCCAAGGCGGTGGAGAGGGTGCGGGAGCTGAAGCAGCGCATGGCCGGCGTCGTCGGGGAGGCGGCCGCGCCGGCGAGCCACCTGTTCCCCACGGAGCACGACGAGATCGTG…
ScbHLH140	ScWN5R01G603600.1	Protein	MEYEVPECQGFPGVDDDLRALDDYNFTPELLELLLRDGDGGGAGSSVAHETFPPSSPLPTYYTAGNPSGEVIVSDAEMASWLCQIYDQEAPHDHKPRGAATATTTEGGNAAPGSSGGTATVGTPTASVEAGATAEGRRRRSSSGRRRSCSGKAAEQRRRDKINDKMRTLQQLIPRCSKTDKVSTLEEVIKYMKSLQHQVQVMSACGYAVPTTIFPSSYMRLAGGQAPAMLPHYPSFPTVYACPYHGTPAAAAYSSPSG*
ScbHLH140	ScWN5R01G603600.1	CDS	ATGGAGTACGAGGTGCCGGAGTGCCAGGGGTTCCCTGGGGTTGACGACGACCTGCGCGCGCTCGACGACTACAACTTCACCCCCGAGCTACTCGAGCTGCTGCTTCGCGACGGCGACGGCGGCGGCGCGGGAAGCTCCGTCGCCCACGAAACCTTTCCACCGTCGTCTCCTCTGCCAACGTACTACACTGCCGGCAACCCATCCGGGGAAGTGATCGTGAGCGACGCCGAGATGGCGTCATGGCTCTGCCAGATCTACGATCAGGAGGCCCCTCATGACCATAAGCCGCGGGGCGCTGCGACCGCGACAACGACCGAGGGAGGCAACGCTGCGCCCGGCAGCTCCGGCGGCACCGCCACCGTAGGCACGCCAACCGCCAGCGTGGAGGCGGGTGCTACA…
ScbHLH141	ScWN5R01G608200.1	Protein	MDQLDEQSFLDELMALRQEEAPAPAPWRAYPGSVMITTSDLLFYGGDDAAEATSGMDLAGPFLPQPMAPPPAAPPHRPHEEFNFDCPSEVYNPYRSCVGGVPGPGVVHGGGQALAQHPLHNAMGEDGTGSGHLHGGGGASSSPLPFVFGAGGAGEGSAMIRGVFSGAHHARSKLRGGTTSKNLMAERRRRKRLNDRLSMLRSIVPKITKMDRTSILGDTIDYVNELTERIKTLEDDIGATPEELNLLNTTKNFSIGSSEEMPMRNSTKFVIEKQGDGETRIDICCATSPGVLISTVSALDVLGLEIEQCVVSCFGDFAMQASCSQEEGRGRVTSTDEIKQALFTSAGYGGRCL*
ScbHLH141	ScWN5R01G608200.1	CDS	ATGGATCAGCTTGACGAGCAATCGTTCCTTGACGAGCTCATGGCGCTGCGCCAGGAGGAGGCGCCGGCGCCGGCTCCGTGGCGGGCGTACCCGGGGAGCGTCATGATAACGACGAGCGACCTCCTCTTCTATGGTGGCGACGATGCCGCCGAGGCGACCAGCGGCATGGACTTGGCCGGGCCGTTTCTTCCACAACCCATGGCGCCACCGCCGGCCGCGCCTCCGCACCGGCCGCACGAGGAGTTCAACTTCGACTGCCCCAGCGAAGTGTACAACCCTTACAGGAGCTGCGTCGGCGGCGTCCCTGGGCCTGGGGTCGTCCACGGGGGCGGCCAGGCGCTCGCTCAGCATCCCCTCCACAACGCCATGGGGGAGGACGGCACGGGTAGCGGCCACCTG…
ScbHLH142	ScWN5R01G613500.1	Protein	MDDSALFMEWAMDTLEQEHPDPVVVVNGDCGEAAFPSLQALREQRLVFEELITGTNPASSGSSGETTGGSGGYAGNFTSPAAMEHDVWPPSPSTSARRAPRLCRNGGDGGTNLPVTSWNFCAASALPASDGTLDSGSGAGPVVPETVYGSQPTRKAAARSPTGTRPVSSGPPYAQDHIMAERNRREKINQRFIELSTVIPGLKKMDKATILFDATRHVKDLQEKIKGLEAATGRSSRSIEAVVLVKKKPRHADAAAVSDQNGSPSSASSGVTASRNPLPEIEVRFSENGVMVRILCDDVKGVVVRVLSEVEEGLHLTVTHSNVMPFTACTVIITITAKVDEGFTVTAEEILGRLNSVLELHSSCTSTEEK*
ScbHLH142	ScWN5R01G613500.1	CDS	ATGGATGACTCGGCCCTGTTCATGGAATGGGCCATGGACACGCTGGAGCAGGAGCACCCTGATCCAGTGGTGGTCGTCAATGGCGACTGTGGCGAGGCAGCCTTCCCCTCGCTTCAGGCGCTCCGTGAACAGCGTCTTGTCTTCGAAGAGCTGATTACGGGAACCAATCCGGCAAGCAGCGGGAGCTCCGGCGAAACCACGGGCGGTAGCGGAGGCTATGCTGGCAATTTCACGTCCCCGGCGGCCATGGAGCACGACGTCTGGCCCCCGTCCCCGTCGACCTCGGCCAGGCGCGCTCCAAGACTTTGCAGGAACGGTGGGGATGGGGGCACCAACCTTCCGGTGACGAGCTGGAATTTTTGCGCCGCTTCCGCGCTGCCGGCCAGCGACGGCACACTG…
ScbHLH143	ScWN5R01G637800.1	Protein	MESDMDMSLDFSWESMVLELGDADSMHLPAEDSLSGLYNDSTSSPDGATSRQTKASSLERKNIINERHRRRMLNEKLYALRRVVPNITKMDKASIIQDAIAYIEELQEQERQILAALRTDSCTAVVKADDAASTGSNAADHGVGSSPRKKMRRTTSASSINGAFSSPATHPVQILELEVTQVAEELTMVSMRHGNAHDAIAKVCEALESLCLKVISTSITAVPSGIVHNMFVETEGMHGAQTIKEMIQTHSTISM*
ScbHLH143	ScWN5R01G637800.1	CDS	ATGGAGTCCGACATGGACATGAGCTTGGATTTCTCTTGGGAGTCCATGGTGCTCGAGCTGGGCGACGCAGATAGCATGCACCTGCCGGCCGAGGACTCTCTGTCCGGCCTCTACAACGACTCGACGAGCTCGCCGGACGGCGCCACCTCGCGGCAGACCAAGGCAAGCAGCTTGGAGAGAAAGAACATAATCAACGAGAGGCACCGGCGCAGGATGCTCAACGAGAAGCTCTACGCCCTTCGCCGTGTCGTTCCAAACATCACCAAGATGGACAAGGCCTCCATCATCCAGGACGCCATCGCCTACATCGAGGAGCTGCAGGAGCAGGAGCGCCAGATTCTTGCCGCCCTCAGAACCGACAGCTGCACCGCCGTGGTCAAGGCGGACGACGCCGCCTCG…
ScbHLH144	ScWN5R01G637900.1	Protein	MESDMDMSLDFSWESMVLELGDADSMHLPAEDSLSGLYNDSTSSPDGATSRQTKASSLERKNIINERHRRRMLNEKLYALRRVVPNITKMDKASIIQDAIAYIEELQEQERQILAALRTDSCTAVVKADDAASTGSNAADHGVGSSPRKKMRRTTSASSINGAFSSPATHPVQILELEVTQVAEELTMVSMRHGNAHDAIAKVYEALESLCIKVISTSITAVASGIVHNMFVETEGMQGAQTIKEMIQTHSAISM*
ScbHLH144	ScWN5R01G637900.1	CDS	ATGGAGTCCGACATGGACATGAGCTTGGATTTCTCTTGGGAGTCCATGGTGCTCGAGCTGGGCGACGCAGATAGCATGCACCTGCCGGCCGAGGACTCTCTGTCCGGCCTCTACAACGACTCGACGAGCTCGCCGGACGGTGCCACCTCGCGGCAGACCAAGGCAAGCAGCTTGGAGAGAAAGAACATAATCAACGAGAGGCACCGGCGCAGGATGCTCAACGAGAAGCTCTACGCCCTTCGCCGTGTCGTTCCAAACATCACCAAGATGGACAAGGCCTCCATCATCCAGGACGCCATCGCCTACATCGAGGAGCTGCAGGAGCAGGAGCGCCAGATTCTTGCCGCCCTCAGAACCGACAGCTGCACCGCCGTGGTCAAGGCGGACGACGCCGCCTCG…
ScbHLH145	ScWN5R01G638600.1	Protein	MESDMEMSLDFSWETPGFFELCDADSMHLPAEDSLSCLYEHDDSTSSPDGASSGLPRMWAGRNMLNERDRRRRLNETLYAIRGVVPNITKMNKASIIQDAIAYIEKLQEQERQILAAPGTDSCAAVDSTVDDGVGSPPQKIRRTTSSFSSCSRATHPVQILELEVTQVAEDLAVVNVRHRKTQEAMAKVYGVLESLCLNVITASVTVVADNIVHSMFIQMDGMDCAQTIKEMVQSHSVISM*
ScbHLH145	ScWN5R01G638600.1	CDS	ATGGAGTCTGACATGGAGATGAGCTTGGATTTCTCTTGGGAGACGCCTGGCTTCTTCGAGCTCTGCGACGCAGATAGCATGCACCTGCCGGCTGAGGACTCGCTGTCCTGTCTGTACGAGCACGACGACTCGACGAGCTCGCCGGACGGCGCCAGCTCGGGGCTGCCGAGGATGTGGGCTGGCAGGAACATGCTCAACGAGAGGGACAGGCGCAGGAGGCTCAACGAGACGCTCTACGCCATTCGCGGCGTCGTTCCAAACATCACCAAGATGAACAAGGCCTCCATCATCCAGGACGCCATCGCCTACATCGAGAAGCTGCAGGAGCAGGAGCGCCAGATTCTCGCCGCCCCCGGAACCGACAGCTGCGCCGCCGTGGACTCGACCGTGGACGACGGC…
ScbHLH146	ScWN5R01G659300.1	Protein	MRRGHGRRAGGLKRRPRTPSLTGKESSGSIGAATTVPPPPPPPPPPPPTSTKPARRRAADGDMWEGGVHGSHQDAARLLPPWLGGGPAAFADPVGAAVGAGFGVGGYACDVVGQAGGVFGFGFEAAVVAAQQQHQQQRVAEAAAAAGGSKAVVSGLLGSLQAELGRMNAGEIMDAKALAASRSHSEAERRRRQRINGHLARLRSLLPNTTKTDKASLLAEVLEHVKELKRQTSAMTMMAAAVGGDEDDDAGPVQMLPTEADELSVDAAEDGEGRLVVRASLCCEDRPDLIPDIIRALAALRLRAHRAEITTLGGRVRSVLLITAEEGEEGGDEGGDGIDEECAASHRRHECIASVQEALRGVMDRRAACSNDTSSSGGGGGSIKRQRMNYGAHEQCSV*
ScbHLH146	ScWN5R01G659300.1	CDS	ATGCGCCGTGGCCACGGGCGGCGAGCGGGCGGGCTTAAAAGGCGACCGAGAACCCCCAGTTTGACCGGGAAAGAAAGCAGCGGATCGATCGGAGCAGCCACTACCGTCCCTCCACCACCACCACCACCACCTCCTCCTCCACCCACCTCCACGAAGCCAGCCAGGAGAAGGGCGGCCGACGGCGACATGTGGGAAGGGGGCGTGCACGGGAGCCACCAGGACGCCGCGCGCCTGCTGCCCCCCTGGCTCGGAGGAGGCCCGGCCGCGTTCGCCGACCCGGTCGGCGCCGCGGTTGGGGCCGGCTTCGGGGTCGGCGGCTACGCCTGCGACGTCGTCGGGCAAGCAGGCGGGGTGTTCGGGTTCGGGTTCGAGGCGGCCGTTGTGGCGGCGCAGCAGCAG…
ScbHLH147	ScWN5R01G666600.3	Protein	MALPAAPPGPGQEPPAGKQLSYQLAAAVRSINWTYAIFWSMSTGLRPPGVLTWKNGFYNGEVKTRKIISSTTTKLTADELVLQRSEQLRELYESLLSGKADHGAKRPAASLSPEDLGEAEWYYTLSMTYAFRPGQGLPGKSFASNQHVWLYNAQYADTKTFQRALLAKVSYIFISSYVYIFRSLTNIIMFAHVTGWLNQTASIQTVVCIPFMGGVLELGTSDLVLEDPNMVNQIDTSFWELPFLACSLSEVPSSSLSTNETGNGEVDIVMLEDLDHNVIKGMVSELGEVECMSDVNLDHVTKGVDEFYGLIEELDVRSLEDNWVMERSFEYMSSLEMAPDMDAPSIEDDIITLSSFVKGSRPSCFTVWKRSSHWKDVVTRVTGESQKLLKKAIAGGAWI…
ScbHLH147	ScWN5R01G666600.3	CDS	ATGGCGCTACCAGCTGCTCCTCCCGGCCCCGGTCAGGAACCGCCGGCGGGGAAGCAGTTGAGCTACCAGCTCGCCGCTGCTGTGAGGAGCATCAACTGGACTTACGCCATTTTCTGGTCCATGTCCACCGGCCTACGCCCACCTGGAGTTCTGACATGGAAGAACGGCTTCTATAACGGCGAGGTAAAGACAAGGAAGATCATCAGCTCGACCACGACGAAGCTTACCGCCGACGAGCTCGTCCTGCAGAGGAGCGAGCAACTGAGGGAGCTCTATGAGTCGCTCTTGTCCGGCAAGGCGGACCACGGTGCGAAGCGTCCCGCTGCCTCACTGTCGCCGGAGGATCTCGGGGAAGCCGAGTGGTACTACACGTTAAGCATGACTTATGCCTTCCGGCCT…
ScbHLH148	ScWN5R01G669400.1	Protein	MALPAAPPGQAPSSGKQLSYQLAAAVRSINWTYAIFWSMSTGLRPPGVLTWKNGFYNGEVKTRKIISSTTTKLTADELVLQRSEQLRELYESLLSGKADHRAKRPAASLSPEDLGEAEWYYTLSMTYAFRPGQGLPGKSFASNQHVWLYNAQYADTKTFQRALLAKTAPIQTVVCIPFMGGVLELGTSDLVLEDPNMVNQIDTSFWELPFLACSLSEVPSSSLSTNETGNGEVDIVMLEDLDHNVIKGMVSELGEVECMSDVNLDHVTKGVDEFYGLIEELDVRSLEDNWVMERSFEYMSSLEMAPDMDAPSIEDAIVTLSSFVKGSRPSCFTVWKRSSYWKDVVTRVTGESQKLLKKAIAGGAWIARPQESNIKTHVLSERRRREKLNDMFLVLKSMV…
ScbHLH148	ScWN5R01G669400.1	CDS	ATGGCGCTACCAGCTGCTCCTCCCGGCCAGGCACCGTCGTCGGGGAAGCAGCTCAGCTACCAGCTCGCCGCTGCTGTGAGGAGCATCAACTGGACTTACGCCATTTTCTGGTCCATGTCCACCGGCCTACGCCCACCTGGAGTTCTGACATGGAAGAACGGCTTCTATAACGGCGAGGTAAAGACAAGGAAGATCATCAGCTCGACCACGACGAAGCTTACCGCCGACGAGCTCGTCCTGCAGAGGAGCGAGCAACTGAGGGAGCTCTATGAGTCGCTCTTGTCCGGCAAGGCGGACCACCGTGCGAAGCGTCCCGCCGCCTCGCTGTCGCCGGAGGATCTCGGGGAAGCCGAGTGGTACTACACGCTAAGCATGACTTATGCCTTCCGGCCTGGTCAA…
ScbHLH149	ScWN5R01G681700.1	Protein	MAVSFHPAFALATAPPLLHHLDAAADPEVADALLGFLCDPIDPAMDAGIDGFLDLNPVDPDDGADVDDDLQPCAKRPRAGCGGDDDVHAWLDFEGVDGQPWRPEFATGFVLPLPPPPPQTPHAGFLRGADARRAEGNGRVGQTAPSAAARERRRRISEKTAELSRLVPGGHRLNTAEMLQEAGRHVKLLQAQVGVLALMRTLEEKIVAPVARERMHALLTCGGVQERLAAEGKCLVPRMLVEAMAEDKAVRSNAPLIRDLTRFSESLTEQ*
ScbHLH149	ScWN5R01G681700.1	CDS	ATGGCGGTGAGCTTCCACCCGGCATTTGCATTGGCAACCGCGCCGCCGCTGCTCCACCACCTCGACGCCGCTGCCGATCCGGAGGTCGCCGACGCGCTCCTCGGCTTCCTCTGCGACCCGATCGACCCCGCCATGGACGCCGGCATCGACGGCTTCCTCGACCTCAACCCCGTCGACCCCGACGATGGCGCCGACGTCGACGATGACCTGCAGCCGTGCGCCAAGAGGCCGCGAGCCGGCTGCGGCGGCGACGACGACGTCCACGCGTGGTTGGACTTCGAAGGCGTCGATGGCCAGCCATGGAGGCCGGAGTTCGCGACCGGGTTCGTCCTGCCATTGCCCCCGCCCCCGCCGCAGACGCCTCATGCGGGGTTCTTGCGCGGGGCGGACGCGAGGAGA…
ScbHLH150	ScWN6R01G014900.1	Protein	MGGGDYHQRSLIGGGAAVHGHGGGGGATVEAALRPLVGGSHGWDYCMYWRLSPDQRFLEMAGFCCSAEFEAQVATLADVPCSIPLDSSSIGMHAQALLSNQPIWQSSGGAPGPDLLTGYEAAASSGGEKTRLLVPVAGGIVELFASRYMAEEQQMAELVMAQCGGGGQGWQDTEAQAQGFAWDAAAAADPGRLYAAASLNLFDGAGGSGSGEPFLAGVQEDGAAGVGWQYAAESSEPPSTVAQEHQQLHGSGVGRADSGSEGSDMQLGDPDDDVDGEETQRGSGKDGCGKRQQCKNLEAERKRRKKLNDRLYKLRSLVPNITKMDRASILGDAIDYIVGLQKQVKELQDELEDPNPPGVAGGDSKAPDVLFDDHPPPGLDNDEDSPQQQPFTTAGGKRP…
ScbHLH150	ScWN6R01G014900.1	CDS	ATGGGAGGAGGAGATTACCACCAGCGGAGCCTCATCGGCGGCGGTGCGGCTGTTCATGGCCATGGAGGGGGAGGCGGCGCCACCGTGGAGGCTGCGCTGAGGCCGCTCGTCGGCGGCTCCCACGGCTGGGACTACTGCATGTACTGGCGGCTCTCTCCTGACCAGAGGTTCTTGGAGATGGCGGGGTTTTGCTGCAGCGCCGAGTTCGAGGCGCAGGTGGCCACGCTCGCCGACGTCCCTTGCTCCATCCCTCTTGACTCCTCCTCCATCGGGATGCACGCTCAGGCGCTACTGTCGAACCAGCCAATCTGGCAGAGCAGCGGCGGGGCGCCGGGTCCGGATCTCCTCACGGGCTACGAGGCTGCTGCCTCCAGCGGCGGCGAGAAGACGCGGCTCCTC…
ScbHLH151	ScWN6R01G015000.1	Protein	MPREGYDVRDAAIVRQDRTMGGGDYHQQQSIVGGRAAVHHGHGGGGGGAVEAALRPLVGGAHGWDYCIYWRLSPDQRFLEMTGFCCSAEFEAQVASLADVPSSIPLDSSSIGMHAQALLSNQPIWQSSGGAPEDTLLVPVAGGIVELFASRYMAEEQQMAELVMAQCGGGGQGWQDAAAQGFAWDAAAADTGRLYAAASLNLFDGAGGSGSGEPFLAGVQEDGAAGVGWQYAAESSEPPSTVAQEHQQLHGLGVGRADSGSERSDMQLGDPDDNVDGETQRGSGKDGGGKRQQCKNLIAERRRRKKLNGRLYTLRSLVPNITKMDRASILGDAIDYIVGLQKQVKELQDELEDPNPPGVAGGDSKAPDVLLDDHPPPGLDNDEDSPQQQQFPSAGGKRP…
ScbHLH151	ScWN6R01G015000.1	CDS	ATGCCTCGAGAAGGGTACGACGTCCGAGACGCCGCCATCGTCCGCCAAGACCGCACGATGGGAGGAGGAGACTATCACCAGCAGCAGAGCATCGTCGGCGGCCGTGCGGCTGTTCATCATGGCCATGGAGGGGGAGGCGGCGGCGCCGTGGAGGCTGCGCTCAGGCCGCTCGTCGGCGGCGCCCACGGCTGGGACTACTGCATCTACTGGCGCCTCTCTCCTGACCAGCGCTTCTTGGAGATGACGGGGTTCTGCTGCAGCGCCGAGTTCGAGGCGCAGGTGGCCTCGCTCGCCGACGTCCCTTCCTCCATCCCTCTCGACTCCTCCTCCATCGGGATGCACGCTCAGGCCCTGCTGTCGAACCAGCCGATCTGGCAGAGCAGCGGCGGGGCGCCGGAA…
ScbHLH152	ScWN6R01G015800.1	Protein	MGGGDYHQQSLIGGGAAVHGHGGGGGATVEAALRPLVGGSHGWDYCMYWRLSPDQRFLEMAGFCCSAEFEAQVASLADVPCSIPLDSSSIGMHAQALLSNQPIWQSSGGAASSAGEKTRLLVPVAGGVVELFASRYMAEEQQMAELVMAQCGGGGQGWQETEAQGFAWDAAAAADPGRLYAAASLNLFDGAGGSGSGEPFLAGVQEDGAAGVGWQYAAESSEPPSTVAQEHQQLHGSGVVRADSGSEGSDMQLGDPDDDVDGEETQRGSGKDGCGKRQQCKNLEAERKRRKKLNDRLYKLRSLVPNITKMDRASILGDAIDYIVGLQKQVKELQDELEDPNPPGVAGGDSKAPDVLFDDHPPPGLDNDEDSPQQQPFTTAGGKRPRKEEAGEEEEKEAE…
ScbHLH152	ScWN6R01G015800.1	CDS	ATGGGAGGAGGAGATTACCACCAGCAGAGCCTCATCGGCGGCGGTGCGGCTGTTCATGGCCATGGAGGGGGAGGCGGCGCCACCGTGGAGGCTGCGCTGAGGCCGCTCGTCGGCGGCTCCCACGGCTGGGACTACTGCATGTACTGGCGGCTCTCTCCTGACCAGAGGTTCTTGGAGATGGCGGGGTTTTGCTGCAGCGCCGAGTTCGAGGCGCAGGTGGCCTCGCTCGCCGACGTCCCTTGCTCCATCCCTCTTGACTCCTCCTCCATCGGGATGCACGCTCAGGCGCTACTGTCGAACCAGCCAATCTGGCAGAGCAGCGGCGGGGCTGCCTCCAGCGCCGGCGAGAAGACGCGGCTCCTCGTCCCCGTCGCCGGCGGGGTCGTCGAGCTCTTCGCT…
ScbHLH153	ScWN6R01G041100.1	Protein	MAQDNDNNAPPATSSDSMSSGKDNKGSKASSRLVLGGAIDKGKGVPKVEEEEEEGCRSKGKIATAPVVAARRDGRSGGRRGDRELHIITERERRRRMSEMFTKLHGLLPTLPDKVDKSSIVMEAIHYIKSLEGTLSELEKEKLERDFARGTPAAAANGGISSSAAAAMPMAMATPMTGLSGVGIWQSGAAPAPSMPLVGAVTAAPAPVPLQTWSGPNVVLSLSGNNAYIHMSVARRPGVLTMVTAVLEKHGIDVVTSGISSDRSQCMFTIQARINGMSNQFGHNVAFDDIYKLAVSEIMVWLSE*
ScbHLH153	ScWN6R01G041100.1	CDS	ATGGCGCAAGACAACGACAACAACGCTCCACCGGCGACCAGCTCCGACTCCATGAGCTCCGGCAAGGACAACAAGGGATCCAAGGCCAGCAGCCGGCTGGTCCTCGGCGGCGCTATTGACAAGGGGAAGGGCGTCCCCAAGGTTGAAGAAGAAGAAGAAGAGGGTTGTAGATCTAAGGGTAAGATCGCGACAGCGCCGGTCGTAGCTGCTCGCAGGGATGGCAGATCAGGCGGCCGCCGCGGCGACCGAGAACTGCACATCATCACGGAGCGCGAGAGGCGGAGGCGGATGAGCGAGATGTTCACCAAGCTGCACGGCCTCCTCCCCACCCTCCCCGACAAGGTTGACAAGTCAAGCATAGTGATGGAAGCCATACACTACATCAAGAGCCTGGAGGGG…
ScbHLH154	ScWN6R01G078800.1	Protein	MPSCALFVPGSRIYIHAHNVRVRHRTIWLGSARAAAMRGPGRSSTKAFRQGFLRSFLLSLKSCGNGATAMGLQERKRAVRSSADIAMATTRGSGAMWPQALLAAASSSSSPSWTRRLPAAATVKTTTRRKNMARRRCRQSRPTTSSGDIARRLVRKRTKVLRGMVPGGELLDGASLLREAMDYVVHLRAQVAVLRRVSNAMQHRPSSHHMAETAGTAQASEGNEE*
ScbHLH154	ScWN6R01G078800.1	CDS	ATGCCATCCTGCGCTCTTTTCGTCCCTGGCTCGCGGATATATATTCACGCACACAATGTCAGAGTCAGACACAGAACAATTTGGCTAGGCAGTGCCAGAGCAGCGGCAATGCGGGGCCCTGGCAGGAGCAGCACCAAGGCCTTCAGGCAGGGGTTCCTCAGGAGCTTCCTCCTGAGCCTGAAATCCTGCGGGAATGGCGCCACCGCCATGGGCCTGCAAGAGAGGAAGCGCGCCGTCAGGTCGTCCGCCGACATCGCCATGGCCACCACCCGCGGCAGCGGAGCCATGTGGCCGCAGGCCCTCCTAGCAGCAGCATCGTCCTCATCGTCACCGTCGTGGACTAGGCGGTTGCCGGCTGCAGCCACGGTGAAGACGACGACGAGGCGGAAGAACATGGCG…
ScbHLH155	ScWN6R01G116300.1	Protein	MMDTLFVLGQESRLRILQQAASRVPACAYLCVWAPIPAGGHRPTTPFTTANRARRQLSCLDAWLRDGGSGDVDRARALFDAYRGSLCAAVSGCVPGWAYEDGQAYMELSEHELAASVSSPVQLQFYQEAGIKVAAFMGCESGEIEVGMSTPAGQMNLQAGLDQIFSEDFFQQSLLEELLQLPPMRPSSSSSSLPSISVGSPADGSTSLLRTMAMSSSTTTSPRELTAAPVLHPCHPPHPVPFSRHGPAQVHGHVHFPSPEADDVAMAQAMLAVISASSSTSSAMPTTSTHPPGYRRAHRSPRRGSTATAFRAYNAALAPRAPRRASDAPGQRMIKMGISILRRMHTLNNNCQERTTGATTQRWREEDEETAAPPAPTSSQLHHMISERRRREKLNESFE…
ScbHLH155	ScWN6R01G116300.1	CDS	ATGATGGACACGCTCTTCGTGCTCGGCCAGGAATCCCGGCTGCGCATCCTCCAGCAAGCGGCGTCGCGCGTCCCCGCCTGCGCCTACCTCTGCGTCTGGGCGCCGATCCCGGCCGGCGGCCACCGTCCTACTACTCCTTTCACCACCGCCAACAGAGCTCGCCGCCAGCTGTCGTGCCTGGACGCATGGCTCCGCGATGGCGGCAGCGGTGACGTCGACCGCGCGCGCGCTCTGTTCGACGCATACCGGGGTTCGCTCTGCGCGGCCGTAAGCGGGTGCGTGCCAGGGTGGGCTTACGAGGACGGCCAGGCGTACATGGAGCTGTCGGAGCACGAACTGGCGGCCTCGGTGTCGTCGCCGGTGCAGCTCCAGTTCTACCAGGAAGCTGGCATTAAGGTG…
ScbHLH156	ScWN6R01G135400.1	Protein	MTRSQSSLGSPNGGMSPLVIPHASPRPMTRSIIAAASSHSQAQQRAAGQPPPPPFDPLRPLQPVGQAAAAPPYPSPHSLLEDSVGLVNALKDKLQILAGQHADVLESLSPNVRMRVEFLRGNQSQQDEIEAKFFEERVALEAKYQKLYEPLYAKRYDIVNGVVEVDGVPKERTSENAAEGGDLDAKGDFWLIALKTNEVLTEEIQECDEPVLKYLKYIKWSRIDNPKGFKLLTACAAAESGSKRSRAAELHNLSEKRRRSRINEKMKVLQSLIPNSNKVGTTKPTWHPCLTRPLSI*
ScbHLH156	ScWN6R01G135400.1	CDS	ATGACGAGGAGTCAATCTTCTCTTGGTAGCCCTAATGGAGGGATGTCGCCGTTGGTTATCCCACACGCTAGCCCTCGACCAATGACGAGAAGCATTATCGCAGCAGCGAGCAGCCACAGCCAAGCACAACAGCGAGCAGCCGGCCAGCCTCCCCCTCCCCCCTTCGACCCCCTCCGACCGCTGCAGCCGGTCGGCCAGGCCGCCGCGGCGCCGCCCTACCCCTCCCCCCATTCCCTGCTCGAGGACAGCGTCGGCCTCGTCAATGCCCTGAAGGACAAGTTGCAGATCCTGGCGGGGCAGCACGCGGACGTTCTCGAGTCGCTCTCGCCCAATGTCAGGATGCGTGTTGAGTTTTTGCGGGGCAATCAGAGCCAACAAGATGAGATTGAGGCGAAGTTT…
ScbHLH157	ScWN6R01G147300.1	Protein	MRRFLPAGAGEPSSSSSSGPHGKHDGNETAAAAAGLRYGGGDISLGRGSDLLHGQFRGGEGEMKDDGADMLARHSSSPAGFFSNLMVDDGYHGSRGAGVASGSGGPGEAHRNANSSTKMKSQLSFTAGGQQTAAHLSRISEGASLFPGAAAHPGGEYPVSRSFSASGSSGGFSIVGPWDDSREIIGTLDLGGYESQFSGMASSSSLELAGMDKYMQAQQQQDQVAFKVRAKRGCATHPRSIAERERRTRISDKLRKLQDLVPNMDKQTSTSDMLDLAVEHIRGLQSQLQAMKHEQDKCTCCNKP*
ScbHLH157	ScWN6R01G147300.1	CDS	ATGAGGAGGTTCTTGCCGGCGGGGGCAGGGGAGCCGTCCTCGTCGTCCTCGTCGGGGCCGCACGGGAAGCACGATGGCAACGAGACCGCCGCCGCTGCTGCTGGTCTCCGGTACGGAGGGGGAGACATCTCGCTGGGGCGCGGCAGCGACCTCCTTCACGGCCAGTTCCGGGGTGGCGAGGGGGAGATGAAGGACGACGGAGCGGACATGCTGGCCCGGCACAGCAGCTCGCCGGCGGGGTTCTTCTCCAACCTCATGGTGGACGACGGATATCATGGCTCGAGAGGCGCCGGAGTAGCTAGTGGCAGCGGCGGCCCGGGCGAAGCCCACCGTAACGCCAATAGCAGCACGAAGATGAAGTCCCAGCTGAGCTTCACGGCCGGCGGGCAACAGACCGCT…
ScbHLH158	ScWN6R01G192700.1	Protein	MALVDALCASSVDNAALVYNTFNAAGFLFDNAAGFFDGAGIAGGPAHELLQAADAAAPVEKQATSSPAPAPPRRKRRRRARSCKSREETECQRMTHIAVERNRRRQMNEYLVVLRSLMPESYVQRGDQASIVGGAIDFVKELEQQLQSLEAQKRALGHQQQHKARCDATPLRMPMPTHASTSGGNAAVESTSNCSSSVTEADGAFDAPPFAGFFTYPQYVWRQSPRDATTLSADESRVGVADIEVNLVETHASLRVMSPRRPGQLLRMVAGLQALQLTVLHLNVTALDSLALYSLSVKVEEGCGLTTADDIAAAVHHVLCFIHAEAEAEAASQQLLAPAQ*
ScbHLH158	ScWN6R01G192700.1	CDS	ATGGCACTAGTGGACGCGCTGTGCGCCTCCAGCGTCGACAATGCGGCGCTCGTCTACAACACCTTCAACGCCGCGGGTTTCCTGTTCGACAATGCGGCGGGTTTCTTCGACGGCGCCGGCATTGCCGGTGGCCCGGCGCACGAGCTTCTTCAGGCGGCCGACGCGGCGGCGCCTGTGGAGAAGCAGGCCACGTCGTCGCCGGCGCCGGCGCCTCCGAGGAGGAAGCGGCGGCGGCGGGCGAGGAGCTGCAAGTCGAGGGAGGAGACCGAGTGCCAGCGCATGACCCACATCGCCGTGGAGCGCAACCGCCGGCGCCAGATGAACGAGTACCTCGTCGTGCTCCGCTCCCTCATGCCGGAGTCCTACGTCCAGAGGGGTGACCAGGCATCGATCGTCGGA…
ScbHLH159	ScWN6R01G205900.1	Protein	MHLHAGEVHLQYFMPRQQQDATDLPDLAASASTSSTASQAAAMWEYHQPHATLQPSPSWSPYTGPSTAALLDGSTFAADSVAGAADMRLPVGEHVHGHAWSHDELSNDNTGYRENFLDLLASKNVTQEMFEDVPAGRYAPAPAALAARFEAGSDVSPIKYEVAPSPLFMWSGSNAALEAQGMNMMSCMPSYADGHHHQRKEGISHQQQEQGNPMASFLQQISTRTSAAMHASLDYSGLGALDKICQEGRGMEAASPFSLRSLPDFGSLGGYKPTKESTLVPPYMRSADRADSSRQEREIVPARSSSSGSGPPAATDRKKRTSEERRESTVKKSKQEASTASPPKQPVPKVKLGEKITALQQIVSPFGKTDTASVLFETIKYIKFLHEQVQLLSEPYTNA…
ScbHLH159	ScWN6R01G205900.1	CDS	ATGCATCTGCACGCAGGCGAGGTGCACCTCCAGTATTTCATGCCCCGCCAGCAGCAGGACGCAACCGACCTTCCGGACTTGGCTGCCAGCGCCAGCACCTCATCCACAGCTTCGCAGGCCGCCGCCATGTGGGAGTATCACCAGCCGCATGCGACCTTGCAGCCTTCCCCCTCCTGGAGCCCCTACACCGGGCCGTCCACCGCGGCTCTCCTCGACGGCTCGACCTTCGCCGCCGACTCGGTGGCAGGCGCGGCCGACATGAGGCTGCCGGTCGGCGAGCACGTCCACGGCCATGCCTGGAGCCACGACGAACTAAGCAACGACAACACCGGCTACAGGGAGAACTTCCTGGACCTGCTCGCATCGAAGAACGTCACGCAGGAGATGTTCGAGGACGTC…
ScbHLH160	ScWN6R01G206700.1	Protein	MSEALLGALCRGGGWSYAAIWRSDRRDPRLLTIGECHCEDEARKVVENMLNQVHVVGEGIIGSALVSGECRWISDDNSFSLVQTCNAETAGLFQGYTWWQHQFLSGIKTIAVVPIPALGVAQFGSVQKVSENLEFLEHVKGTICRSENISWDPSTKHIHGNALPHNTQFQLNSLSTKRLMHIKDDPENMKLLENTVGIESLGSLVSTSSSYSPSSSNGFTSYGSCNGRNPPHIVAMPVNSKSINAVRLFHNGSNLMQHNGGSENPLQLQSAKQPDSSFASATTSYSSLNNLPRIEHELSCAPNNLGYHLQSEDSSSYRNSFSACFPVGDELKPMLFDNNNNHGNTGLLESTVFDPLIHDWWDNSVLLAENIPDFGATTTSSATEQANSDPLSIEGRGLF…
ScbHLH160	ScWN6R01G206700.1	CDS	ATGTCGGAGGCTCTGCTGGGAGCGCTGTGCCGCGGCGGGGGCTGGTCCTACGCGGCCATCTGGCGCTCCGACCGTCGCGACCCACGTTTGCTAACGATTGGAGAGTGCCACTGCGAAGATGAAGCCCGAAAAGTTGTTGAGAATATGCTTAACCAAGTCCACGTTGTTGGAGAAGGCATCATAGGGTCAGCTCTAGTAAGTGGGGAGTGCCGATGGATTTCCGATGATAATTCCTTTAGTTTGGTTCAGACATGCAACGCAGAAACTGCAGGCTTATTTCAGGGCTATACTTGGTGGCAACATCAGTTCCTGAGCGGAATAAAGACTATTGCAGTAGTACCTATCCCGGCGCTTGGTGTGGCGCAGTTTGGCTCGGTACAAAAGGTATCTGAAAACTTG…
ScbHLH161	ScWN6R01G218400.1	Protein	MELFQGEEPAHDFLSLRAGGSSAFPHRQRPNQQVLKSLEPARQSDGGGGGAGDAGDGAGSSAPGLGEHVLPGGVGTFSIMQVPHAQPREEAGIGREASVSASHGSRMEVAHEARSGIMVRSAPPTPTMWQDSSTDNKRSRGSRAEGRSSGSSGDQDPSSPRSKHSATEQRRRTKINDRLDILRELLPNCDQKRDKASFLLEVIEYIRLLQEKCQKYESGIPDTNHVDDNCMPWDKVYYRSRWRNTQNISQVQGGGLSATAEDTNKEQYGSKGIASAPAASLFSTQSVRETSTAPSSSQNIAETSMPSNQLPWLSMSTMNQNCDASNRMLGKHDTQRLQDDSQSLSSAYSQGLLHKLKEALQKSGVDPSQTKISVEINMDRQARPNAHIQDSSKANEGKE…
ScbHLH161	ScWN6R01G218400.1	CDS	ATGGAGCTCTTCCAAGGGGAGGAGCCGGCCCATGACTTCCTCTCGCTCCGCGCCGGGGGCTCGTCGGCGTTCCCGCACCGGCAGCGCCCCAACCAACAAGTCCTCAAGTCGCTTGAGCCAGCAAGGCAGTCCGATGGCGGCGGCGGCGGGGCAGGGGATGCCGGCGATGGCGCGGGCAGCTCGGCGCCGGGTTTGGGGGAGCACGTGCTGCCGGGCGGCGTCGGGACCTTCAGCATCATGCAGGTGCCTCACGCTCAGCCCAGGGAGGAGGCTGGCATCGGCAGGGAAGCGTCTGTTTCGGCGTCTCATGGCTCGAGAATGGAGGTCGCGCATGAAGCGCGGTCTGGGATCATGGTTCGTAGTGCTCCACCCACACCCACAATGTGGCAAGACTCGAGC…
ScbHLH162	ScWN6R01G220000.1	Protein	MIAEGGYFDGSRDAILMAGSLIHDSLDSICDSTEIEQGNFHGPSFFIEDICNPTNLTSEPARTINHIHHRAEFDMDQDLHGHLIQETQVETSNWVPAMFSTQNHIISQQSIEQQMDDYDAASYPDGAHTAAPDLLNLLQIPRYSMTTAFPSTEHIFGDPGQNAGNQLDINNDVLGRAIHDSGMMLGDSTLPLQYNGNQSHLFKDLYHSLPQSFGLFSSDDERDRTMGVVGAAGNILQEIDGRQFGSPKLRRSKKGGFGKAKANFATEKERREQINVKYGALRSLLPSPTKNDRASIVGDAIEYINELNRTLKELTSLVEGDTKHRMKRLRLDEAALDNGESSSLQQVKDGQDNQLNGAIRSSWIQRRSKECHVDVRIVGNEINIKFTEKKKTNSLLCAA…
ScbHLH162	ScWN6R01G220000.1	CDS	ATGATTGCTGAGGGAGGTTATTTTGATGGTTCCAGAGATGCTATTCTCATGGCAGGATCATTGATTCACGATTCCCTGGACTCTATTTGTGACAGTACAGAGATTGAGCAAGGAAACTTCCATGGTCCCTCCTTTTTCATAGAAGATATATGCAATCCAACCAATCTTACCTCTGAGCCTGCACGAACAATCAACCATATCCACCATCGGGCTGAATTTGACATGGATCAGGATCTTCACGGGCACCTGATACAAGAGACCCAGGTAGAAACTTCAAATTGGGTTCCTGCAATGTTCAGTACCCAAAATCATATCATCAGCCAACAATCAATTGAACAACAAATGGATGACTATGATGCTGCATCATATCCAGATGGTGCTCACACAGCTGCACCTGAT…
ScbHLH163	ScWN6R01G229100.1	Protein	MIAEGGYFDGSRDAILMAGSLIHDSLDSICDSTEIEQGNFHGPSFFIEDICNPTNLTSEPARTINHIHHRAEFDMDQDLHGHLIQETQVETSNWVPAMFSTQNHIISQQSIEQQMDDYDAASYPDGAHTAAPDLLNLLQIPRYSMTTAFPSTEHIFGDPGQNAGNQLDINNDVLGRAIHDSGMMLGDSTLPLQYNGNQSHLFKDLYHSLPQSFGLFSSDDERDRTMGVVGAAGNILQEIDGRQFGSPKLRRSKKGGFGKAKANFATEKERREQINVKYGALRSLLPSPTKNDRASIVGDAIEYINELNRTLKELTSLVEGDTKHRMKRLRLDEAALDNGESSSLQQVKDGQDNQLNGAIRSSWIQRRSKECHVDVRIVGNEINIKFTEKKKTNSLLCAA…
ScbHLH163	ScWN6R01G229100.1	CDS	ATGATTGCTGAGGGAGGTTATTTTGATGGTTCCAGAGATGCTATTCTCATGGCAGGATCATTGATTCACGATTCCCTGGACTCTATTTGTGACAGTACAGAGATTGAGCAAGGAAACTTCCATGGTCCCTCCTTTTTCATAGAAGATATATGCAATCCAACCAATCTTACCTCTGAGCCTGCACGAACAATCAACCATATCCACCATCGGGCTGAATTTGACATGGATCAGGATCTTCACGGGCACCTGATACAAGAGACCCAGGTAGAAACTTCAAATTGGGTTCCTGCAATGTTCAGTACCCAAAATCATATCATCAGCCAACAATCAATTGAACAACAAATGGATGACTATGATGCTGCATCATATCCAGATGGTGCTCACACAGCTGCACCTGAT…
ScbHLH164	ScWN6R01G233500.1	Protein	MALVREPMMMYDGGFDAEASAFDAFGYGCHDALLAGVDAVALFGGYAYAHDEPAVAASAYLQDTASWAGAAAGPSVLAFDRATQGHGAQVVAQEEAECDAWMDSMDEDQHAGPASTIGFDPATGCFSLTQSPGGAQRPFGLLFPSTSNGSLDAAAPSRGSSKRSYAARVQDAHPRAAKKPCGASRKTSKAKPAAPTTTTSPKVDPQSLTAKNRREKISERLRTLQELVPNGTKVDMVTMLEKAVGYVKFLQLQVKVLATDEFWPAQEGMAPEISQVKEALDAILSSQRGQLN*
ScbHLH164	ScWN6R01G233500.1	CDS	ATGGCGCTAGTGCGGGAGCCGATGATGATGTACGACGGCGGCTTCGACGCCGAGGCGTCGGCGTTCGACGCGTTCGGCTACGGCTGCCACGACGCCCTGCTCGCAGGCGTGGACGCGGTGGCGCTCTTCGGGGGCTACGCCTACGCCCACGACGAGCCAGCCGTCGCTGCCAGCGCCTACTTGCAGGACACCGCGAGCTGGGCGGGCGCGGCAGCGGGGCCGTCCGTGCTCGCGTTCGACCGTGCCACGCAGGGCCACGGCGCCCAGGTGGTCGCGCAGGAGGAGGCGGAGTGCGACGCGTGGATGGACTCCATGGACGAGGACCAGCACGCGGGGCCGGCGTCGACCATAGGGTTCGACCCGGCCACGGGCTGCTTCAGCCTGACGCAGAGCCCCGGC…
ScbHLH165	ScWN6R01G233600.1	Protein	MALVREPMVMYDGGFDAEASVFDALGYGGHDALLGGVDAAALLGGYGYATDEPAGSASAYVPGSASWAGAGASVLAFDRAARGHAAQAVAEEEADCDAWMDVMDVDQGHQHAAPASTIGFDPATGCFSLTQSSGGARRPFGLLFPSTSNGTPDAAAPARGSSKRSYAARVQDAHPRAAKKPCGASRKTSKAKPAAPTTTSPKGDPQSLAAKNRREKISERLRTLQELVPNGTKVDMVTMLEKAVGYVKFLQLQVKVLATDEFWPAQEGVAPEISQVKEALDAILSSQRGQLS*
ScbHLH165	ScWN6R01G233600.1	CDS	ATGGCGTTAGTGCGGGAGCCGATGGTGATGTACGACGGCGGCTTCGACGCCGAAGCATCCGTGTTCGACGCGCTCGGCTACGGCGGCCACGACGCGCTGCTCGGAGGCGTCGACGCGGCCGCGCTCTTAGGGGGCTATGGCTACGCCACCGACGAGCCGGCCGGCTCCGCCAGCGCCTACGTGCCGGGGAGCGCGAGCTGGGCAGGCGCGGGGGCGTCCGTGCTCGCGTTCGACCGCGCCGCGCGGGGCCACGCTGCCCAGGCGGTCGCGGAGGAGGAGGCCGACTGTGACGCGTGGATGGACGTCATGGACGTAGATCAGGGCCACCAGCACGCGGCGCCGGCGTCGACCATAGGGTTCGACCCGGCCACCGGCTGCTTTAGCCTGACGCAGAGCTCC…
ScbHLH166	ScWN6R01G237900.1	Protein	MALEAVVFPHEHLACSADMMAAAMSMYAPSLGRGISIVDEFEEKSGVVLQEDAAGATAWAAAVEGNWDGNQCRPVSSPPPAVAPTTPAASGRGKASPSAAARRRRRRPKAVKNREETESQRRNHIAVERNRRRQMNEYLAVLRSAMPPSYAQRGDQASIVAGAINFVKELEQLLQSLEAQKRRRAQQPPTPPFAGFFTFPQYSAGAGTADGSGDAEGRRGARRGLADVEVAVAESHASVKVLVPRRPRQLVRMMVAMQCLGLAVLHLTATATADHLVLYSFSLRMEDECRLSSADEIAAAVHQMVAEVHAGGPCWNS*
ScbHLH166	ScWN6R01G237900.1	CDS	ATGGCGCTGGAAGCTGTGGTGTTCCCGCACGAGCACCTCGCGTGCAGCGCGGACATGATGGCTGCGGCGATGTCCATGTACGCGCCGTCGCTTGGCCGCGGCATCAGCATTGTGGACGAGTTCGAGGAGAAGAGCGGCGTCGTGCTCCAAGAAGACGCGGCCGGCGCCACCGCCTGGGCCGCGGCCGTCGAGGGGAACTGGGACGGGAATCAGTGCCGGCCCGTGTCATCGCCGCCTCCTGCCGTCGCCCCGACGACGCCCGCTGCGTCCGGCCGCGGCAAGGCCTCGCCGTCCGCGGCCGCGCGGAGGCGGCGGCGGCGCCCGAAGGCGGTGAAGAACAGGGAGGAGACGGAGAGCCAGCGGCGCAACCACATCGCCGTGGAGCGCAACCGGCGGCGC…
ScbHLH167	ScWN6R01G246000.3	Protein	MELFQGEEPAHDFLSLRAGGSSAFPHRQRPNQQVLKSLEPARQSDGGGGGAGDAGDGAGSSAPGLGEHVLPGGVGTFSIMQVPHAQPREEAGIGREASVSASHGSRMEVAHEARSGIMVRSAPPTPTMWQDSSTDNKRSRGSDTDCCESSGSRAEGRSSGSSGDQDPSSPRSKHSATEQRRRTKINDRLDILRELLPNCDQKRDKASFLLEVIEYIRLLQEKCQKYESGIPDTNHVDDNCMPWDKVYYRSRWRNTQNISQVQGGGLSATAEDTNKEQYGSKGIASAPAASLFSTQSVRETSTAPSSSQNIAETSMPSNQLPWLSMSTMNQNCDASNRMLGKHDTQRLQDDSQSLSSAYSQGLLHKLKEALQKSGVDPSQTKISVEINMDRQARPNAHIQ…
ScbHLH167	ScWN6R01G246000.3	CDS	ATGGAGCTCTTCCAAGGGGAGGAGCCGGCCCATGACTTCCTCTCGCTCCGCGCCGGGGGCTCGTCGGCGTTCCCGCACCGGCAGCGCCCCAACCAACAAGTCCTCAAGTCGCTTGAGCCAGCAAGGCAGTCCGATGGCGGCGGCGGCGGGGCAGGGGATGCCGGCGATGGCGCGGGCAGCTCGGCGCCGGGTTTGGGGGAGCACGTGCTGCCGGGCGGCGTCGGGACCTTCAGCATCATGCAGGTGCCTCACGCTCAGCCCAGGGAGGAGGCTGGCATCGGCAGGGAAGCGTCTGTTTCGGCGTCTCATGGCTCGAGAATGGAGGTCGCGCATGAAGCGCGGTCTGGGATCATGGTTCGTAGTGCTCCACCCACACCCACAATGTGGCAAGACTCGAGC…
ScbHLH168	ScWN6R01G255500.1	Protein	MSSRRSSRGAISDEEINELMSKLQSLLPNSRRRGSSQASTTKLLKETCTYIKSLHREVDDLSDRLSELMSTMDHNSAGAEIIRSILRS*
ScbHLH168	ScWN6R01G255500.1	CDS	ATGTCGAGCAGAAGGTCGTCGCGGGGCGCCATCTCCGACGAGGAGATCAACGAGCTCATGTCCAAGCTCCAGTCTCTGCTCCCCAACTCACGCCGCCGCGGCTCCAGCCAGGCGTCGACGACGAAGCTGCTCAAGGAGACGTGCACCTACATCAAGAGCCTCCACCGGGAGGTGGACGACCTCAGCGACCGGCTGTCGGAACTGATGTCGACCATGGACCACAACAGCGCCGGAGCGGAGATCATCCGCAGCATCCTCCGCTCGTGA
ScbHLH169	ScWN6R01G264100.2	Protein	MEDSAQFMQWAMDTLEQEHPDPVVVVNGDCGEAAFPSLQALREQRLVLEELITGANPASSGSSGETTDGSGGYGGNFMSAAAMEHDVWPPDPNSARCAPRLCRNGVGGGTSLPVMSWNFCAASALPAGDGTLDSAGPAVPEMVYGSQPTRRAAARSPTSTGPVSSGPPYAQDHIVAERKRREKINQRFIELSTVIPGLKKMDKATILSDATRHVKELQQKIKALEADTGRNSRSTETVVIIKKKPRDAEAAVSDQNGSPSSASSSTGNPLPEIEVRFSESGVMVRILCDDVKGVVLRVLSEVEEGLHLTVTHANVMPFTACTVIITITAKVEEGFTVTAEEIVGRLNSVLETA*
ScbHLH169	ScWN6R01G264100.2	CDS	ATGGAGGACTCGGCCCAGTTCATGCAATGGGCCATGGACACGCTGGAGCAGGAGCACCCAGACCCAGTGGTGGTAGTCAACGGCGATTGCGGCGAGGCAGCCTTCCCCTCGCTTCAGGCGCTCCGTGAACAGCGTCTTGTCTTGGAAGAGCTGATTACGGGAGCCAATCCGGCAAGCAGCGGGAGCTCCGGCGAAACCACAGACGGTAGCGGAGGTTATGGTGGCAATTTCATGTCCGCGGCGGCCATGGAGCATGACGTCTGGCCCCCGGACCCGAACTCGGCCAGGTGCGCTCCGAGGCTCTGCAGGAACGGTGTGGGTGGGGGCACCAGCCTTCCCGTGATGAGCTGGAATTTCTGCGCCGCTTCCGCGCTGCCGGCCGGTGACGGCACACTGGAC…
ScbHLH170	ScWN6R01G294400.1	Protein	MALEAVVFSKGFFGRCAMAAEGAGGGGGVWGGNGHGNGGGMELDGNNAHCGAAIPTTEAPEGSSSLPALPPPGHGGDPGGTDDGAEGAEAASGAAGRRKRRRARSVKNIEEAESQRMTHIAVERNRRKQMNEYLGVLRSLMPASYVHRGDQASIIGGAINYVKELEQLVQSLEAHRHTRLRDDCPISGDVSAAVVPFADFFTFPQYTMSVRHAAEPPAATAEAADALADDGGGNAADDDTTSGSKQSAVADIEVTIVESHASLKVLSRRRPRQLLRIVAGLQGHRLAVLHLNATSAGHMALYCLSLKVEDDCRLSSVDDIAAAVHCIVETIEREEEERQRQSCGS*
ScbHLH170	ScWN6R01G294400.1	CDS	ATGGCGCTGGAGGCCGTGGTGTTCTCGAAAGGGTTCTTTGGGCGCTGCGCCATGGCTGCCGAAGGAGCAGGAGGAGGTGGTGGAGTTTGGGGCGGGAATGGCCACGGGAACGGTGGTGGCATGGAGTTGGACGGAAACAACGCCCATTGCGGTGCCGCCATTCCAACCACCGAAGCCCCGGAAGGCAGTTCCTCCTTGCCGGCGCTGCCGCCGCCGGGGCATGGCGGTGACCCTGGAGGCACGGACGACGGTGCCGAGGGCGCAGAGGCGGCGTCAGGTGCAGCAGGGAGGAGGAAGCGGCGAAGAGCGAGGAGCGTGAAGAACATTGAGGAGGCGGAGAGCCAGCGGATGACCCACATCGCCGTCGAGCGCAACCGCCGCAAGCAAATGAACGAGTAC…
ScbHLH171	ScWN6R01G296900.1	Protein	MALEAVVFSKGFFGRCAMAAEGAGGGGGTEAPEGSSSLPALPPPGHGGDPGGADDGAEPAEAASGAAGRRKRRRARSVKNIEEAESQRMTHIAVERNRRKQMNEYLGVLRSLMPASYVHRGDQASIIGGAINYVKELEQLVQSLEAHRHARLRDDYPISRNVSAAVVPFADFFTFPQYTMSVRHAAEPPAATAEAADALADDGSGNAADDDTTSGSKQSAVADIEVTIVESHASLKVLSRRRPRQLLRIVAGLQGHRLAVLHLNATSAGHMALYCLSLKVEDDCRLSSVEDIAAAVHCIVETIEREEEERQRQSCGS*
ScbHLH171	ScWN6R01G296900.1	CDS	ATGGCGTTGGAGGCCGTGGTGTTCTCGAAAGGGTTCTTTGGGCGCTGCGCCATGGCTGCCGAAGGAGCAGGAGGAGGCGGTGGCACCGAAGCCCCGGAAGGCAGTTCCTCCTTGCCGGCGCTGCCACCGCCGGGGCACGGCGGTGACCCTGGAGGAGCGGACGACGGCGCCGAGCCCGCAGAGGCGGCGTCAGGTGCAGCAGGGAGGAGGAAGCGGCGAAGAGCGAGGAGCGTGAAGAACATTGAGGAAGCGGAGAGCCAGCGGATGACCCACATCGCCGTCGAGCGCAACCGCCGCAAGCAAATGAACGAGTACCTTGGCGTGCTCCGGTCCCTCATGCCGGCCTCCTATGTGCACAGGGGCGACCAGGCATCCATAATTGGCGGCGCGATCAACTAC…
ScbHLH172	ScWN6R01G328100.1	Protein	MQPSGREMHGGGQGQDDFFEQMLSALPTAWAELGSVRPPWELQAAGAPPPDGDPGFDESALLASRLRHNQISGGGGDDKPPPAMLPRHGLDGGGFLPLPLFTDRSREDLQGANQALFDGFGAAGLHGAGAAQPPFGQAGSMPPPAAQQGGAAAPPRQRQRARRGQATDPHSIAERLRRERIAERMKALQELVPSANKTDKASMLDEIIDYVKFLQLQVKVLSMSRLGGAAAVGPLVAGLSSESSGNGNGTSSSGDGNGDDDNGGSTLRATEQQVARLMEEDMGTAMQYLQGKGLCLMPISLASVISSATSSSLRSATRPAGNAGGPLHEGGSPASPRLVNGLGADGSRTIGDGGRQ*
ScbHLH172	ScWN6R01G328100.1	CDS	ATGCAGCCCTCCGGCCGCGAAATGCACGGCGGCGGGCAGGGGCAGGACGACTTCTTCGAGCAGATGCTGTCCGCGCTGCCGACGGCCTGGGCCGAGCTCGGCTCCGTCAGGCCCCCCTGGGAGCTCCAGGCGGCCGGCGCGCCCCCGCCCGACGGCGACCCCGGCTTCGACGAGTCCGCCCTCCTCGCCTCCCGCCTCCGCCACAACCAGATCAGCGGCGGCGGAGGGGACGACAAGCCGCCGCCGGCCATGCTCCCCCGCCACGGCCTCGACGGCGGGGGGTTCCTGCCGCTGCCTCTGTTCACTGACCGGTCGCGGGAGGACCTGCAGGGGGCAAACCAGGCGCTGTTCGACGGGTTCGGGGCCGCCGGACTGCATGGCGCCGGCGCCGCTCAGCCG…
ScbHLH173	ScWN6R01G364400.1	Protein	MMDQEQLDFIMRHHHQHHQGGMGFAPVDRGDSEEALGSSESEPAGRPRGKRARARAAEVHNLSEKRRRCKINEKMKALQSLVPNSSKTDKASMLDDAIEYLKHLQLQVQMLSIRNGVYRPPVLPTSQMHATLNQNSVDASSNPSAGMLPMSHIISAISGTPHPFGSPNQDRPRHQPLVLSSVPCTTTREPPFLLGPSQESHLRSLQLTVPAEVTALLSAAHKLAMNPLPLQMQNSKLPMIFQEEAVLKHRLSSTQETTSVPGHEMKPVRQETPAARAGHFDTCSIWKNQPQDMAPNNTESILFVPHLQRFQNSNADSGLRAESK*
ScbHLH173	ScWN6R01G364400.1	CDS	ATGATGGACCAGGAGCAGCTGGATTTCATCATGCGCCACCACCACCAGCACCACCAGGGCGGCATGGGGTTTGCTCCCGTCGACCGCGGCGACAGCGAGGAGGCGCTGGGGTCGTCGGAGTCGGAGCCGGCGGGGAGGCCGCGCGGCAAGAGGGCCCGCGCCCGCGCCGCCGAGGTGCACAACCTCTCCGAGAAGAGGCGGCGGTGCAAGATCAACGAGAAGATGAAGGCGCTGCAGAGCCTCGTGCCCAACTCCAGCAAGACGGACAAGGCCTCCATGCTCGACGACGCCATCGAGTACCTCAAGCACCTCCAGCTCCAAGTGCAGATGTTGTCCATAAGGAATGGCGTGTATCGTCCCCCGGTTCTGCCGACGTCGCAAATGCATGCCACACTCAAC…
ScbHLH174	ScWN6R01G441700.1	Protein	MEHHMFNDPFTSSMSSLEADIFSGGHHHLAPSLQWPGQDHDIPAAPAAKNATPSGGSASHRKMSHSAYERDSRKQLNEHYSNLRSLLPDEDHHTRKLGNPTIVSRVIKYIPELQKEVDGLEKKKEQLTLGSCRTGADTTPVVSATCLDDREIMVQVSLLNTMAGALPMSRCIQVLENQGLCLISSSASAFQNRTFYSLHLQRTRQTIGKECSAFCHELENAVKQNAGLHPHY*
ScbHLH174	ScWN6R01G441700.1	CDS	ATGGAGCACCACATGTTCAACGACCCGTTCACGAGCAGCATGTCGTCACTGGAGGCGGACATCTTCTCCGGTGGCCATCACCACCTAGCACCGTCCCTGCAGTGGCCGGGCCAAGACCACGACATCCCGGCGGCGCCGGCCGCCAAGAACGCCACCCCCTCCGGCGGCTCGGCATCCCACCGAAAGATGAGCCACAGCGCTTACGAGCGCGACAGCCGCAAGCAGCTCAACGAGCATTACTCCAACCTCCGATCCCTCCTCCCCGACGAAGATCATCACACCAGGAAGCTGGGCAATCCGACCATTGTGTCGCGGGTGATCAAGTACATCCCGGAGCTTCAGAAGGAGGTAGACGGCCTGGAGAAGAAGAAGGAGCAATTGACCCTGGGCAGCTGCCGG…
ScbHLH175	ScWN6R01G441900.1	Protein	MGHQHQMFNDPFASSMSSLEADVFSGAGGYHHIAPSLQWPGLDQDIPAAPAANNATSSGGSGSHRKMSHNAYERDRRKQLNEQYSALRSLLPDDDHTKKMSIPTTVSRVIKYIPELQKEVDGLERKKKELTRASCGQGVLTMRENTAPIVSATCLDDREIMVQVSVLSTMAGALPMSKCIKVLENQGLRLINSSTSAFQNRTFYSLHLQRTQRTMSKEGQTFCNELENAVKQKAGLQLHH*
ScbHLH175	ScWN6R01G441900.1	CDS	ATGGGTCACCAGCACCAGATGTTCAACGACCCGTTCGCGAGCAGCATGTCGTCACTGGAGGCGGACGTCTTCTCCGGTGCCGGCGGCTACCACCACATCGCACCATCCCTGCAGTGGCCGGGCCTCGACCAAGACATCCCGGCTGCGCCGGCTGCCAACAACGCCACCTCCTCCGGCGGCTCGGGATCACACCGCAAGATGAGCCACAACGCGTACGAGCGCGACCGCCGCAAGCAGCTCAACGAGCAATATTCCGCCCTCCGCTCTCTCCTCCCTGATGACGATCACACCAAGAAGATGAGCATTCCGACCACGGTGTCGCGGGTGATCAAGTACATCCCGGAGCTGCAGAAGGAGGTAGACGGCCTGGAGAGGAAGAAGAAGGAGCTGACGCGGGCC…
ScbHLH176	ScWN6R01G442000.1	Protein	MGHQMFEDPFASSMSSLEADIFSVAGGHHHPQWPGLDHDVPLAPAANNGTSSGGYGSPGGGDGSGSHRKISHNAYERDRRKQLNELYSDLRSLLPDSDHTKKLSIPITVTRVLKYIPELQKQVNGLEKKKEELTRASCKPGVLTMRENTAPIVSATCLDDREIMVQVSMVSTMAGALPMSKCIKVLENEGLRLISSSTSAFQNRTFYSLHLQRTQRTMSKECPAFCEELENALTQKAALRLHH*
ScbHLH176	ScWN6R01G442000.1	CDS	ATGGGGCACCAGATGTTCGAAGACCCCTTCGCGAGCAGCATGTCGTCGCTGGAGGCGGACATCTTCTCCGTCGCCGGCGGCCACCACCATCCGCAGTGGCCCGGCCTCGACCACGACGTCCCGCTGGCGCCGGCTGCCAATAACGGCACCTCCTCCGGCGGCTACGGCTCCCCCGGGGGCGGCGATGGCTCGGGCTCCCACCGCAAGATCAGCCACAACGCGTACGAGCGCGACCGCCGCAAGCAGCTCAACGAGCTCTACTCCGACCTCCGCTCCCTCCTCCCCGACTCCGATCACACTAAGAAGCTGAGCATTCCGATCACGGTGACACGGGTGCTCAAGTACATCCCGGAGCTGCAGAAGCAAGTGAACGGTCTGGAGAAGAAGAAGGAGGAGCTG…
ScbHLH177	ScWN6R01G490200.1	Protein	MEDSSFMQWAINTLDEHTLPAASSPVYDIGSFHCGEHTAATIPSQQALCTALQPLLMMAGDNQYRASSSGDAVVHPAVDRASTPMSWKSSAASTQSAARGGHKRAGGRRSGISLQGSAMSAPSASSTSPDPAKDHTIAERNRREKINQRLMELSTLIPGIKKMNKATIIGDAVKHMRELQEKVKILENSNRHAVTTTICSTVLVHKNRPCLSNYGEDDAGEPSHFGTWLPEIKVRLSDKSVLVQIHCENTNGQLVRVLAEVEVLRLAITHTSSMPFLADTTIINITAKLEEGFNSTVDEMVRRLNSVLDQH*
ScbHLH177	ScWN6R01G490200.1	CDS	ATGGAGGACTCGAGCTTCATGCAGTGGGCGATAAACACGCTGGACGAGCACACCTTGCCGGCTGCCTCCTCTCCGGTATACGATATTGGCAGCTTCCACTGCGGCGAGCATACGGCCGCCACCATCCCCTCGCAGCAGGCACTCTGCACCGCTCTCCAGCCTCTGCTGATGATGGCCGGTGACAACCAGTACCGTGCCAGCAGCTCTGGCGATGCGGTCGTCCACCCCGCCGTCGACAGAGCTAGCACGCCAATGAGCTGGAAGTCCAGCGCTGCGTCGACGCAGTCGGCCGCGAGAGGAGGACATAAGCGTGCTGGCGGGAGGAGATCCGGGATCAGCTTGCAGGGCTCTGCTATGTCAGCACCGTCGGCGTCGTCGACTTCCCCTGATCCCGCCAAG…
ScbHLH178	ScWN6R01G490800.1	Protein	MEDSSFMQWAINTLDEHTLPAAASPVYDIGSFHCGEHTAATIPSQQALCTALQPLLMMAGDNQYHASSSGDAVVHPAVDRASTPMSWKSGATSTQSAARGGHKLAGWRRSRSSLQGSAMSAPSASSTSPDPAKDHTIAERNRREKINQRLMELSTLIPGIKKMNKATIIGDAVKHMRELQEKVKILENSNRHAATTTICSTVLVHKNRPCLSNYGEDDAGEPSHFGTWLPEIKVRLSDKSVLVQIHCENTNGQLVRVLAEVEVLRLAITHTSSMPFLADTTIINITAKLEEGFNSTVDEMVRRLNSVLDQH*
ScbHLH178	ScWN6R01G490800.1	CDS	ATGGAGGACTCGAGCTTCATGCAGTGGGCGATAAACACGCTGGACGAGCACACCTTGCCCGCCGCCGCCTCTCCGGTATACGATATTGGCAGCTTCCACTGCGGCGAGCATACGGCCGCCACCATCCCCTCGCAGCAGGCACTCTGCACCGCTCTCCAGCCTCTGCTGATGATGGCCGGTGACAACCAGTACCATGCCAGCAGCTCTGGCGATGCGGTCGTCCACCCCGCCGTCGACAGAGCTAGCACGCCAATGAGCTGGAAGTCCGGCGCTACGTCGACGCAGTCGGCCGCGAGAGGAGGACATAAGCTTGCTGGCTGGAGGAGATCCCGGAGCAGCTTGCAGGGCTCTGCTATGTCAGCACCGTCGGCGTCGTCGACTTCCCCTGATCCCGCCAAG…
ScbHLH179	ScWN6R01G490900.1	Protein	MEDSSFMQWAINTLDEHTLPAAASPVYDIGSFHCGEHTAATIPSQQALCTALQPLLMMAGDNQYHASSSGDAVVHPAVDRASTPMSWKSGATSTQSAARGGHKLAGWRRSRSSLQGSAMSAPSASSTSPDPAKDHTIAERNRREKINQRLMELSTLIPGIKKMNKATIIGDAVKHMRELQEKVKILENSNRHAVTTTICSTVLVHKNRPCLSNYGEDDAGEPSHFGTWLPEIKVRLSDKSVLVQIHCENTNGQLVRVLAEVEVLRLAITHTSSMPFLADTTIINITAKLEEGFNSTVDEMVRRLNSVLDQH*
ScbHLH179	ScWN6R01G490900.1	CDS	ATGGAGGACTCGAGCTTCATGCAGTGGGCGATAAACACGCTGGACGAGCACACCTTGCCCGCCGCCGCCTCTCCGGTATACGATATTGGCAGCTTCCACTGCGGCGAGCATACGGCCGCCACCATCCCCTCGCAGCAGGCACTCTGCACCGCTCTCCAGCCTCTGCTGATGATGGCCGGTGACAACCAGTACCATGCCAGCAGCTCTGGCGATGCGGTCGTCCACCCCGCCGTCGACAGAGCTAGCACGCCAATGAGCTGGAAGTCCGGCGCTACGTCGACGCAGTCGGCCGCGAGAGGAGGACATAAGCTTGCTGGCTGGAGGAGATCCCGGAGCAGCTTGCAGGGCTCTGCTATGTCAGCACCGTCGGCGTCGTCGACTTCCCCTGATCCCGCCAAG…
ScbHLH180	ScWN6R01G491000.1	Protein	MEDSSFMQWAINTLDEHTLPAAASPVYDIGSFHCGEHTAATIPSQQALCTALQPLLMMAGDNQYHASSSGDAVVHPAVDRASTPMSWKSGATSTQSAARGGHKLAGWRRSRSSLQGSAMSAPSASSTSPDPAKDHTIAERNRREKINQRLMELSTLIPGIKKMNKATIIGDAVKHMRELQEKVKILENSNRHAVTTTICSTVLVHKNRPCLSNYGEDDAGEPSHFGTWLPEIKVRLSDKSVLVQIHCENTNGQLVRVLAEVEVLRLAITHTSSMPFLADTTIINITAKLEEGFNSTVDEMVRRLNSVLDQH*
ScbHLH180	ScWN6R01G491000.1	CDS	ATGGAGGACTCGAGCTTCATGCAGTGGGCGATAAACACGCTGGACGAGCACACCTTGCCCGCCGCCGCCTCTCCGGTATACGATATTGGCAGCTTCCACTGCGGCGAGCATACGGCCGCCACCATCCCCTCGCAGCAGGCACTCTGCACCGCTCTCCAGCCTCTGCTGATGATGGCCGGTGACAACCAGTACCATGCCAGCAGCTCTGGCGATGCGGTCGTCCACCCCGCCGTCGACAGAGCTAGCACGCCAATGAGCTGGAAGTCCGGCGCTACGTCGACGCAGTCGGCCGCGAGAGGAGGACATAAGCTTGCTGGCTGGAGGAGATCCCGGAGCAGCTTGCAGGGCTCTGCTATGTCAGCACCGTCGGCGTCGTCGACTTCCCCTGATCCCGCCAAG…
ScbHLH181	ScWN6R01G548500.1	Protein	MSLDKNVLSILPIICILPLVFFLETSNILLTKSAVPQLAASTSSLSCARNNFELVSTAIYIRARTHHQPLAYTSSATCVRRSAASVHLSVLALHHSPRLGSSTPRTRCTMSREQAAVVRSQEAARWSPYHAPDEEESEIVAQFLTAPYPCFDGGCCSYDFLGEPDVSLGINTLSYCGSGSSSSTIDLNLSGKEERISNRASAIPSPAGYLLSGRNGDGAAATPKRKVFQAGHDQGGDLGRHKKKARAADHKGEKSVTSKTKTAQQKQRSGSSYCSDKDSDCSQGNRGEEANVAGGGPAKARAGRGSAADPQSLYAKRRREKINDRLRALQKLVPNGTKVDLSTMLEEAVLYVKFLQLQIKVLSSDEMWMYAPLAYSGMSFGIDLRITPQ*
ScbHLH181	ScWN6R01G548500.1	CDS	ATGTCACTTGACAAGAATGTTCTCAGTATCTTACCAATCATTTGTATACTACCACTAGTTTTCTTTCTTGAGACTTCTAACATTTTGCTGACCAAATCAGCCGTTCCCCAGCTTGCAGCTAGCACTAGCAGCCTGAGCTGTGCAAGAAACAATTTTGAGCTCGTCTCAACGGCCATATATATACGAGCACGTACACATCATCAGCCACTTGCGTACACATCATCAGCCACTTGCGTACGTCGCAGTGCAGCTAGCGTTCATCTCTCCGTGCTTGCGTTACACCATTCGCCTCGCTTGGGCAGCAGTACGCCACGTACTCGCTGCACAATGTCGCGGGAGCAGGCGGCTGTCGTGAGGTCGCAGGAGGCCGCGCGGTGGTCGCCGTACCACGCGCCGGAC…
ScbHLH182	ScWN6R01G593600.1	Protein	MELDEQAFLEELFSLRRDATAAWECNAMGDFFSPACGGAMDCFQERHQPTVSVLPTFTASFDHPHPHHHQHQHQHQAAAASGGFDCLLSEVYGGSAPFPNAAAGGYGEMGFLAAMDPKAAAAVLAAEGGGLGACKVEPGLAAADGGAFGPGPMSSAAAPAPGSRKKRVEGMPSKNLMAERRRRKRLNDRLSMLRSVVPKISKMDRTSILGDTIDYMKELLERIRRLQEEMEESHPHPGPAAAKAPLLSVFRELNPNEMLARNTPKFEVERKEEGDTRVEIYCAAKPGLLLSTVSTLDTLGLDIQQCVVSCFNDFAMHASCSEMQREMMSADAIKQELFKNAGYGGGCL*
ScbHLH182	ScWN6R01G593600.1	CDS	ATGGAGCTGGACGAGCAGGCCTTCCTGGAGGAGCTCTTCTCCCTCAGGAGGGACGCCACGGCGGCGTGGGAGTGCAATGCCATGGGGGACTTCTTCTCCCCGGCCTGTGGCGGCGCCATGGACTGCTTCCAGGAGCGCCACCAGCCCACCGTCAGCGTGCTGCCCACCTTCACCGCCTCCTTCGACCACCCGCACCCGCACCACCATCAGCATCAGCATCAGCATCAGGCGGCGGCGGCTTCCGGGGGGTTCGACTGCCTCCTCAGCGAGGTCTACGGCGGCAGCGCCCCCTTCCCCAATGCCGCCGCCGGCGGCTACGGCGAGATGGGGTTTCTCGCCGCCATGGACCCCAAGGCGGCGGCGGCGGTCCTGGCGGCGGAGGGGGGCGGCCTCGGCGCC…
ScbHLH183	ScWN7R01G060500.1	Protein	MDDSSMFINWAMETLDQEQDAAAAGGVFPSSFLELDSSRLELGHSAAEQNRMDMAAHRYGATDSWSSVDSGAAVAVENDGWSSNCGTNYPATSWNFTSAIPQPPSIIEEATPSPPAAPRHVVPELAHRSPPSRKSSVASTGTVPTVQEHVMAERKRRERINRRFIELSTVIPGLKKMDKATILSDAVRYVKEQQEKLKAFEEGDVRTADSVVLVKRPCISNVDDGCPSLLSPGGATGGGPQTTRILLPEIEARLSESNVMVRIHCKDGKGVLVTLLAEVEGLHLTITHTNVVSFPVSTLIINLMAKLDEGFTVTAEDIVWKLDSALRPYHSDR*
ScbHLH183	ScWN7R01G060500.1	CDS	ATGGACGACTCCAGCATGTTTATTAATTGGGCCATGGAGACGCTGGATCAGGAGCAGGACGCTGCCGCCGCCGGAGGTGTCTTCCCGTCGTCATTCCTAGAGCTCGACTCGTCACGCCTAGAGCTCGGCCACTCGGCGGCCGAGCAGAACCGCATGGACATGGCTGCCCACCGATACGGAGCCACGGATAGCTGGAGCTCGGTCGACAGCGGCGCCGCGGTGGCTGTGGAGAACGACGGGTGGTCGTCCAACTGCGGCACCAACTACCCGGCCACGAGCTGGAACTTCACCTCGGCCATACCGCAGCCGCCCAGCATTATCGAGGAGGCCACCCCGAGCCCACCCGCAGCTCCCAGACACGTCGTGCCGGAGCTGGCGCACAGGTCGCCGCCGTCGAGG…
ScbHLH184	ScWN7R01G060600.1	Protein	MDDSNMFIQWAMETLEQEQDAAAATGHVFPSSLLEELDNSAALQNGARMAAHRHGATDSWSSGDSGAAAAVENDGWSSNCSTNYPAASWNFTSAIPSIIEATPSPPAVPSHVVPELAHRSPPSRKSSGASTGTVPTVQEHVMAERKRREKINRRFIELSTVIPGLKKMDKATILSDAVRYVKEQEEKLKALQDRDVRSIDSVVLVKRPCISKDDDGCPSPPPSAAAGGGPPTTSIPLPEIEARISESNVMVRIHCQDGKGVLVTLLAEVEGLHLSITHTNVVSFPASTLIINLMAKAIKLKDHSAKLTMGLVHHIILLMM*
ScbHLH184	ScWN7R01G060600.1	CDS	ATGGACGACTCCAACATGTTCATCCAGTGGGCAATGGAGACGCTTGAGCAGGAGCAGGACGCCGCCGCCGCCACCGGACACGTCTTCCCGTCGTCACTCCTAGAAGAGCTCGACAACTCGGCGGCGCTGCAGAACGGCGCGCGCATGGCGGCCCACCGACACGGAGCCACCGACAGCTGGAGCTCAGGCGACAGCGGCGCCGCGGCGGCCGTGGAGAACGACGGCTGGTCGTCCAACTGCAGCACCAACTACCCGGCCGCGAGCTGGAACTTCACCTCGGCCATACCCAGCATTATCGAGGCCACCCCGAGCCCGCCCGCAGTCCCCAGCCACGTCGTGCCGGAGCTGGCGCACAGGTCGCCGCCGTCGAGGAAATCCTCGGGCGCCAGCACGGGGACG…
ScbHLH185	ScWN7R01G060700.1	Protein	MDDSNMFIQWAMETLEQEQDAAAATGHVFPSSLLEELDNSAALQNGAHMAAHRHGATDSWSSGDSGAAAAVENDGWSSNCSTNYPAASWNFTSAIPSIIEATPSPPAVPSHVVPELAHRSPPSRKSSGASTGTVPTVQEHVMAERKRREKINRRFIELSTVIPGLKKMDKATILSDAVRYVKEQQEKLKALQDRDVRSIDSVVLVKRPCISKDDDGCPSPPPSAAAGGGPPTTSIPLPEIEARISESNVMLRIHCQDGKGVLVTLLAEVEGLHLSITHTNVVSFPASTLIINLMAKVDEGFTVTADDIVWKLDSALRRHHSCK*
ScbHLH185	ScWN7R01G060700.1	CDS	ATGGACGACTCCAACATGTTCATCCAGTGGGCAATGGAGACGCTTGAGCAGGAGCAGGACGCCGCCGCCGCCACCGGACACGTCTTCCCGTCGTCACTCCTAGAAGAGCTCGACAACTCGGCGGCGCTGCAGAACGGCGCGCACATGGCGGCCCACCGACACGGAGCCACCGACAGCTGGAGCTCAGGCGACAGCGGCGCCGCGGCGGCCGTGGAGAACGACGGCTGGTCGTCCAACTGCAGCACCAACTACCCGGCCGCGAGCTGGAACTTCACCTCGGCCATACCCAGCATTATCGAGGCCACCCCGAGCCCGCCCGCAGTCCCCAGCCACGTCGTGCCGGAGCTGGCGCACAGGTCGCCGCCGTCGAGGAAATCCTCGGGCGCCAGCACGGGGACG…
ScbHLH186	ScWN7R01G060800.2	Protein	MDDSSMFINWAMETLDQEQDAAAAGGVFPSSFLELDSSRLELGHSAAEQNRMDMAAHRYGATDSWSSVDSGAAVAVENDGWSSNCGTNYPATSWNFTSAIPQPPSIIEEATPSPPAAPRHVVPELAHRSPPSRKSSVASTGTVPTVQEHVMAERKRRERINRRFIELSTVIPGLKKMDKATILSDAVRYVKEQQEKLKAFEEGDVRTTDSVVLVKRPCISNVDDGCPSPPSPEGATAGGPQTTRILLPEIEARLSESNVMVRIHCKDGKGVLVTLLAEVEGLHLTITHTNVVSFPVSTLIINLMAKLDEGFTVTAEDIVWKLDSALRLYHSGK*
ScbHLH186	ScWN7R01G060800.2	CDS	ATGGACGACTCCAGCATGTTTATTAATTGGGCCATGGAGACGCTGGATCAGGAGCAGGACGCTGCCGCCGCCGGAGGTGTCTTCCCGTCGTCATTCCTAGAGCTCGACTCGTCACGCCTAGAGCTCGGCCACTCGGCGGCCGAGCAGAACCGCATGGACATGGCTGCCCACCGATACGGAGCCACGGATAGCTGGAGCTCGGTCGACAGCGGCGCCGCGGTGGCTGTGGAGAACGACGGGTGGTCGTCCAACTGCGGCACCAACTACCCGGCCACGAGCTGGAACTTCACCTCGGCCATACCGCAGCCGCCCAGCATTATCGAGGAGGCCACCCCGAGCCCACCCGCAGCTCCCAGACACGTCGTGCCGGAGCTGGCGCACAGGTCGCCGCCGTCGAGG…
ScbHLH187	ScWN7R01G060900.1	Protein	MDDSNMFIQWAMETLEQEQDAAAATGHVFPSSLLEELDNSAALQNGTHMAARRHGATDSWSSGDSGAAVAVENDGWSSNCSTNYPAASWNFTSAIPSIIEATPSPPAVPSHVVPELAHRSPPSRKSSGASTGTVPTVQEHVMAERKRREKINRRFIELSTVIPGLKKMDKATILSDAVRYVKEQQEKLKSLQDRDVRSIDSVVLVKRPCISKDDDGCPSPPPSAAAGGGPPTTSIPLPEIEARISESNVMLRIHCQDGKGVLVTLLAEVEGLHLSITHTNVVSFPASTLIINLMAKVDEGFTVTADDIVWKLDSALRRHHSCK*
ScbHLH187	ScWN7R01G060900.1	CDS	ATGGACGACTCCAACATGTTCATCCAGTGGGCAATGGAGACGCTTGAGCAGGAGCAGGACGCCGCCGCCGCCACCGGACACGTCTTCCCGTCGTCACTCCTAGAAGAGCTCGACAACTCGGCGGCGCTGCAGAACGGCACGCACATGGCGGCCCGCCGACACGGAGCCACCGACAGCTGGAGCTCAGGCGACAGCGGCGCCGCGGTGGCCGTGGAGAACGACGGCTGGTCGTCCAACTGCAGCACCAACTACCCGGCCGCGAGCTGGAACTTCACCTCGGCCATACCCAGCATTATCGAGGCCACCCCGAGCCCGCCCGCAGTCCCCAGCCACGTCGTGCCGGAGCTGGCGCACAGGTCGCCGCCGTCGAGGAAATCCTCGGGCGCCAGCACGGGGACG…
ScbHLH188	ScWN7R01G099200.1	Protein	MDDSRLFMQWAVSTLEQQDPAGADGGSEKSAGFPCLQALRDSSVLTEAQNSLSSGDDTGGGGGIITAAPDSAVHQGSWSMSSPTSGGPFAPSSMSSTDTSNALSMSWNFGAVSPPQPVSSGGGGTRAPLLSGVSQPTRRASTKGPPHAQDHVMAERKRREKINQRFIELSAVIPGLKKMDKGTILTDATRYVKELQERVRSLEAAGGNHRSVETVVLVRKPCHPVAPDDGEGSARLLLAAGTLATASQLPEIEAKLSEDNVMVRIHCEMDGKGLVARVLAEVEELHLRIVHNDVTPFTASTVIITTMAKVEEGFTINTEEIVGRLNSALYQHSSSNSSGGNNY*
ScbHLH188	ScWN7R01G099200.1	CDS	ATGGACGACTCGCGCCTGTTCATGCAGTGGGCGGTGAGCACACTGGAGCAGCAGGATCCAGCAGGAGCCGACGGCGGCAGCGAGAAGAGCGCCGGCTTCCCGTGTCTCCAGGCGCTCCGCGATTCCTCGGTGCTGACGGAAGCACAGAACAGTCTGAGCTCCGGCGACGACACCGGCGGCGGTGGAGGAATCATCACCGCAGCCCCCGATTCGGCTGTGCACCAAGGCAGTTGGTCCATGTCGTCCCCGACCTCGGGCGGGCCGTTCGCGCCCAGCAGCATGAGCAGCACCGACACCAGCAACGCCCTGTCCATGAGCTGGAACTTCGGCGCTGTCTCGCCGCCGCAGCCGGTCAGCAGTGGTGGCGGGGGCACGCGAGCGCCTCTTCTTTCCGGCGTG…
ScbHLH189	ScWN7R01G100900.1	Protein	MALEAVVFAQGHFGYGQAPGLAPWCDMVGAGGFLEDCWDQQLLDAPGAPNAEDHWEPVSSWDQSEEASSEGKAAAPEPAMAAAATVRRKRRRTKIVKNKEEVESQRRTHIAVERNRRRQMNEYLAALRSLMPQSYAQRGDQASIVGGAINYVKELEQLVQSLEVQKSVKSRTGQSPFASSFTFPQYSISRDRNGTHATASDGSSGADSSGIKSEAGVADIEVTMVEGHASLKVLARRRPKQLLRLVTGLHQLRIPPLHLNVTTVDAMVLYSFSLKVEDGSKLGSVEDIAAAVHEILARIQREEEDAGRLSSSS*
ScbHLH189	ScWN7R01G100900.1	CDS	ATGGCGCTGGAGGCTGTGGTGTTCGCGCAAGGCCACTTCGGCTACGGTCAGGCTCCGGGGCTCGCGCCCTGGTGCGACATGGTAGGCGCCGGCGGTTTCCTGGAAGACTGCTGGGATCAGCAGCTCTTGGACGCCCCCGGGGCGCCCAATGCGGAGGATCACTGGGAGCCGGTCTCCAGCTGGGACCAGTCGGAAGAAGCGTCCTCGGAGGGCAAGGCGGCGGCGCCGGAGCCGGCCATGGCAGCGGCGGCGACGGTGAGGAGGAAGCGGAGGCGCACCAAGATCGTCAAGAACAAGGAGGAGGTGGAGAGCCAGCGGAGGACCCACATTGCCGTCGAGCGCAACCGCCGTCGCCAGATGAACGAGTACCTCGCCGCGCTCCGCTCACTCATGCCGCAA…
ScbHLH190	ScWN7R01G104700.1	Protein	MLMDDMDDSRLFMHSAVSTLEQKDPRGADGGSGKSAGFPCLQALRDSSVLTEAQNSLSSGDDTGGGGGIITPAPDSAVHQGSWSMSSPTSGGPFAASSMGSTGTSNALSMSWNFGAVLPPQPAGSGGGGARAPLLSGVSQPTRRASTKGPPHAQDHVMAERKRREKINQRFIELSALIPGLKKMDKGTILTDATRYVKELQERVRSLEAAGGNHRSVETVVLVRKPCRPVAPDDGKGSARFLLKAETPATENQLPEIEAKLSEDNVMVRIHCEMNGKGLVARVLAEVEELHLRIVRNDVMPFTASTMIMTTMAKVEEGFTVNIDEIVGRLNSVLYQHSSNNSSGSNKY*
ScbHLH190	ScWN7R01G104700.1	CDS	ATGCTCATGGACGACATGGACGACTCGCGCCTGTTCATGCACTCGGCGGTGAGCACACTGGAGCAGAAGGATCCAAGAGGAGCCGACGGCGGCAGCGGGAAGAGCGCCGGCTTCCCGTGTCTCCAGGCGCTCCGCGATTCCTCGGTGCTGACGGAAGCACAGAACAGTCTGAGCTCCGGCGACGACACCGGCGGCGGTGGAGGAATCATCACCCCAGCCCCCGATTCGGCTGTGCACCAAGGCAGCTGGTCCATGTCGTCCCCGACCTCGGGCGGGCCGTTCGCGGCCAGCAGCATGGGCAGCACCGGCACCAGCAACGCCCTGTCCATGAGCTGGAACTTCGGCGCTGTCTTGCCGCCGCAGCCGGCTGGCAGCGGGGGCGGGGGCGCGCGAGCACCG…
ScbHLH191	ScWN7R01G104800.1	Protein	MPMDDMDDSRLFMQWAVSTLEQQDPGRADGGSEKSAGFPCLEALRDSSELTDAQNSLSSGDDTGGGAGIITPAPDSAVHQGSWSVSSPTSGGPFVPSSISSTGTSNALSMSWNFGAVLPPQPVSSGGGGKMATGAPLRSGVSQPTRRASTKSTPYAQDHIIAERKRREKINQRFIELSAVIPGLKKMDKGTILADATRYVKELQERIKYLEAVGGNNRSVETVVLVRKPRCLVAPDGEACPGLFSAAGMPAIRSQLPEIEAKLSEDNVMVRIHCEINGKGLVARVLAEVEELHLRIVHNDVMPFTESTVIITTMAKVEEGFTVNTEEIVGRLNSALYQHSSNKSGNNNC*
ScbHLH191	ScWN7R01G104800.1	CDS	ATGCCCATGGACGACATGGACGACTCGCGCCTGTTCATGCAGTGGGCGGTGAGCACACTGGAGCAGCAGGATCCAGGACGAGCCGACGGCGGCAGCGAGAAGAGCGCCGGCTTCCCGTGTCTCGAGGCGCTCCGCGATTCCTCGGAGCTGACGGATGCACAGAACAGTCTGAGCTCCGGCGACGACACTGGCGGCGGTGCAGGAATCATCACCCCAGCCCCCGATTCGGCTGTGCACCAAGGCAGTTGGTCCGTGTCGTCCCCGACCTCGGGCGGGCCGTTCGTGCCCAGCAGCATCAGCAGCACCGGCACCAGCAACGCCCTGTCCATGAGCTGGAACTTCGGCGCTGTCTTGCCGCCGCAGCCGGTCAGCAGCGGTGGCGGGGGCAAGATGGCCACC…
ScbHLH192	ScWN7R01G105500.1	Protein	MQGGPGYGYGGYGYGAGYDVTGYGNGGAYYTNDRYPTPAPAPAAYEDPLAGRRQHDFPAPLTGLEFQPSDACPKNYVIFDQTYDRSRVMYNPSLANNFGSSGGYDQHCNNGGYDHGKGTYYGGGECSIRQKEDSGEIDALMGSEEEDDVLSTGRTSGCGGEGSPDSTCSPGSGYVVSVSPGGNGNATGGGGGERKKNRMKKMMKTLKGIIPGGDRMDTPAALDEAVKYLKSLKVEAKKHGVRGSRS*
ScbHLH192	ScWN7R01G105500.1	CDS	ATGCAGGGAGGTCCAGGCTATGGGTACGGCGGCTACGGCTACGGTGCCGGCTATGACGTGACCGGGTACGGCAACGGTGGAGCCTACTACACCAACGACCGGTACCCGACACCAGCACCGGCGCCGGCTGCCTATGAGGACCCGCTCGCCGGTCGGAGGCAGCACGATTTCCCGGCGCCGCTCACCGGGCTCGAGTTCCAGCCGTCGGATGCCTGCCCCAAGAACTACGTCATCTTTGATCAGACCTATGACCGGAGCAGGGTCATGTACAACCCGTCGCTGGCCAACAACTTTGGTTCGTCCGGGGGCTATGACCAGCACTGCAACAACGGCGGCTACGATCACGGCAAGGGCACCTACTACGGCGGCGGTGAATGCTCGATCCGGCAGAAGGAGGAC…
ScbHLH193	ScWN7R01G105800.1	Protein	MQGGPGYGYGGYGYGAGYDVTGYGNGGAYYTNDRYPTPAPASEAYEDPLAGRRQHDFPAPLTGLEFQPSDACPKNYVIFDQTYDRSRVMYNPSLANNFGSSGGYDQHCNNGGYDHGKGTYHGGGECSIRQKEDSGEIDALMSSEEEDDVLSTGRTSGCGGEGSPDSTCSPGSGYVVSVSPGGNGNATGAGGGERKKNRMKKMMKTLKGIIPGGDRMDTPAALDEAVKYLKSLKVEAKKHGVRGSRS*
ScbHLH193	ScWN7R01G105800.1	CDS	ATGCAGGGAGGTCCAGGCTACGGGTACGGCGGCTACGGCTACGGTGCCGGCTATGACGTGACCGGGTACGGCAACGGCGGAGCCTACTACACCAACGACCGGTACCCGACGCCAGCACCGGCGTCGGAAGCCTATGAGGACCCGCTCGCCGGTCGGAGGCAGCACGATTTCCCGGCGCCGCTCACCGGGCTCGAGTTCCAGCCGTCGGATGCCTGCCCCAAGAACTACGTCATCTTTGATCAGACCTATGACCGGAGCAGGGTCATGTACAACCCGTCGCTGGCCAACAACTTTGGTTCGTCCGGGGGCTATGACCAGCACTGCAACAACGGCGGCTACGATCACGGCAAGGGCACCTACCACGGCGGCGGTGAATGCTCGATCCGGCAGAAGGAGGAC…
ScbHLH194	ScWN7R01G107100.1	Protein	MALDAALFSRAAAGLFGRCAMAGEGGAWNGLFGGGEGLAGFDGGDWDAAAAAAFSSMLLPQAAFQELDISAAAPQEESGGRGEMSAAGVGEDDAAPVTTAATGRRKRRRTRTAKNSEEVESQRMTHIAVERNRRKQMNEYLAALRSLMPPSYAQRGDQASIVGGAINFVKELEQLVQTLETRRQTGEHAAVDGGEAPPPPFANFFTFPQYSMSATSAPAPPPPANNDGGADGCAEAEASGSKPSAVADVEVTMVESHANLRMLSRRRPRQLLRLLVGLQGHRLTVLHLNMSSASHMVLYSLSLKVEDDCQLTSVDEIATAAHQIVEKIQEEQELTAAA*
ScbHLH194	ScWN7R01G107100.1	CDS	ATGGCATTGGACGCCGCGCTGTTCTCCCGCGCTGCTGCCGGTCTCTTCGGTCGCTGCGCCATGGCCGGGGAGGGAGGAGCTTGGAATGGTCTCTTCGGTGGAGGCGAAGGGCTGGCGGGCTTCGACGGCGGGGACTGGGACGCCGCCGCCGCCGCGGCGTTCTCGTCGATGCTGCTGCCTCAAGCTGCGTTCCAGGAGCTGGATATCTCCGCTGCCGCGCCGCAGGAGGAGTCCGGAGGTCGCGGCGAGATGAGCGCGGCCGGCGTGGGTGAGGATGATGCTGCCCCGGTGACCACGGCGGCGACGGGCCGGAGGAAGCGTCGGCGGACGAGGACGGCCAAGAACTCGGAGGAGGTGGAGAGCCAGCGGATGACCCACATTGCCGTCGAGCGCAACCGC…
ScbHLH195	ScWN7R01G118700.1	Protein	MSSRRGRITDEEINELISKLQALLPESSRRRSASRSSASKLLKETCGYIKSLHQEVDDLSDKLSELMSTLDETSPQAEIIRSLLR*
ScbHLH195	ScWN7R01G118700.1	CDS	ATGTCGAGCCGCCGCGGCAGGATCACCGACGAAGAGATCAACGAGCTCATCTCCAAGCTCCAGGCGCTGCTCCCGGAATCATCCCGCCGCCGCTCCGCGAGCCGGTCGTCGGCGTCGAAGCTGCTGAAGGAGACGTGCGGCTATATCAAGAGCCTGCACCAGGAGGTCGACGACCTCTCCGACAAGCTGTCCGAGCTAATGTCGACCTTGGACGAAACGAGCCCGCAGGCCGAGATCATCCGGAGCCTTCTCCGCTAG
ScbHLH196	ScWN7R01G119100.1	Protein	MSSRRSRSRQSGSSRITDEQISDLVSKLQDLLPEARLRGNDRVPSSRVLQETCTYIRSLHREVDDLSERLSELLATSDMSSAQAAIIRSLLM*
ScbHLH196	ScWN7R01G119100.1	CDS	ATGTCGAGCCGTAGGTCACGGTCAAGGCAGTCCGGCTCGTCGAGGATCACTGACGAGCAAATCAGCGACCTCGTCTCCAAGTTGCAGGACCTCCTCCCCGAGGCGCGTCTCCGGGGCAATGATAGAGTGCCATCTTCGAGGGTGCTGCAGGAGACGTGCACCTACATCAGGAGCTTACACCGGGAGGTGGACGACCTGAGCGAGAGGCTATCGGAGCTGCTGGCGACCTCGGACATGAGCAGCGCGCAGGCGGCCATCATCCGCAGCTTGCTGATGTAG
ScbHLH197	ScWN7R01G130300.1	Protein	MKTEIEEEGTRGSWTEEDKSLCASVLGLDAFTYLTKGGGAISENLVAASGLAGLQNKLQDLVEADGKSLCWNYAIFWQLSHTKSGELVLGWGDGSCREPHDNEMNSTTRGDIHDASSLSQQRMRKRVLERLHTAFAGADEEDDALRIDQVTDTELFFLASMYFAFPRHVGGPGQVFATGAPLWIPNNPHKVSPSNYCYRGFLASAAGFRTIVLLPFEAGVLELGSMQNVLESAEALETIRSVFLGASSKKAASGKHDENGSAEISPGLAKIFGKDLNLSRPLVNTGALPLKMNDRSWDMQKNCGGESLLLPNVRKGLQNFTWSQARGLNSHHQKFGNGILVVKSETSQRSNGAAHSPGLSPFQLQNSQQILTQPPPQSQTPRHIDFSVGSSSKSGVLTS…
ScbHLH197	ScWN7R01G130300.1	CDS	ATGAAGACAGAGATCGAGGAGGAAGGCACCAGAGGGTCCTGGACTGAGGAGGACAAATCCCTTTGTGCTTCTGTGCTGGGCTTAGATGCCTTCACATATCTGACAAAAGGTGGAGGTGCCATATCTGAAAATCTCGTAGCAGCGTCTGGGTTGGCGGGCTTGCAAAATAAACTCCAGGACCTGGTTGAAGCTGATGGTAAAAGCCTTTGTTGGAACTACGCCATCTTCTGGCAACTCTCCCACACCAAATCTGGTGAACTTGTCCTTGGCTGGGGTGACGGATCTTGCCGTGAACCCCATGATAATGAGATGAACTCGACTACTCGTGGTGATATTCATGATGCATCTTCACTGAGCCAACAAAGGATGCGTAAGCGAGTGTTAGAGCGACTGCATACA…
ScbHLH198	ScWN7R01G149900.1	Protein	MEASEASWHSFDPSVAAEDSEEMARLLGVQFFGNDQKQHPAAAPPSSMYWPGQEAADQYYSSAPYYMQMQEQASAGAGYHSHGYYDGGGMAGDFFVAPEEQIMADPAGFMVDLNLQFDDQEDGAGTSSAACKRKFGDQNGTQSDTVAAPKKKPRSTAMPVQRKGKSSAQPKKSSKGSCSRGAQEESNGEANNNVQSSSNYLSDEEGSLEMTSCSNMSSASKKTSSSRGDHGGGAKARAGRGAATDPQSLYARKRREKINERLKVLQNLIPNGTKVDISTMLEEAVHYIKFMQLQIKLLGSDDMWMFAPIAYNGFNVGLDLKIAPPQQ*
ScbHLH198	ScWN7R01G149900.1	CDS	ATGGAGGCCTCGGAGGCGAGCTGGCACTCGTTCGACCCGTCGGTGGCCGCGGAGGACTCCGAGGAGATGGCGCGGCTGCTTGGGGTGCAGTTCTTCGGCAACGACCAGAAGCAGCATCCCGCCGCGGCGCCGCCGTCGTCCATGTACTGGCCTGGCCAGGAGGCTGCCGACCAGTACTACAGCTCGGCGCCGTACTACATGCAGATGCAGGAGCAGGCCTCGGCCGGCGCAGGTTACCACAGTCACGGCTACTACGACGGCGGTGGCATGGCCGGTGACTTCTTCGTGGCGCCGGAGGAGCAGATCATGGCCGATCCGGCTGGATTCATGGTCGATCTGAACCTCCAGTTCGACGACCAGGAGGACGGCGCCGGCACGTCGTCGGCGGCGTGCAAGAGG…
ScbHLH199	ScWN7R01G150200.1	Protein	MEASEASWHSFDPSVAAEDSEEMARLLGVQFFGNDQKQHPAAAPPSSMYWPGQEAADQYYSSAPYYMQMQEQASAGAGYHSHGYYDGGGMAGDFFVAPEEQIMADPAGFMVDLNLQFDDQEDGAGTSSAACKRKFGDQNGTQSDTVAAPKKKPRSTAMPVQRKGKSSAQPKKSSKGSCSRGAQEESNGEANNNVQSSSNYLSDEEGSLEMTSCSNMSSASKKTSSSRGDHGGGAKARAGRGAATDPQSLYARKRREKINERLKVLQNLIPNGTKVDISTMLEEAVHYIKFMQLQIKLLGSDDMWMFAPIAYNGFNVGLDLKIAPPQQ*
ScbHLH199	ScWN7R01G150200.1	CDS	ATGGAGGCCTCGGAGGCGAGCTGGCACTCGTTCGACCCGTCGGTGGCCGCGGAGGACTCCGAGGAGATGGCGCGGCTGCTTGGGGTGCAGTTCTTCGGCAACGACCAGAAGCAGCATCCCGCCGCGGCGCCGCCGTCGTCCATGTACTGGCCTGGCCAGGAGGCTGCCGACCAGTACTACAGCTCGGCGCCGTACTACATGCAGATGCAGGAGCAGGCCTCGGCCGGCGCAGGTTACCACAGTCACGGCTACTACGACGGCGGTGGCATGGCCGGTGACTTCTTCGTGGCGCCGGAGGAGCAGATCATGGCCGATCCGGCTGGATTCATGGTCGATCTGAACCTCCAGTTCGACGACCAGGAGGACGGCGCCGGCACGTCGTCGGCGGCGTGCAAGAGG…
ScbHLH200	ScWN7R01G172700.1	Protein	MKLRLRSMDARGGVAETHRVQLPDTAVLSDVKSFLAANLSAAQPVPAESVRLSLNRLQELRSPDPSATLSALGLASGDLLYFTLSAELLSQPPPPQILPRNPSPDTASIGQIASGSKSPGEAGGSSSLPQNPHIQPVSSSPPQNLHIEPVSSSRPGTLHVEPSLPVASDPPDVVMAEAVHAPKSLSNLVIGILKRQMEAENAGGADGTVIHRLAVSLQAALVDAGFLAENPMGSRVGLLKDWASGAAATLTLKYTLPELVAMLPEGEEGKTVVLNCSLMPNFVMIYGCVPGARSEVRRLCLELPKLVPLLYLDSNEVGATEEKEILELWRVLKDELCLPLMISLCQLNGLRLPPCLMALPGDLKAKVLEFVPGVELARVQCTCKELQDLAADDNLWKMR…
ScbHLH200	ScWN7R01G172700.1	CDS	ATGAAGCTTCGGTTGCGATCCATGGACGCGCGCGGCGGCGTCGCTGAGACGCACCGCGTGCAGCTGCCGGACACGGCCGTGCTCTCCGATGTGAAGTCCTTCCTCGCCGCCAACCTCTCCGCGGCGCAGCCCGTCCCCGCCGAGTCCGTCCGCCTCTCCCTCAACCGCTTGCAGGAGCTCCGTTCACCCGACCCCTCAGCCACCCTCTCCGCCCTCGGCCTCGCATCCGGTGACCTCCTCTATTTCACGCTCTCCGCAGAATTATTATCGCAGCCACCGCCTCCTCAAATCCTTCCCCGGAACCCTAGTCCGGATACAGCCTCGATCGGGCAAATTGCTTCCGGTTCCAAATCTCCTGGCGAGGCCGGTGGATCCTCGTCACTGCCTCAAAATCCACAC…
ScbHLH201	ScWN7R01G173700.1	Protein	MEQPNQWLTQTEQEELAYMYQQEGVPVTVPGMEQQFAEPPLPGHQEQYYTSPMATPSFHPSRSSDFPSFGGSSSLPNLPFGSATVKNELGQPSPPPASSNFLSFGAGQAGTLNFSGGAWQHDGVEGTMQLQAPERRSRPPANAQEHVIAERKRREKLQQQFVSLATIVPGLKKTDKISLLGSTIDYVKQLEDKVRALEEQGSRRSSESTVFESKCCISAADNDAAGPSGSGDAEDSSPAVEASIRGHTALLKICCKESRGVLVMVLSELQNQGLSIINANVVPFTDSCLNITITAKIEEGFSSAAELVRNLTVALRSFS*
ScbHLH201	ScWN7R01G173700.1	CDS	ATGGAGCAACCAAATCAATGGCTGACGCAGACGGAACAGGAGGAGCTGGCGTACATGTACCAGCAAGAAGGGGTTCCCGTCACCGTGCCCGGCATGGAGCAGCAGTTCGCGGAGCCACCGCTGCCTGGCCATCAAGAACAGTACTACACGTCGCCGATGGCGACCCCGTCGTTCCATCCATCTCGCAGCTCCGATTTCCCGAGCTTTGGAGGCTCGTCGTCGTTGCCAAACCTGCCGTTCGGATCGGCGACGGTGAAGAACGAGCTGGGGCAGCCGTCTCCGCCGCCGGCATCGTCGAACTTCCTCTCCTTCGGCGCCGGCCAGGCTGGCACCTTGAACTTCTCCGGAGGCGCCTGGCAGCACGACGGCGTCGAAGGGACGATGCAGCTGCAGGCGCCG…
ScbHLH202	ScWN7R01G185100.2	Protein	MHITLYTFLDFFFCLFARPNVSPCELGMREIAIQQRGNRSMALSAPPSQEQPSGNQFGYQLAAAVKSINWTYAIFWSISASPRQGQSSVLAWKDGFYNGEIKTRKITGSTTRELTADERVMHRSKQLRELYESLLPGNSNNRARRPAASLSPEDLGDGEWYYTISMTYTFHPNQGLPGKSFASNQHVWLYNAQNASTRVFPRALLAKTASIQTIVCFPFMGGVLELGTSDQVLEDPSMVKWISTSFWELDLSSSLESKDPSSSTPANETREATDITLLEDFDHNDAIEGMISEQREAQCPSDLNLERLTKQMDEFHSLLGGLDVHPLEDRWVMDEPFEFMSSPEVAPTMDMPSTDDVIVTLSRSEGSRTSCFTAWKGSSESKHVAGQVVGESQKLLNKV…
ScbHLH202	ScWN7R01G185100.2	CDS	ATGCATATAACTTTATATACCTTTCTTGATTTCTTTTTCTGCTTATTTGCTCGACCTAACGTCTCACCTTGTGAGTTGGGCATGCGGGAAATAGCTATTCAGCAGCGTGGTAATCGATCAATGGCGCTATCAGCTCCTCCCAGTCAGGAACAGCCGTCGGGAAATCAATTCGGCTACCAGCTCGCTGCTGCTGTGAAGAGCATCAACTGGACTTATGCCATATTTTGGTCCATTTCCGCCAGCCCGCGCCAAGGCCAATCCTCAGTTCTGGCGTGGAAGGATGGGTTCTACAACGGCGAGATAAAGACAAGAAAGATCACCGGCTCGACCACTAGGGAGCTTACAGCGGACGAGCGCGTCATGCACCGAAGCAAGCAACTGAGGGAGCTCTACGAATCG…
ScbHLH203	ScWN7R01G191700.1	Protein	MGAHGDRRRHRREEVGVLLDEEEEELEHHARACGGATSGLVDQELGGCQEGGGGMVFEASSSVGSVSATMGPPPIMCWPPPAPSLSPQEPLHGAIHHHHNIGIGGQGPFFPLLPPLPPQPPPPPPFLADFYARRALQFAYDHSGGASSSSDPLGFGAGLYMGHHGSPVHGMMMPPPFGASPFGDFGRMTAQEIMDAKALAASKSHSEAERRRRERINSHLARLRSLLPNTTKTDKASLLAEVIQHVKELKRQTSEIREEACPLPTEADELTVDASSDEDGRLLVRASLCCDDRPDLLPDLIRALKALRLRALKAEITTLGGRVKNVLVVTEDDSVACDGDQQDEDGNMQAPMSPQHAVASIQEALRAVMERTSSSSGAEDSGGSASGGLKRQRTTSLSA…
ScbHLH203	ScWN7R01G191700.1	CDS	ATGGGTGCTCACGGGGATCGCCGCCGCCACCGCCGCGAAGAGGTGGGGGTGCTATTGGACGAGGAGGAGGAGGAGCTCGAGCACCACGCCAGGGCTTGCGGTGGCGCGACGAGTGGGCTGGTGGATCAAGAATTGGGTGGCTGCCAAGAAGGTGGAGGGGGCATGGTGTTTGAAGCGAGCAGTAGCGTGGGGAGCGTGAGTGCGACCATGGGCCCGCCCCCGATCATGTGCTGGCCGCCGCCGGCCCCGTCGCTGTCGCCGCAGGAGCCACTCCACGGCGCGATCCACCACCACCACAACATAGGCATCGGCGGCCAGGGCCCCTTCTTCCCGTTGCTGCCGCCGCTGCCTCCGCAGCCTCCTCCGCCGCCGCCCTTCTTGGCCGACTTCTACGCCCGG…
ScbHLH204	ScWN7R01G249200.1	Protein	MDFDTLNSHPEAQLELMNAMLQLEQLTALPDHAMPPVPPSPCTQAPRHHFSSAPHMASTNAGVAYHDPYSSQLPNSAPYNGGHRRSEYTATSQPQTDGAGTTGPAAMREMIFRIAALQPVNIDPDTVRPPKRRNVRISTDPQSVAARMRRERISERIRILQRLVPGGTKMDTASMLDEAIHYVKFLKTQVQSLERAAAANGHRASPNGAAAAAAYQGLNGPW*
ScbHLH204	ScWN7R01G249200.1	CDS	ATGGACTTCGACACGCTGAACTCTCACCCGGAGGCGCAGCTGGAGCTGATGAACGCAATGCTGCAGCTAGAGCAGCTCACTGCGCTCCCTGACCACGCCATGCCGCCGGTGCCCCCTTCTCCATGCACGCAAGCCCCTCGTCACCACTTCTCCTCGGCGCCTCACATGGCGAGCACCAACGCCGGCGTGGCCTACCACGATCCGTATTCTTCCCAGCTGCCGAACTCCGCCCCCTACAACGGCGGCCATCGTCGCTCGGAGTACACGGCGACGTCGCAGCCACAGACCGACGGCGCTGGCACCACGGGGCCGGCCGCGATGCGGGAGATGATCTTCCGCATCGCGGCGCTGCAGCCCGTGAACATCGACCCGGACACGGTGCGCCCGCCGAAGCGCCGC…
ScbHLH205	ScWN7R01G250700.1	Protein	MADFSSVHHHSLLKMPAVFTTNDTSTPNTSSFLLYNQASHGQSSAPANACAVMVEDASRESSSAVLDNGSLQASASVDRKRKATDDSTTLSSAHSKDCKDGKSRRKREKSSTEQDQEEAPKGYIHVRARRGQATDSHSLAERVRRERISERMRLLQTLVPGCDKVTGKALVLDEIINYVQSLQNQVEFLSMRIASMSPVLYGFGLDSDGLHDQPQKIGGMFQQEALAVPAQNQASPAASQAMIDTTSYSLQGQGGISFSQSQSQDSGSYLMQSVGEQRQELLNQLVFSNMCSFQ*
ScbHLH205	ScWN7R01G250700.1	CDS	ATGGCAGACTTCTCCTCAGTCCACCACCACTCTCTCCTCAAGATGCCTGCAGTCTTCACCACCAATGACACCTCCACCCCGAACACCTCGAGCTTCTTGCTTTACAACCAAGCCAGCCATGGCCAGTCTTCAGCACCAGCAAATGCATGTGCGGTCATGGTGGAGGATGCCTCGCGGGAGAGCTCCTCTGCAGTTCTCGACAATGGCTCTCTACAGGCCAGTGCATCTGTGGACAGGAAGAGGAAAGCCACAGATGACAGCACCACACTTAGCTCTGCTCACTCCAAGGACTGCAAGGATGGGAAGAGTAGGAGGAAGAGGGAGAAGAGCAGCACTGAGCAGGACCAGGAGGAGGCACCCAAGGGATACATCCATGTGAGGGCAAGGAGAGGGCAGGCA…
ScbHLH206	ScWN7R01G294500.1	Protein	MSLPPSDGGDDWFLDCGILEDLPAAACGAFPWDASVSSSNPSAEVGSYVNNSDVPKDSGSNKRLRSGPCGRPTSKACREKVRRDKLNDRFLELGTTLDPGKPVKADKAAILSDATRVVTQLRAEAQQLKDTNGSLEDKIKELKAEKDELRDEKQKLKLEKETLEHQMKLLTATPAYMPHPTMMPSPFAQAPMAPFHAPGQALGQKLMMPFVGYPGYPMWQLMPPSEVDTSKDSEACPPVA*
ScbHLH206	ScWN7R01G294500.1	CDS	ATGTCTCTCCCTCCATCCGACGGCGGCGACGATTGGTTCCTCGACTGCGGCATCCTCGAGGACCTCCCGGCCGCTGCCTGCGGCGCTTTCCCGTGGGACGCCTCCGTCTCCTCGTCCAATCCAAGTGCGGAAGTAGGCAGCTATGTGAACAATTCAGATGTCCCCAAGGATTCCGGCAGCAATAAACGCTTAAGGTCAGGACCCTGTGGTAGGCCAACATCTAAGGCTTGTAGGGAAAAAGTGAGAAGAGACAAGCTGAATGACAGGTTCCTTGAATTGGGTACCACATTGGATCCTGGTAAGCCAGTAAAAGCTGACAAAGCTGCTATCCTAAGTGATGCGACTCGCGTGGTTACTCAGCTTCGTGCTGAAGCGCAGCAGCTAAAGGACACTAATGGA…
ScbHLH207	ScWN7R01G297800.1	Protein	MLSRFNNSLWMQEDDGHEQQGLGHEQPAAMGMMPMMGQEAGNHHDQHLLAMPTGGGGGFRAPSMLDEEWYFGAGAVGDGAANGSMALVPAAMEASGSSSGFGAGPQMFPLLNLGGTGPFDVSGFDLGGSGTGGGDFTAFLGAGNASNTSSVSLLPHGNTGFLGTFGGFGTAPARMTEFGGLAGFDLFDTGAGGGGGGGSGSSSEGPAAPVSLTAPFSGRGKAAVLRPLEIFPPVGAQPTLFQKRALRRNAGEEYDDRKRKAAAAAEGSALSAGCDTMLDDADEDIGSIDASGLNYDSEDGRGVEESGRKDGKESNANSTVTGGTAAEGKGKKKGMPAKNLMAERRRRKKLNDRLYMLRSVVPKISKMDRASILGDAIEYLKELLHKISDLQNELESSPS…
ScbHLH207	ScWN7R01G297800.1	CDS	ATGCTATCGCGGTTCAATAATTCGCTCTGGATGCAGGAAGACGACGGCCATGAACAACAGGGCCTCGGCCACGAGCAGCCGGCGGCGATGGGGATGATGCCGATGATGGGGCAGGAGGCTGGGAACCACCACGACCAGCACCTTCTGGCTATGCCCACGGGGGGAGGCGGGGGGTTCCGTGCCCCGTCGATGCTTGATGAGGAGTGGTACTTCGGCGCGGGCGCGGTTGGCGACGGCGCCGCGAACGGGTCCATGGCCCTGGTGCCGGCCGCTATGGAAGCATCGGGGTCCAGCTCCGGCTTCGGAGCCGGTCCACAGATGTTCCCGCTCCTCAACCTGGGCGGTACCGGACCGTTCGACGTCTCTGGGTTCGACCTCGGCGGCTCCGGCACTGGAGGC…
ScbHLH208	ScWN7R01G308300.1	Protein	MDNMTHNSSSSSSWDLDMSLGSHHHPLLFDHPTPTPPAPPPPPLSFHLHPPPPPPPHQHHQHHQLAIDPSPSSSLFPPPPHHHPHHLHHLDLAVDPHRHHHDYQRDQHPDEMQQRPPPGMEEGSQQLHHQDAVDEAEEELGAMKEMMYRIAAMQPVDIDPATIKKPRRRNVRISEDPQSVAARHRRERISERIRILQRLVPGGTKMDTASMLDEAIRYIKFLKRQVQDLQHQPAPPQQQHYPGGGGSSGAGPSSTAAVAGRPAFLPLGAGSLIDWAGLTRQVDIHGPTSSSSSSSMGGALGFGFSTGGQSSHGMH*
ScbHLH208	ScWN7R01G308300.1	CDS	ATGGACAATATGACCCACAACTCGAGCAGCAGCAGCTCCTGGGACTTGGACATGAGCCTCGGTAGCCACCACCACCCTCTGCTCTTCGACCACCCCACCCCAACTCCGCCGGCGCCACCGCCACCGCCATTATCCTTCCACCTCCACCCTCCTCCTCCTCCGCCCCCTCATCAACACCATCAGCACCACCAGCTAGCCATAGATCCCTCCCCTTCTTCCTCCCTCTTCCCTCCTCCACCTCACCACCACCCCCACCATCTCCACCACCTCGACTTGGCCGTCGACCCCCACCGACATCACCATGACTACCAACGTGACCAGCACCCGGACGAGATGCAGCAGCGGCCGCCGCCAGGGATGGAGGAGGGTTCGCAGCAGCTTCATCACCAGGACGCGGTT…
ScbHLH209	ScWN7R01G315000.1	Protein	MGDELCDQLLVDVDGEFHLPTDAEDLFSILETWEDCVSGAAAALSPIAGVSSRGGLLGGSAPGNKGSKRRARQDDCDGTAQTQKRQKCSPEEGGGAAPKTAHITVERNRRKQMNEHLTVLRSLMPCFYVKRGDQASIIGGVVDYIKELQQVKQSLEAKKQRKAYTEHVLSPRPPPSSYSPRLPLSPLHKSTPPLSPLLRSTPPLSPRLAVPISPARTPPTPGSPYKLRPLPPPISGSTYVSPAMTPTGYEPGSSYLPSLDAIAAELSVYANRQALQLPPTDPLPDVRVEFAGANLVLKTVSHRAPGQAVKIIAALESRAPALEILHAKISTIDDTDVNAFTVKIGIECSLSAEELVQEIQQTFS*
ScbHLH209	ScWN7R01G315000.1	CDS	ATGGGAGATGAGCTGTGCGATCAGCTCCTCGTGGACGTCGACGGCGAGTTCCATCTCCCCACCGACGCCGAAGACCTATTTAGCATCCTCGAGACGTGGGAGGACTGCGTGAGCGGCGCCGCCGCAGCGCTGAGCCCCATCGCCGGCGTCAGCAGCCGTGGTGGGCTGCTGGGTGGTTCTGCGCCGGGGAACAAAGGCAGCAAGCGGCGAGCGCGGCAGGATGATTGTGACGGCACAGCGCAGACGCAGAAGAGGCAGAAGTGCTCGCCGGAGGAGGGAGGCGGCGCGGCGCCGAAGACGGCCCACATCACGGTGGAGCGCAACCGCCGGAAGCAGATGAACGAGCACCTGACCGTGCTGCGGTCGCTCATGCCCTGCTTCTATGTCAAACGTGGTGAC…
ScbHLH210	ScWN7R01G339700.2	Protein	MQGDPGYGYGGYGAGYGYGYGGGYGAGYDMAGYGNGAGGAYYTNDRYPAAAPPAYEDPLAGRRQHDFPAPLTGLEFQPSDTCPKNYVIFDQTYDRSRVMYHPSLANNFGSSGGYDQQHCNNGGYDQNYVGKSTYYGGDQDGGECSIRQKEDTDEIDALMSSGDGDEEDDVLSTGRTPACRGGGSPDSTCSSGYVVSVSPTGNAAGAGGGGERKKERMKKMMKTLKGIIPGGDRMDTPAVLDEAVRYLKSLKVEVKKLGVRGSRS*
ScbHLH210	ScWN7R01G339700.2	CDS	ATGCAGGGAGATCCAGGCTACGGGTACGGTGGCTACGGCGCCGGCTACGGGTATGGCTACGGCGGTGGCTACGGTGCCGGCTATGACATGGCCGGGTACGGCAACGGAGCCGGAGGAGCGTACTACACCAACGACCGGTACCCCGCGGCGGCGCCGCCTGCCTATGAGGACCCGCTGGCCGGTCGGAGGCAGCACGACTTCCCGGCTCCGCTCACGGGGCTCGAGTTCCAGCCGTCAGATACCTGCCCCAAGAACTATGTCATCTTTGATCAGACCTATGACCGGAGCAGGGTCATGTACCACCCGTCGCTCGCCAACAACTTCGGCTCCTCCGGGGGCTACGACCAGCAGCACTGCAACAACGGCGGGTACGATCAGAACTACGTCGGCAAGAGCACC…
ScbHLH211	ScWN7R01G342000.1	Protein	MQNRVQSHPAGASSSASSGGDGSVEIDAGSGGDHKAPGSPRSKHSATEQRRRCKINERFQILRDLVPQSDQKRDKATFLLEVIEYVKFLQEKVQKHEACAGGDWSQENTKLAPWSSNRVPVDLMPGVAPATKNCSAGNFLDNSIPTMPEMLQNAETVVEPAKLNADIIESQYQSQWQELPCPADCLVNSEMSNEKEELTIDEGTITVSSVYSQNLFTALTNAMENLGIDLSQASVTVHVNLGRRATSRSTNISSAKKDMPAAN*
ScbHLH211	ScWN7R01G342000.1	CDS	ATGCAGAATCGAGTACAATCCCATCCTGCCGGAGCCTCGTCCTCTGCCTCCAGCGGCGGAGACGGCTCTGTGGAAATCGATGCTGGCAGCGGAGGAGACCACAAAGCACCGGGCTCCCCGAGGTCCAAGCATTCCGCTACCGAGCAGAGACGTCGCTGCAAAATCAATGAGAGATTTCAGATACTCCGTGATCTTGTACCACAAAGCGACCAGAAGAGAGATAAGGCCACATTCCTTTTGGAGGTGATTGAATATGTCAAATTCTTACAAGAAAAGGTACAGAAGCATGAAGCTTGTGCTGGTGGAGACTGGAGCCAAGAAAATACAAAATTGGCGCCTTGGAGTAGCAACCGAGTACCAGTTGACCTCATGCCAGGTGTAGCGCCCGCAACAAAAAAT…
ScbHLH212	ScWN7R01G356400.1	Protein	MDSVFALAAVPRALVLERAAARVPGCLYLCLWAPVTAQLPSSHLFCLDAWIADGGARARASFEAYRGALCAVVSGCVPGWAYREGRAYVELPEPDLTASASLQVQQQFYHEAGTKMAVFMGCESGEIEIGLSTTSVAAAAVADHVHQSLLEDLLQLPPAGLSSSSSPVPSLSIGSPEYSSLIRAMATPVAAPGEPSTQQPMMQASPLPGLLAPIAEANDYALMVQAMLAVVPSSGMSTTSTPPLPPCPPWLASHRSQRSSQRRTTAFKPYRAALPPRARPRPGAPGQRMIKTCISLLASVHMAMRNRPEHAVSAGHRGDTSAPSTTSQLHHVISERRRRERLNDSFQTLRALLPPGSKKDKANVLASTTEYMAKLVSQVAQLREKNLQLEAQLGLNQSA…
ScbHLH212	ScWN7R01G356400.1	CDS	ATGGACTCCGTCTTCGCGCTCGCGGCGGTGCCCCGGGCGCTCGTCCTGGAGCGCGCGGCGGCGCGCGTCCCCGGCTGCCTCTACCTCTGCCTGTGGGCGCCGGTGACCGCCCAGCTCCCATCCAGCCATTTGTTCTGCTTGGACGCGTGGATCGCCGACGGCGGCGCTCGCGCACGGGCGAGTTTCGAGGCGTACCGAGGAGCGCTCTGCGCCGTCGTAAGCGGGTGCGTGCCCGGGTGGGCGTACAGGGAGGGCCGCGCCTACGTGGAGCTGCCGGAGCCGGACCTGACGGCGTCGGCGTCGCTGCAGGTGCAGCAGCAGTTCTACCATGAAGCCGGGACGAAGATGGCGGTGTTCATGGGATGCGAGAGCGGCGAGATCGAGATCGGGCTGTCGACT…
ScbHLH213	ScWN7R01G397900.2	Protein	MRHPSPPPELPAAGGEIQAMAPAPAAGSSSTGGSFTALLGLPTSQAIELLLPGAAPAPAPAFPSDPHLVDRAARFSAFASPSPSPTPPPPASAAKRKADPASKGKVAKKGKTTAGGGEEKDSGSDEKPAYVHVRARRGQATDSHSLAERARREKINARMELLKELVPGCSKVSGTALVLEEIINHVQSLQRQVEYLSMRLAAVNPRVDFGGLDNLLTTECGRITGLNCKSGMDLEQVSWPDMGVHGARNLAQLQQQFWHGDLAHPHQPASQWDKRGDVQPPVFSNTSSSLFGYDLASSGKTIKHTHTSLTYCLAELSCLSFTSKFLGLAWTTTVVSFSVQSV*
ScbHLH213	ScWN7R01G397900.2	CDS	ATGCGCCACCCCTCGCCGCCGCCGGAGCTCCCCGCGGCCGGGGGCGAGATCCAGGCCATGGCGCCCGCCCCGGCCGCGGGCTCCTCCAGCACCGGAGGCTCGTTCACGGCGCTGCTGGGCCTCCCGACCTCGCAGGCCATAGAGCTCCTTCTCCCCGGCGCGGCGCCGGCGCCGGCGCCCGCCTTCCCCTCCGACCCGCACCTCGTCGACCGCGCTGCCCGCTTCTCCGCCTTCGCGTCGCCCTCCCCGTCCCCGACCCCTCCTCCCCCCGCCTCCGCCGCCAAGCGCAAGGCCGACCCCGCCTCCAAGGGGAAGGTGGCGAAGAAGGGGAAGACGACGGCGGGCGGCGGCGAGGAGAAGGACTCGGGGTCGGACGAGAAGCCGGCGTACGTGCACGTG…
ScbHLH214	ScWN7R01G414300.1	Protein	MDLQQLMEHQLFDAGAVPSSIFSPLEAGNGFTDEPPSLRLPDLDLDFDIHELSAPAQVACSGGSGLVGSGSGSHKKLDHNAYERDRRKQLNQLYSTLRSLVPNADHTKKLSIPMTVCQVLDYIPKLQKQVEDLEKRKQELTRAKCRERLQRIKDNTGRIVSATPLDGNEIMVQVSLLSNMAASLPQSKCINVFENKGLHLISSSTFSTLETNRTFYSFHFQGRQGTINKEYCPAFFCHELEKAFREKAGQYLQ*
ScbHLH214	ScWN7R01G414300.1	CDS	ATGGATCTGCAGCAATTAATGGAGCATCAACTGTTCGACGCCGGCGCCGTCCCGAGCAGCATTTTCTCGCCGTTAGAGGCAGGCAACGGTTTCACCGACGAGCCGCCGTCCTTGAGGTTACCGGACCTGGACCTTGACTTCGACATCCACGAGCTCTCCGCGCCTGCACAGGTGGCCTGCTCAGGTGGCTCCGGCTTGGTCGGTTCCGGTTCCGGCTCGCACAAGAAGCTCGACCACAACGCGTACGAGCGCGACCGGCGGAAGCAGCTCAATCAGCTCTACTCCACCCTCCGTTCTCTCGTCCCCAACGCAGATCACACCAAGAAGCTGAGCATTCCGATGACAGTGTGTCAGGTCCTCGACTACATCCCCAAGCTGCAGAAGCAGGTCGAGGATCTG…
ScbHLH215	ScWNUn01G000400.1	Protein	MDGDYVPGLLMGSAGLDFGVPGLDAGFFETLCGAGGAGLAAMFGDRAAAMPGFGGQFGPAEGGGELGAASREGSSVSDPAWAHGANARKRKAPAAAAGKGKEAASCFAKMGEPTGPDSKKCKIEDETVRPKVEEEAATASDGSAGGEKGRKQAKGKGSKSKQPAADEPPRDYVHVRARRGQATDSHSLAERVRREKITLKMKMLQDLVPGCNKVIGKALMLDEIINYVQSLQQQVEFLSMKLSTVNPQLDFDTLSNLLHKDMNQALGPSASTVFPLESAGTVYPLCDQADLFQPFSSGAMENQCSMGLLDMALPHAPQYPFQKQQQDFWEASAQNGLHMDHEQSQENAGSAPNFDGQLQAADHPEVEF*
ScbHLH215	ScWNUn01G000400.1	CDS	ATGGACGGCGACTACGTCCCCGGCCTGCTCATGGGCTCCGCGGGGCTCGACTTCGGCGTGCCGGGCCTCGACGCCGGCTTCTTCGAGACGCTCTGCGGCGCCGGCGGCGCGGGCCTCGCCGCCATGTTCGGGGACCGGGCGGCCGCGATGCCCGGCTTCGGCGGCCAGTTCGGGCCCGCGGAGGGCGGCGGCGAGCTCGGCGCCGCGTCCCGGGAGGGCTCCTCCGTCTCCGACCCGGCGTGGGCGCACGGCGCGAATGCCAGGAAGCGGAAGGCGCCCGCCGCGGCTGCCGGCAAGGGCAAGGAGGCCGCGTCCTGTTTCGCCAAGATGGGGGAGCCGACGGGGCCGGACTCGAAGAAATGCAAAATTGAGGATGAGACTGTGAGACCCAAGGTGGAG…
ScbHLH216	ScWNUn01G017800.1	Protein	MASTSSATAVDERERKRKRAAGGESTTSAEPGTEAQPSKWRTRREHEIYSSKLFEALRLVRGGSSSASTAPARGRAVREAADRALAVAARGRSRWSRAILASRRRRLQAAHRARLRAPATPPARHPSVAAAAQPQPGKAPALAKKAKVLGRLVPGCHKLPFPALLSEASDYIKALEMQVRAMTALAEVLASVSSSSASGSPSSPA*
ScbHLH216	ScWNUn01G017800.1	CDS	ATGGCGTCCACGTCGAGCGCGACTGCGGTGGACGAGAGGGAGCGGAAGCGGAAGAGGGCAGCCGGGGGAGAGTCCACGACGTCCGCCGAGCCGGGGACGGAGGCGCAGCCTTCCAAGTGGCGGACGCGGCGCGAGCACGAGATCTACTCGTCCAAGCTCTTCGAGGCGCTCCGCCTTGTCCGAGGCGGGTCATCGTCCGCGTCGACGGCCCCGGCGCGTGGCCGGGCCGTGCGGGAGGCGGCCGACCGTGCGCTCGCTGTGGCGGCTCGCGGGCGCTCGCGCTGGAGCCGAGCCATACTCGCCTCTCGCCGCCGCCGCCTCCAGGCCGCCCACCGCGCGCGCCTCCGCGCCCCAGCCACACCGCCTGCGCGCCACCCCTCCGTCGCTGCGGCCGCGCAG…
ScbHLH217	ScWNUn01G059200.1	Protein	MGHQHQMFNDPFASSMSSLEEDMFSGAGGYHHLTPSMQWPGLENDIPSAPAANNATSSGGSGSHRKMSHNAYERDRRKQLNEQYSSLRSLLPDDDHTKKMSIPTTVSRVIKYIPELQKEVDGLEKKKEELRRASYEQGPTRQNTAPIVSATCLDDREIMVQVSLVSSMAGALPMSKCIKVLENQGLRLLNSSTSAFQNRTFYSLHLQRTQRTMSKECQTFCTELENAVKQKAGLHLHH*
ScbHLH217	ScWNUn01G059200.1	CDS	ATGGGGCACCAGCACCAGATGTTCAACGACCCCTTCGCGAGCAGCATGTCGTCACTGGAGGAGGACATGTTCTCCGGTGCGGGCGGCTACCACCACCTCACGCCGTCCATGCAGTGGCCGGGCTTGGAGAACGACATACCGTCGGCGCCGGCTGCCAACAACGCCACCTCCTCCGGCGGCTCTGGATCGCACCGCAAGATGAGTCACAACGCGTACGAGCGTGACCGCCGCAAGCAGCTCAACGAGCAATATTCCTCCCTCCGCTCCCTCCTCCCCGACGATGATCACACCAAGAAGATGAGCATTCCGACCACGGTGTCGCGGGTGATCAAGTACATCCCGGAGCTGCAGAAGGAGGTAGACGGCCTGGAGAAGAAGAAGGAGGAGCTGCGGCGGGCC…
ScbHLH218	ScWNUn01G087700.1	Protein	MWNCSAPPSLLLPFSDDYVKCESSSSAPGSASFDGIRLAADYGHLCHHMSSLQSLPAPAVFAARSSESYFGMGDGYAYGGDGRPAAFMHFGYTQTQPPTAATMDGSGRRDGVCDGSSFSGSKRRKTTTTTTAQGPHSRLQGSSAKPRNTTAAAKAPWKRSQKLGDKITALQQLVSPYGKTDTASVLHEAAACIRNLHAQIQILAAPYPGESSSSPPSWSRDAGEEPATGLRRRGLCVAPLSPARDHGRAHADVGGAWFAAL*
ScbHLH218	ScWNUn01G087700.1	CDS	ATGTGGAACTGCTCTGCGCCCCCCTCGCTCTTGCTGCCCTTCAGCGACGACTACGTGAAATGTGAATCCTCGAGTTCGGCGCCCGGATCGGCGAGTTTCGACGGAATCAGGCTCGCCGCCGACTATGGCCATCTCTGCCACCACATGTCGTCGCTTCAGAGCCTTCCGGCGCCGGCTGTTTTCGCCGCGCGCAGTTCCGAGAGCTATTTCGGAATGGGAGACGGTTATGCCTACGGCGGCGACGGCAGGCCTGCTGCGTTCATGCACTTCGGCTACACCCAGACCCAGCCACCTACTGCAGCCACCATGGACGGCAGCGGGCGGCGAGACGGTGTCTGTGACGGGAGCAGCTTCAGTGGCTCCAAGAGGCGCAAGACAACGACGACGACGACGGCGCAA…
ScbHLH219	ScWNUn01G161100.1	Protein	MTLDALCAASDVLVYDTFNAAAAASAAPAESSPFFRDDAVAAWMAGSAAAAAAAGAAVPVEEGERAQGRRKRRRRARSCKNREDAESQRLTHIAVERNRRRQMNEYLAVLRSLMPESYAHRGDQASIVGGAIDFVKELEQLLQSLEAQKRTLLAQQQQGQEHKPPPNPDATPLRSCTVTAAATTSGGEGELAAATHGTTGGPIPFAGFFTYPQYVCRLPPRDDADDRAGVADIEVTLVETHASVRAMAPRRPGQLLRMVAGMEALRLTVLHLNVTTLGSLALYSLSVKVEEGCGLTTADDIAAAVHHVLCLVDADATSQRLLAGGRQEISS*
ScbHLH219	ScWNUn01G161100.1	CDS	ATGACGCTGGATGCCCTGTGCGCGGCCAGCGACGTCCTCGTCTACGACACCTTCAACGCGGCGGCCGCCGCGAGTGCCGCCCCGGCCGAGAGCAGCCCCTTCTTCCGCGACGACGCCGTAGCGGCATGGATGGCGGGGTCTGCTGCGGCGGCGGCGGCGGCTGGGGCGGCAGTGCCGGTGGAGGAAGGGGAGAGGGCGCAGGGGAGGAGAAAGCGGCGGCGGCGGGCGAGGAGCTGCAAGAACCGCGAGGACGCCGAGAGTCAGCGGCTGACCCACATTGCCGTCGAGCGCAACCGCCGCCGCCAGATGAACGAGTACCTCGCCGTGCTCCGCTCCCTCATGCCGGAGTCCTACGCCCACCGGGGCGACCAGGCATCCATCGTCGGCGGCGCCATCGAT…
ScbHLH220	ScWNUn01G194300.1	Protein	MFLSGTIAVVPIPALGVAQFGSVQKVSENLEFLEHVKGTICRSESISWDPSTKHIHGNRLMHIKDDPENMKLLENTVGIESLGSLVSTSSSYSPSSSNGFTSYGSCNGRNPPHIVAMPVNSKSINAVRLFHNGSNLMQHNGGSENPLQLQSAKQPDSSFASATTSYSSLNNLPRIEHELSCAPNNLGYHLQSEDSSSYRNSFSACFPVGDELKPMLFDNNNNHGNTGLLESTVFDPLIHDWWDNSVLLAENIPDFGATTTSSATEQANSDPLSIEGRGLFSESVLEELLGASGNVNTDPACGSVVSSTVPLAGCFSGCELPGYTLHQDSSYSACKEQVPPLNFPSSSYTSENAPNGASKAMPVSLANLSMDDSCSLHTANSKAGQVTNAEGVKVIKKRA…
ScbHLH220	ScWNUn01G194300.1	CDS	ATGTTCTTGAGTGGTACTATTGCAGTAGTACCTATCCCGGCGCTTGGTGTGGCGCAGTTTGGCTCGGTACAAAAGGTATCTGAAAACTTGGAGTTTCTGGAACATGTTAAAGGCACAATTTGTCGAAGCGAAAGCATCTCATGGGATCCTTCAACCAAACATATTCATGGAAATCGTCTTATGCATATCAAAGACGACCCAGAAAACATGAAACTTCTTGAGAACACAGTAGGCATAGAATCTCTAGGGAGTTTAGTAAGTACTTCCAGCAGTTACTCTCCGAGCTCTTCAAATGGTTTCACTTCCTACGGAAGTTGCAACGGTCGAAATCCTCCTCATATAGTGGCCATGCCAGTGAACTCCAAGTCAATAAATGCAGTCAGGTTATTTCATAATGGC…
