# Supplementary material for: Basic helix-loop-helix (bHLH) gene family in rye (Secale cereale L.): genome-wide identification, phylogeny, evolutionary expansion and expression analyses
Source: BMC Genomics. 2024 Jan 17;25:67. doi: 10.1186/s12864-023-09911-3 (PMC10792839; doi:10.1186/s12864-023-09911-3)
Supplement: Supplementary file 2 — Supplementary Material 2: Table S2. Analysis and distribution of conserved motifs of bHLH proteins in seven species [file 12864_2023_9911_MOESM2_ESM.xls]

## Sheet: Conserved motifs
Table S2. Analysis and distribution of conserved motifs of bHLH proteins in seven species.
Motif	Length	Best possible match
1	29	LAERRRREKJNERLKALRSLVPNGTKMDK
2	21	ASILDEAIDYVKELQEQVKAL
3	29	ITHTNVMPFPASTLIITIMAKVEEGFTVT
4	15	IHVRARRGQATDSHS
5	21	LPEIEARLSESNVMVRIHCED
6	21	LLRVIAALESLGLDVJHANVS
7	41	PEDLTDTEWFYLVSMTYSFPPGQGLPGQAFASGQHVWJYNA
8	29	MDDSSLFMQWAMDTLEQEHPAAAAGGNGD
9	41	AGHMVLYSLSLKVEDGCRLSSADEIAAAVHQIVAYIEAEAE
10	41	ASTAGJKTVVCIPFMGGVLELGASEYVLEDPDMVELIMASF
