# Supplementary material for: Basic helix-loop-helix (bHLH) gene family in rye (Secale cereale L.): genome-wide identification, phylogeny, evolutionary expansion and expression analyses
Source: BMC Genomics. 2024 Jan 17;25:67. doi: 10.1186/s12864-023-09911-3 (PMC10792839; doi:10.1186/s12864-023-09911-3)
Supplement: Supplementary file 3 — Supplementary Material 3: Table S3. Cis-regulatory elements in the promoter region of ScbHLH genes [file 12864_2023_9911_MOESM3_ESM.xlsx]

## Sheet: Sheet1
Table S3. Cis-regulatory elements in the promoter region of ScbHLH genes.
Gene name	Cis-regulatory elements	Sequence	position	Base number	Strand Matrix	Organism	Function	Category
ScbHLH1	CCGTCC motif	CCGTCC	1069	6	+	Nicotiana tabacum		Devolepment related elements
ScbHLH1	CCGTCC motif	CCGTCC	1677	6	-	Nicotiana tabacum		Devolepment related elements
ScbHLH1	AC-I	(T/C)C(T/C)(C/T)ACC(T/C)ACC	1963	8.5	-	Phaseolus vulgaris
ScbHLH1	MYB recognition site	CCGTTG	650	6	-	Arabidopsis thaliana		Site-binding related elements
ScbHLH1	MYB recognition site	CCGTTG	1141	6	+	Arabidopsis thaliana		Site-binding related elements
ScbHLH1	MYB recognition site	CCGTTG	1959	6	-	Arabidopsis thaliana		Site-binding related elements
ScbHLH1	CAT-box	GCCACT	499	6	+	Arabidopsis thaliana	cis-acting regulatory element related to meristem expression	Devolepment related elements
ScbHLH1	CAT-box	GCCACT	547	6	-	Arabidopsis thaliana	cis-acting regulatory element related to meristem expression	Devolepment related elements
ScbHLH1	CAT-box	GCCACT	1051	6	-	Arabidopsis thaliana	cis-acting regulatory element related to meristem expression	Devolepment related elements
ScbHLH1	CAT-box	GCCACT	1886	6	+	Arabidopsis thaliana	cis-acting regulatory element related to meristem expression	Devolepment related elements
ScbHLH1	G-box	CCACGTAA	409	8	-	Brassica napus	cis-acting regulatory element involved in light responsiveness	Light responsive elements
ScbHLH1	G-box	TACGTG	410	6	+	Arabidopsis thaliana	cis-acting regulatory element involved in light responsiveness	Light responsive elements
ScbHLH1	G-box	TACGTG	532	6	+	Arabidopsis thaliana	cis-acting regulatory element involved in light responsiveness	Light responsive elements
ScbHLH1	CAAT-box	CAAT	95	4	+	Nicotiana glutinosa	common cis-acting element in promoter and enhancer regions	Site-binding related elements
ScbHLH1	CAAT-box	CAAT	185	4	+	Nicotiana glutinosa	common cis-acting element in promoter and enhancer regions	Site-binding related elements
ScbHLH1	CAAT-box	CAAT	254	4	+	Nicotiana glutinosa	common cis-acting element in promoter and enhancer regions	Site-binding related elements
ScbHLH1	CAAT-box	CAAAT	314	5	+	Pisum sativum	common cis-acting element in promoter and enhancer regions	Promoter related element
ScbHLH1	CAAT-box	CAAT	435	4	-	Nicotiana glutinosa	common cis-acting element in promoter and enhancer regions	Site-binding related elements
ScbHLH1	CAAT-box	CAAAT	513	5	-	Pisum sativum	common cis-acting element in promoter and enhancer regions	Promoter related element
ScbHLH1	CAAT-box	CAAAT	527	5	-	Pisum sativum	common cis-acting element in promoter and enhancer regions	Promoter related element
ScbHLH1	CAAT-box	CAAAT	615	5	-	Pisum sativum	common cis-acting element in promoter and enhancer regions	Promoter related element
ScbHLH1	CAAT-box	CCAAT	632	5	+	Arabidopsis thaliana	common cis-acting element in promoter and enhancer regions	Promoter related element
ScbHLH1	CAAT-box	CAAT	633	4	+	Nicotiana glutinosa	common cis-acting element in promoter and enhancer regions	Site-binding related elements
ScbHLH1	CAAT-box	CAAT	668	4	+	Nicotiana glutinosa	common cis-acting element in promoter and enhancer regions	Site-binding related elements
ScbHLH1	CAAT-box	CAAAT	767	5	-	Pisum sativum	common cis-acting element in promoter and enhancer regions	Promoter related element
ScbHLH1	CAAT-box	CAAT	788	4	+	Nicotiana glutinosa	common cis-acting element in promoter and enhancer regions	Site-binding related elements
ScbHLH1	CAAT-box	CAAT	929	4	+	Nicotiana glutinosa	common cis-acting element in promoter and enhancer regions	Site-binding related elements
ScbHLH1	CAAT-box	CAAT	958	4	-	Nicotiana glutinosa	common cis-acting element in promoter and enhancer regions	Site-binding related elements
ScbHLH1	CAAT-box	CAAAT	1114	5	+	Pisum sativum	common cis-acting element in promoter and enhancer regions	Promoter related element
ScbHLH1	CAAT-box	CAAT	1201	4	+	Nicotiana glutinosa	common cis-acting element in promoter and enhancer regions	Site-binding related elements
ScbHLH1	CAAT-box	CAAT	1246	4	-	Nicotiana glutinosa	common cis-acting element in promoter and enhancer regions	Site-binding related elements
ScbHLH1	CAAT-box	CAAAT	1259	5	+	Pisum sativum	common cis-acting element in promoter and enhancer regions	Promoter related element
ScbHLH1	CAAT-box	CAAAT	1281	5	+	Pisum sativum	common cis-acting element in promoter and enhancer regions	Promoter related element
ScbHLH1	CAAT-box	CAAT	1317	4	+	Nicotiana glutinosa	common cis-acting element in promoter and enhancer regions	Site-binding related elements
ScbHLH1	CAAT-box	CAAT	1373	4	-	Nicotiana glutinosa	common cis-acting element in promoter and enhancer regions	Site-binding related elements
ScbHLH1	CAAT-box	CAAAT	1473	5	+	Pisum sativum	common cis-acting element in promoter and enhancer regions	Promoter related element
ScbHLH1	CAAT-box	TGCCAAC	1490	7	-	Petunia hybrida	common cis-acting element in promoter and enhancer regions	Promoter related element
ScbHLH1	CAAT-box	CAAAT	1521	5	-	Pisum sativum	common cis-acting element in promoter and enhancer regions	Promoter related element
ScbHLH1	CAAT-box	CAAT	1651	4	+	Nicotiana glutinosa	common cis-acting element in promoter and enhancer regions	Site-binding related elements
ScbHLH1	CAAT-box	CAAT	1775	4	-	Nicotiana glutinosa	common cis-acting element in promoter and enhancer regions	Site-binding related elements
ScbHLH1	CAAT-box	CAAT	1787	4	+	Nicotiana glutinosa	common cis-acting element in promoter and enhancer regions	Site-binding related elements
ScbHLH1	CAAT-box	CAAT	1834	4	-	Nicotiana glutinosa	common cis-acting element in promoter and enhancer regions	Site-binding related elements
ScbHLH1	TATA-box	ATATAT	85	6	+	Brassica napus	core promoter element around -30 of transcription start	Promoter related element
ScbHLH1	TATA-box	TATA	86	4	+	Arabidopsis thaliana	core promoter element around -30 of transcription start	Promoter related element
ScbHLH1	TATA-box	TATA	137	4	+	Arabidopsis thaliana	core promoter element around -30 of transcription start	Promoter related element
ScbHLH1	TATA-box	TATAAA	169	6	-	Helianthus annuus	core promoter element around -30 of transcription start	Promoter related element
ScbHLH1	TATA-box	TATAA	170	5	-	Arabidopsis thaliana	core promoter element around -30 of transcription start	Promoter related element
ScbHLH1	TATA-box	TATA	171	4	+	Arabidopsis thaliana	core promoter element around -30 of transcription start	Promoter related element
ScbHLH1	TATA-box	TATA	677	4	+	Arabidopsis thaliana	core promoter element around -30 of transcription start	Promoter related element
ScbHLH1	TATA-box	TATAA	778	5	-	Arabidopsis thaliana	core promoter element around -30 of transcription start	Promoter related element
ScbHLH1	TATA-box	TATA	779	4	+	Arabidopsis thaliana	core promoter element around -30 of transcription start	Promoter related element
ScbHLH1	TATA-box	TATA	893	4	+	Arabidopsis thaliana	core promoter element around -30 of transcription start	Promoter related element
ScbHLH1	TATA-box	TATA	923	4	+	Arabidopsis thaliana	core promoter element around -30 of transcription start	Promoter related element
ScbHLH1	TATA-box	ccTATAAAaa	991	9	+	Arabidopsis thaliana	core promoter element around -30 of transcription start	Promoter related element
ScbHLH1	TATA-box	TATA	1195	4	-	Arabidopsis thaliana	core promoter element around -30 of transcription start	Promoter related element
ScbHLH1	TATA-box	ATTATA	1329	6	+	Brassica napus	core promoter element around -30 of transcription start	Promoter related element
ScbHLH1	TATA-box	TATAA	1330	5	-	Arabidopsis thaliana	core promoter element around -30 of transcription start	Promoter related element
ScbHLH1	TATA-box	TATA	1331	4	-	Arabidopsis thaliana	core promoter element around -30 of transcription start	Promoter related element
ScbHLH1	TATA-box	TATA	1590	4	-	Arabidopsis thaliana	core promoter element around -30 of transcription start	Promoter related element
ScbHLH1	TATA-box	TATA	1617	4	-	Arabidopsis thaliana	core promoter element around -30 of transcription start	Promoter related element
ScbHLH1	TATA-box	ATTATA	1906	6	+	Brassica napus	core promoter element around -30 of transcription start	Promoter related element
ScbHLH1	TATA-box	TATAA	1907	5	-	Arabidopsis thaliana	core promoter element around -30 of transcription start	Promoter related element
ScbHLH1	TATA-box	TATA	1908	4	-	Arabidopsis thaliana	core promoter element around -30 of transcription start	Promoter related element
ScbHLH1	ARE	AAACCA	798	6	-	Zea mays	cis-acting regulatory element essential for the anaerobic induction	Environmental stress-related element
ScbHLH1	ARE	AAACCA	1235	6	-	Zea mays	cis-acting regulatory element essential for the anaerobic induction	Environmental stress-related element
ScbHLH1	ABRE3a	TACGTG	410	6	+	Zea mays	cis-acting element involved in the abscisic acid responsiveness	Hormone responsive elements
ScbHLH1	ABRE3a	TACGTG	532	6	+	Zea mays	cis-acting element involved in the abscisic acid responsiveness	Hormone responsive elements
ScbHLH1	O2-site	GATGATGTGG	392	9	-	Zea mays	cis-acting regulatory element involved in zein metabolism regulation	Devolepment related elements
ScbHLH1	A-box	CCGTCC	1069	6	+	Petroselinum crispum	cis-acting regulatory element	Promoter related element
ScbHLH1	A-box	CCGTCC	1677	6	-	Petroselinum crispum	cis-acting regulatory element	Promoter related element
ScbHLH1	Myc	TCTCTTA	344	7	+	Arabidopsis thaliana
ScbHLH1	Myc	TCTCTTA	370	7	+	Arabidopsis thaliana
ScbHLH1	Myc	TCTCTTA	582	7	+	Arabidopsis thaliana
ScbHLH1	MYC	CATTTG	614	6	+	Arabidopsis thaliana
ScbHLH1	MYC	CATTTG	766	6	+	Arabidopsis thaliana
ScbHLH1	MYC	CATTTG	1114	6	-	Arabidopsis thaliana
ScbHLH1	MYC	CATGTG	1290	6	-	Arabidopsis thaliana
ScbHLH1	Unnamed__4	CTCC	110	4	+	Petroselinum hortense
ScbHLH1	Unnamed__4	CTCC	387	4	+	Petroselinum hortense
ScbHLH1	Unnamed__4	CTCC	390	4	+	Petroselinum hortense
ScbHLH1	Unnamed__4	CTCC	644	4	+	Petroselinum hortense
ScbHLH1	Unnamed__4	CTCC	647	4	+	Petroselinum hortense
ScbHLH1	Unnamed__4	CTCC	808	4	-	Petroselinum hortense
ScbHLH1	Unnamed__4	CTCC	1019	4	-	Petroselinum hortense
ScbHLH1	Unnamed__4	CTCC	1024	4	-	Petroselinum hortense
ScbHLH1	Unnamed__4	CTCC	1049	4	-	Petroselinum hortense
ScbHLH1	Unnamed__4	CTCC	1067	4	+	Petroselinum hortense
ScbHLH1	Unnamed__4	CTCC	1076	4	+	Petroselinum hortense
ScbHLH1	Unnamed__4	CTCC	1082	4	-	Petroselinum hortense
ScbHLH1	Unnamed__4	CTCC	1137	4	+	Petroselinum hortense
ScbHLH1	Unnamed__4	CTCC	1256	4	+	Petroselinum hortense
ScbHLH1	Unnamed__4	CTCC	1301	4	+	Petroselinum hortense
ScbHLH1	Unnamed__4	CTCC	1366	4	+	Petroselinum hortense
ScbHLH1	Unnamed__4	CTCC	1688	4	-	Petroselinum hortense
ScbHLH1	Unnamed__4	CTCC	1782	4	+	Petroselinum hortense
ScbHLH1	Unnamed__4	CTCC	1914	4	+	Petroselinum hortense
ScbHLH1	Unnamed__1	CGTGG	412	5	+	Zea mays
ScbHLH1	Unnamed__1	CGTGG	481	5	-	Zea mays
ScbHLH1	Unnamed__1	CGTGG	1078	5	-	Zea mays
ScbHLH1	Unnamed__1	GCCACGTGGC	1538	9	-	Petunia sp.
ScbHLH1	Unnamed__1	CGTGG	1542	5	+	Zea mays
ScbHLH1	CGTCA-motif	CGTCA	15	5	+	Hordeum vulgare	cis-acting regulatory element involved in the MeJA-responsiveness	Hormone responsive elements
ScbHLH1	CGTCA-motif	CGTCA	67	5	-	Hordeum vulgare	cis-acting regulatory element involved in the MeJA-responsiveness	Hormone responsive elements
ScbHLH1	CGTCA-motif	CGTCA	1015	5	-	Hordeum vulgare	cis-acting regulatory element involved in the MeJA-responsiveness	Hormone responsive elements
ScbHLH1	CGTCA-motif	CGTCA	1695	5	-	Hordeum vulgare	cis-acting regulatory element involved in the MeJA-responsiveness	Hormone responsive elements
ScbHLH1	G-Box	CACGTT	1540	6	-	Pisum sativum	cis-acting regulatory element involved in light responsiveness	Light responsive elements
ScbHLH1	G-Box	CACGTT	1593	6	-	Pisum sativum	cis-acting regulatory element involved in light responsiveness	Light responsive elements
ScbHLH1	CCAAT-box	CAACGG	650	6	+	Hordeum vulgare	MYBHv1 binding site	Site-binding related elements
ScbHLH1	CCAAT-box	CAACGG	1141	6	-	Hordeum vulgare	MYBHv1 binding site	Site-binding related elements
ScbHLH1	CCAAT-box	CAACGG	1959	6	+	Hordeum vulgare	MYBHv1 binding site	Site-binding related elements
ScbHLH1	MYB	CAACAG	18	6	+	Arabidopsis thaliana
ScbHLH1	MYB	CAACCA	188	6	-	Arabidopsis thaliana
ScbHLH1	MYB	CAACCA	1204	6	-	Arabidopsis thaliana
ScbHLH1	MYB	CAACAG	1411	6	-	Arabidopsis thaliana
ScbHLH1	Myb-binding site	CAACAG	18	6	+	Nicotiana tabacum		Site-binding related elements
ScbHLH1	Myb-binding site	CAACAG	1411	6	-	Nicotiana tabacum		Site-binding related elements
ScbHLH1	TCA-element	CCATCTTTTT	299	9	-	Nicotiana tabacum	cis-acting element involved in salicylic acid responsiveness	Hormone responsive elements
ScbHLH1	AE-box	AGAAACAA	591	8	+	Arabidopsis thaliana	part of a module for light response	Light responsive elements
ScbHLH1	GATA-motif	AAGATAAGATT	201	10	-	Arabidopsis thaliana	part of a light responsive element	Light responsive elements
ScbHLH1		motif_sequence	180	4	+	organism	short_function	Other elements
ScbHLH1		motif_sequence	385	4	+	organism	short_function	Other elements
ScbHLH1		motif_sequence	438	4	-	organism	short_function	Other elements
ScbHLH1		motif_sequence	835	4	+	organism	short_function	Other elements
ScbHLH1		motif_sequence	881	4	+	organism	short_function	Other elements
ScbHLH1		motif_sequence	969	4	-	organism	short_function	Other elements
ScbHLH1		motif_sequence	1099	4	-	organism	short_function	Other elements
ScbHLH1		motif_sequence	1289	4	-	organism	short_function	Other elements
ScbHLH1		motif_sequence	1312	4	+	organism	short_function	Other elements
ScbHLH1		motif_sequence	1355	4	+	organism	short_function	Other elements
ScbHLH1		motif_sequence	1448	4	+	organism	short_function	Other elements
ScbHLH1		motif_sequence	1810	4	-	organism	short_function	Other elements
ScbHLH1		motif_sequence	1912	4	+	organism	short_function	Other elements
ScbHLH1		motif_sequence	1979	4	-	organism	short_function	Other elements
ScbHLH1	ABRE4	CACGTA	410	6	-	Zea mays	cis-acting element involved in the abscisic acid responsiveness	Hormone responsive elements
ScbHLH1	ABRE4	CACGTA	532	6	-	Zea mays	cis-acting element involved in the abscisic acid responsiveness	Hormone responsive elements
ScbHLH1	ACE	GCGACGTACC	1383	9	-	Petroselinum crispum	cis-acting element involved in light responsiveness	Light responsive elements
ScbHLH1	GT1-motif	GGTTAA	1439	6	-	Arabidopsis thaliana	light responsive element	Light responsive elements
ScbHLH1	TGA-element	AACGAC	6	6	-	Brassica oleracea	auxin-responsive element	Hormone responsive elements
ScbHLH1	TGA-element	AACGAC	1187	6	+	Brassica oleracea	auxin-responsive element	Hormone responsive elements
ScbHLH1	MBS	CAACTG	1813	6	-	Arabidopsis thaliana	MYB binding site involved in drought-inducibility	Environmental stress-related element
ScbHLH1	MBS	CAACTG	1974	6	+	Arabidopsis thaliana	MYB binding site involved in drought-inducibility	Environmental stress-related element
ScbHLH1	MRE	AACCTAA	1338	7	+	Petroselinum crispum	MYB binding site involved in light responsiveness	Light responsive elements
ScbHLH1	I-box	AAGATAAGGCT	201	10	-	Gossypium hirsutum	part of a light responsive element	Light responsive elements
ScbHLH1	I-box	AAGATAAGGCT	270	10	-	Gossypium hirsutum	part of a light responsive element	Light responsive elements
ScbHLH1	I-box	AGATAAGG	272	8	-	Triticum aestivum	part of a light responsive element	Light responsive elements
ScbHLH1	I-box	AAGATAAGGCT	365	10	-	Gossypium hirsutum	part of a light responsive element	Light responsive elements
ScbHLH1	I-box	gGATAAGGTG	1215	9	-	Zea mays	part of a light responsive element	Light responsive elements
ScbHLH1	STRE	AGGGG	495	5	+	Arabidopsis thaliana
ScbHLH1	STRE	AGGGG	718	5	-	Arabidopsis thaliana
ScbHLH1	STRE	AGGGG	1298	5	-	Arabidopsis thaliana
ScbHLH1	STRE	AGGGG	1847	5	-	Arabidopsis thaliana
ScbHLH1	Myb	CAACTG	1813	6	-	Arabidopsis thaliana
ScbHLH1	Myb	CAACTG	1974	6	+	Arabidopsis thaliana
ScbHLH1	ABRE	ACGTG	411	5	+	Arabidopsis thaliana	cis-acting element involved in the abscisic acid responsiveness	Hormone responsive elements
ScbHLH1	ABRE	ACGTG	533	5	+	Arabidopsis thaliana	cis-acting element involved in the abscisic acid responsiveness	Hormone responsive elements
ScbHLH1	ABRE	GCAACGTGTC	1538	9	+	Hordeum vulgare	cis-acting element involved in the abscisic acid responsiveness	Hormone responsive elements
ScbHLH1	ABRE	ACGTG	1541	5	+	Arabidopsis thaliana	cis-acting element involved in the abscisic acid responsiveness	Hormone responsive elements
ScbHLH1	ABRE	ACGTG	1594	5	+	Arabidopsis thaliana	cis-acting element involved in the abscisic acid responsiveness	Hormone responsive elements
ScbHLH1	TGACG-motif	TGACG	15	5	-	Hordeum vulgare	cis-acting regulatory element involved in the MeJA-responsiveness	Hormone responsive elements
ScbHLH1	TGACG-motif	TGACG	67	5	+	Hordeum vulgare	cis-acting regulatory element involved in the MeJA-responsiveness	Hormone responsive elements
ScbHLH1	TGACG-motif	TGACG	1015	5	+	Hordeum vulgare	cis-acting regulatory element involved in the MeJA-responsiveness	Hormone responsive elements
ScbHLH1	TGACG-motif	TGACG	1695	5	+	Hordeum vulgare	cis-acting regulatory element involved in the MeJA-responsiveness	Hormone responsive elements
ScbHLH1	WRE3	CCACCT	392	6	+	Pisum sativum
ScbHLH1	WRE3	CCACCT	456	6	+	Pisum sativum
ScbHLH1	TCT-motif	TCTTAC	407	6	+	Arabidopsis thaliana	part of a light responsive element	Light responsive elements
ScbHLH1	TCT-motif	TCTTAC	822	6	-	Arabidopsis thaliana	part of a light responsive element	Light responsive elements
ScbHLH1	CCGTCC-box	CCGTCC	1069	6	+	Petroselinum hortense		Devolepment related elements
ScbHLH1	CCGTCC-box	CCGTCC	1677	6	-	Petroselinum hortense		Devolepment related elements
ScbHLH1	ERE	ATTTTAAA	1741	8	-	Nicotiana glutinos
ScbHLH1	as-1	TGACG	15	5	-	Arabidopsis thaliana
ScbHLH1	as-1	TGACG	67	5	+	Arabidopsis thaliana
ScbHLH1	as-1	TGACG	1015	5	+	Arabidopsis thaliana
ScbHLH1	as-1	TGACG	1695	5	+	Arabidopsis thaliana
ScbHLH2	MYC	CATTTG	154	6	+	Arabidopsis thaliana
ScbHLH2	MYC	CATTTG	591	6	+	Arabidopsis thaliana
ScbHLH2	MYC	CATTTG	1363	6	+	Arabidopsis thaliana
ScbHLH2	Unnamed__4	CTCC	257	4	-	Petroselinum hortense
ScbHLH2	Unnamed__4	CTCC	289	4	-	Petroselinum hortense
ScbHLH2	Unnamed__4	CTCC	316	4	+	Petroselinum hortense
ScbHLH2	Unnamed__4	CTCC	433	4	+	Petroselinum hortense
ScbHLH2	Unnamed__4	CTCC	539	4	-	Petroselinum hortense
ScbHLH2	Unnamed__4	CTCC	588	4	+	Petroselinum hortense
ScbHLH2	Unnamed__4	CTCC	753	4	+	Petroselinum hortense
ScbHLH2	Unnamed__4	CTCC	1177	4	-	Petroselinum hortense
ScbHLH2	Unnamed__4	CTCC	1283	4	+	Petroselinum hortense
ScbHLH2	Unnamed__4	CTCC	1323	4	-	Petroselinum hortense
ScbHLH2	Unnamed__4	CTCC	1352	4	-	Petroselinum hortense
ScbHLH2	Unnamed__4	CTCC	1524	4	-	Petroselinum hortense
ScbHLH2	Unnamed__4	CTCC	1738	4	-	Petroselinum hortense
ScbHLH2	Unnamed__4	CTCC	1847	4	+	Petroselinum hortense
ScbHLH2	Unnamed__4	CTCC	1876	4	+	Petroselinum hortense
ScbHLH2	Unnamed__4	CTCC	1922	4	+	Petroselinum hortense
ScbHLH2	Unnamed__4	CTCC	1932	4	+	Petroselinum hortense
ScbHLH2	Unnamed__4	CTCC	1939	4	+	Petroselinum hortense
ScbHLH2	Unnamed__4	CTCC	1963	4	-	Petroselinum hortense
ScbHLH2	Unnamed__4	CTCC	1969	4	-	Petroselinum hortense
ScbHLH2	Unnamed__4	CTCC	1975	4	-	Petroselinum hortense
ScbHLH2	CGTCA-motif	CGTCA	1312	5	+	Hordeum vulgare	cis-acting regulatory element involved in the MeJA-responsiveness	Hormone responsive elements
ScbHLH2	CGTCA-motif	CGTCA	1983	5	+	Hordeum vulgare	cis-acting regulatory element involved in the MeJA-responsiveness	Hormone responsive elements
ScbHLH2	AAGAA-motif	GAAAGAA	989	7	+	Avena sativa	cis-acting element involved in the abscisic acid responsiveness	Hormone responsive elements
ScbHLH2	AAGAA-motif	GAAAGAA	1497	7	+	Avena sativa	cis-acting element involved in the abscisic acid responsiveness	Hormone responsive elements
ScbHLH2	G-Box	CACGTG	787	6	+	Pisum sativum	cis-acting regulatory element involved in light responsiveness	Light responsive elements
ScbHLH2	G-Box	CACGTT	1127	6	+	Pisum sativum	cis-acting regulatory element involved in light responsiveness	Light responsive elements
ScbHLH2	AE-box	AGAAACTT	764	8	+	Arabidopsis thaliana	part of a module for light response	Light responsive elements
ScbHLH2	TCA-element	TCAGAAGAGG	1782	9	-	Brassica oleracea	cis-acting element involved in salicylic acid responsiveness	Hormone responsive elements
ScbHLH2	DRE core	GCCGAC	1255	6	-	Arabidopsis thaliana
ScbHLH2	DRE core	GCCGAC	1345	6	-	Arabidopsis thaliana
ScbHLH2	WUN-motif	AAATTTCCT	972	9	+	Brassica oleracea	wound-responsive element	wound-responsive element
ScbHLH2	Unnamed__2	AACCTAACCT	1910	9	+	Petroselinum hortense
ScbHLH2	MYB	CAACCA	504	6	+	Arabidopsis thaliana
ScbHLH2	MYB	CAACCA	882	6	+	Arabidopsis thaliana
ScbHLH2	MYB	CAACCA	886	6	+	Arabidopsis thaliana
ScbHLH2	MYB	CAACCA	1247	6	+	Arabidopsis thaliana
ScbHLH2	MYB	CAACCA	1822	6	-	Arabidopsis thaliana
ScbHLH2	W box	TTGACC	532	6	+	Arabidopsis thaliana
ScbHLH2	W box	TTGACC	870	6	+	Arabidopsis thaliana
ScbHLH2	W box	TTGACC	1110	6	+	Arabidopsis thaliana
ScbHLH2	W box	TTGACC	1143	6	-	Arabidopsis thaliana
ScbHLH2	GATA-motif	GATAGGA	301	7	-	Arabidopsis thaliana	part of a light responsive element	Light responsive elements
ScbHLH2	GATA-motif	GATAGGG	1076	7	-	Pisum sativum	part of a light responsive element	Light responsive elements
ScbHLH2	GATA-motif	GATAGGA	1537	7	-	Arabidopsis thaliana	part of a light responsive element	Light responsive elements
ScbHLH2		motif_sequence	34	4	+	organism	short_function	Other elements
ScbHLH2		motif_sequence	93	4	-	organism	short_function	Other elements
ScbHLH2		motif_sequence	188	4	-	organism	short_function	Other elements
ScbHLH2		motif_sequence	289	4	-	organism	short_function	Other elements
ScbHLH2		motif_sequence	509	4	+	organism	short_function	Other elements
ScbHLH2		motif_sequence	539	4	-	organism	short_function	Other elements
ScbHLH2		motif_sequence	643	4	+	organism	short_function	Other elements
ScbHLH2		motif_sequence	700	4	-	organism	short_function	Other elements
ScbHLH2		motif_sequence	798	4	+	organism	short_function	Other elements
ScbHLH2		motif_sequence	1670	4	-	organism	short_function	Other elements
ScbHLH2		motif_sequence	1702	4	+	organism	short_function	Other elements
ScbHLH2		motif_sequence	1733	4	-	organism	short_function	Other elements
ScbHLH2		motif_sequence	1783	4	+	organism	short_function	Other elements
ScbHLH2		motif_sequence	1937	4	+	organism	short_function	Other elements
ScbHLH2		motif_sequence	1957	4	+	organism	short_function	Other elements
ScbHLH2	CCGTCC motif	CCGTCC	1114	6	+	Nicotiana tabacum		Devolepment related elements
ScbHLH2	CAAT-box	CAAAT	46	5	+	Pisum sativum	common cis-acting element in promoter and enhancer regions	Promoter related element
ScbHLH2	CAAT-box	CAAT	51	4	-	Nicotiana glutinosa	common cis-acting element in promoter and enhancer regions	Site-binding related elements
ScbHLH2	CAAT-box	CAAT	57	4	-	Nicotiana glutinosa	common cis-acting element in promoter and enhancer regions	Site-binding related elements
ScbHLH2	CAAT-box	CAAT	137	4	-	Nicotiana glutinosa	common cis-acting element in promoter and enhancer regions	Site-binding related elements
ScbHLH2	CAAT-box	CAAT	144	4	-	Nicotiana glutinosa	common cis-acting element in promoter and enhancer regions	Site-binding related elements
ScbHLH2	CAAT-box	CAAAT	155	5	-	Pisum sativum	common cis-acting element in promoter and enhancer regions	Promoter related element
ScbHLH2	CAAT-box	CAAAT	224	5	+	Pisum sativum	common cis-acting element in promoter and enhancer regions	Promoter related element
ScbHLH2	CAAT-box	CAAAT	592	5	-	Pisum sativum	common cis-acting element in promoter and enhancer regions	Promoter related element
ScbHLH2	CAAT-box	CAAT	803	4	+	Nicotiana glutinosa	common cis-acting element in promoter and enhancer regions	Site-binding related elements
ScbHLH2	CAAT-box	CAAAT	852	5	+	Pisum sativum	common cis-acting element in promoter and enhancer regions	Promoter related element
ScbHLH2	CAAT-box	CAAT	869	4	-	Nicotiana glutinosa	common cis-acting element in promoter and enhancer regions	Site-binding related elements
ScbHLH2	CAAT-box	CCAAT	917	5	-	Arabidopsis thaliana	common cis-acting element in promoter and enhancer regions	Promoter related element
ScbHLH2	CAAT-box	CAAT	1042	4	-	Nicotiana glutinosa	common cis-acting element in promoter and enhancer regions	Site-binding related elements
ScbHLH2	CAAT-box	CCAAT	1050	5	-	Arabidopsis thaliana	common cis-acting element in promoter and enhancer regions	Promoter related element
ScbHLH2	CAAT-box	CAAT	1058	4	-	Nicotiana glutinosa	common cis-acting element in promoter and enhancer regions	Site-binding related elements
ScbHLH2	CAAT-box	CCAAT	1066	5	-	Arabidopsis thaliana	common cis-acting element in promoter and enhancer regions	Promoter related element
ScbHLH2	CAAT-box	CAAAT	1108	5	-	Pisum sativum	common cis-acting element in promoter and enhancer regions	Promoter related element
ScbHLH2	CAAT-box	CAAT	1133	4	+	Nicotiana glutinosa	common cis-acting element in promoter and enhancer regions	Site-binding related elements
ScbHLH2	CAAT-box	CAAT	1157	4	+	Nicotiana glutinosa	common cis-acting element in promoter and enhancer regions	Site-binding related elements
ScbHLH2	CAAT-box	CCAAT	1174	5	-	Arabidopsis thaliana	common cis-acting element in promoter and enhancer regions	Promoter related element
ScbHLH2	CAAT-box	CAAT	1182	4	+	Nicotiana glutinosa	common cis-acting element in promoter and enhancer regions	Site-binding related elements
ScbHLH2	CAAT-box	CCAAT	1250	5	+	Arabidopsis thaliana	common cis-acting element in promoter and enhancer regions	Promoter related element
ScbHLH2	CAAT-box	CAAT	1251	4	+	Nicotiana glutinosa	common cis-acting element in promoter and enhancer regions	Site-binding related elements
ScbHLH2	CAAT-box	CAAT	1292	4	+	Nicotiana glutinosa	common cis-acting element in promoter and enhancer regions	Site-binding related elements
ScbHLH2	CAAT-box	CAAAT	1364	5	-	Pisum sativum	common cis-acting element in promoter and enhancer regions	Promoter related element
ScbHLH2	CAAT-box	CCAAT	1392	5	+	Arabidopsis thaliana	common cis-acting element in promoter and enhancer regions	Promoter related element
ScbHLH2	CAAT-box	CAAT	1393	4	+	Nicotiana glutinosa	common cis-acting element in promoter and enhancer regions	Site-binding related elements
ScbHLH2	CAAT-box	CAAT	1483	4	+	Nicotiana glutinosa	common cis-acting element in promoter and enhancer regions	Site-binding related elements
ScbHLH2	CAAT-box	CAAT	1491	4	-	Nicotiana glutinosa	common cis-acting element in promoter and enhancer regions	Site-binding related elements
ScbHLH2	CAAT-box	CAAAT	1533	5	+	Pisum sativum	common cis-acting element in promoter and enhancer regions	Promoter related element
ScbHLH2	CAAT-box	CAAT	1717	4	-	Nicotiana glutinosa	common cis-acting element in promoter and enhancer regions	Site-binding related elements
ScbHLH2	CAAT-box	CCAAT	1850	5	+	Arabidopsis thaliana	common cis-acting element in promoter and enhancer regions	Promoter related element
ScbHLH2	CAAT-box	CAAT	1851	4	+	Nicotiana glutinosa	common cis-acting element in promoter and enhancer regions	Site-binding related elements
ScbHLH2	CAAT-box	CCAAT	1883	5	+	Arabidopsis thaliana	common cis-acting element in promoter and enhancer regions	Promoter related element
ScbHLH2	CAAT-box	CAAT	1884	4	+	Nicotiana glutinosa	common cis-acting element in promoter and enhancer regions	Site-binding related elements
ScbHLH2	G-box	CACGAC	106	6	-	Zea mays	cis-acting regulatory element involved in light responsiveness	Light responsive elements
ScbHLH2	G-box	CACGAC	199	6	-	Zea mays	cis-acting regulatory element involved in light responsiveness	Light responsive elements
ScbHLH2	G-box	CACGTG	787	6	+	Arabidopsis thaliana	cis-acting regulatory element involved in light responsiveness	Light responsive elements
ScbHLH2	G-box	CACGAC	1024	6	-	Zea mays	cis-acting regulatory element involved in light responsiveness	Light responsive elements
ScbHLH2	G-box	CACGTC	1310	6	+	Zea mays	cis-acting regulatory element involved in light responsiveness	Light responsive elements
ScbHLH2	O2-site	GATGACATGG	553	9	-	Zea mays	cis-acting regulatory element involved in zein metabolism regulation	Devolepment related elements
ScbHLH2	TATA-box	TATA	193	4	+	Arabidopsis thaliana	core promoter element around -30 of transcription start	Promoter related element
ScbHLH2	TATA-box	TATACA	547	6	-	Helianthus annuus	core promoter element around -30 of transcription start	Promoter related element
ScbHLH2	TATA-box	TATA	549	4	+	Arabidopsis thaliana	core promoter element around -30 of transcription start	Promoter related element
ScbHLH2	TATA-box	TATA	604	4	+	Arabidopsis thaliana	core promoter element around -30 of transcription start	Promoter related element
ScbHLH2	TATA-box	ATATAA	704	6	+	Brassica oleracea	core promoter element around -30 of transcription start	Promoter related element
ScbHLH2	TATA-box	TATA	705	4	+	Arabidopsis thaliana	core promoter element around -30 of transcription start	Promoter related element
ScbHLH2	TATA-box	TATAAAA	1902	7	-	Pisum sativum	core promoter element around -30 of transcription start	Promoter related element
ScbHLH2	TATA-box	TATAAA	1903	6	-	Helianthus annuus	core promoter element around -30 of transcription start	Promoter related element
ScbHLH2	TATA-box	TATAA	1904	5	-	Arabidopsis thaliana	core promoter element around -30 of transcription start	Promoter related element
ScbHLH2	TATA-box	TATA	1905	4	-	Arabidopsis thaliana	core promoter element around -30 of transcription start	Promoter related element
ScbHLH2	ARE	AAACCA	1441	6	-	Zea mays	cis-acting regulatory element essential for the anaerobic induction	Environmental stress-related element
ScbHLH2	ARE	AAACCA	1777	6	+	Zea mays	cis-acting regulatory element essential for the anaerobic induction	Environmental stress-related element
ScbHLH2	A-box	CCGTCC	1114	6	+	Petroselinum crispum	cis-acting regulatory element	Promoter related element
ScbHLH2	Box 4	ATTAAT	955	6	+	Petroselinum crispum	part of a conserved DNA module involved in light responsiveness	Light responsive elements
ScbHLH2	Myb	TAACTG	1642	6	-	Arabidopsis thaliana
ScbHLH2	P-box	CCTTTTG	678	7	+	Oryza sativa	gibberellin-responsive element	Hormone responsive elements
ScbHLH2	TGACG-motif	TGACG	1312	5	-	Hordeum vulgare	cis-acting regulatory element involved in the MeJA-responsiveness	Hormone responsive elements
ScbHLH2	TGACG-motif	TGACG	1983	5	-	Hordeum vulgare	cis-acting regulatory element involved in the MeJA-responsiveness	Hormone responsive elements
ScbHLH2	ABRE	CACGTG	787	6	+	Arabidopsis thaliana	cis-acting element involved in the abscisic acid responsiveness	Hormone responsive elements
ScbHLH2	ABRE	ACGTG	788	5	+	Arabidopsis thaliana	cis-acting element involved in the abscisic acid responsiveness	Hormone responsive elements
ScbHLH2	ABRE	ACGTG	1127	5	-	Arabidopsis thaliana	cis-acting element involved in the abscisic acid responsiveness	Hormone responsive elements
ScbHLH2	ABRE	ACGTG	1310	5	-	Arabidopsis thaliana	cis-acting element involved in the abscisic acid responsiveness	Hormone responsive elements
ScbHLH2	AuxRR-core	GGTCCAT	1184	7	-	Nicotiana tabacum	cis-acting regulatory element involved in auxin responsiveness	Hormone responsive elements
ScbHLH2	TCT-motif	TCTTAC	490	6	-	Arabidopsis thaliana	part of a light responsive element	Light responsive elements
ScbHLH2	TCT-motif	TCTTAC	567	6	+	Arabidopsis thaliana	part of a light responsive element	Light responsive elements
ScbHLH2	LTR	CCGAAA	969	6	+	Hordeum vulgare	cis-acting element involved in low-temperature responsiveness	Environmental stress-related element
ScbHLH2	LTR	CCGAAA	1000	6	-	Hordeum vulgare	cis-acting element involved in low-temperature responsiveness	Environmental stress-related element
ScbHLH2	LTR	CCGAAA	1495	6	+	Hordeum vulgare	cis-acting element involved in low-temperature responsiveness	Environmental stress-related element
ScbHLH2	TCA	TCATCTTCAT	1611	9	+	Pisum sativum
ScbHLH2	TCA	TCATCTTCAT	1614	9	+	Pisum sativum
ScbHLH2	as-1	TGACG	1312	5	-	Arabidopsis thaliana
ScbHLH2	as-1	TGACG	1983	5	-	Arabidopsis thaliana
ScbHLH2	CCGTCC-box	CCGTCC	1114	6	+	Petroselinum hortense		Devolepment related elements
ScbHLH2	ERE	ATTTCATA	949	8	-	Nicotiana glutinos
ScbHLH2	AT-rich element	ATAGAAATCAA	571	10	+	Glycine max	binding site of AT-rich DNA binding protein (ATBP-1)	Site-binding related elements
ScbHLH2	GT1-motif	GGTTAA	1741	6	+	Arabidopsis thaliana	light responsive element	Light responsive elements
ScbHLH2	STRE	AGGGG	676	5	-	Arabidopsis thaliana
ScbHLH2	STRE	AGGGG	1075	5	-	Arabidopsis thaliana
ScbHLH2	STRE	AGGGG	1898	5	-	Arabidopsis thaliana
ScbHLH2	STRE	AGGGG	1924	5	-	Arabidopsis thaliana
ScbHLH2	STRE	AGGGG	1934	5	-	Arabidopsis thaliana
ScbHLH3	box S	AGCCACC	1749	7	-	Arabidopsis thaliana
ScbHLH3	MRE	AACCTAA	1709	7	-	Petroselinum crispum	MYB binding site involved in light responsiveness	Light responsive elements
ScbHLH3	GT1-motif	GGTTAAT	515	7	+	Avena sativa	light responsive element	Light responsive elements
ScbHLH3	STRE	AGGGG	511	5	+	Arabidopsis thaliana
ScbHLH3	STRE	AGGGG	898	5	-	Arabidopsis thaliana
ScbHLH3	STRE	AGGGG	1030	5	+	Arabidopsis thaliana
ScbHLH3	STRE	AGGGG	1207	5	+	Arabidopsis thaliana
ScbHLH3	STRE	AGGGG	1412	5	+	Arabidopsis thaliana
ScbHLH3	STRE	AGGGG	1444	5	+	Arabidopsis thaliana
ScbHLH3	STRE	AGGGG	1555	5	-	Arabidopsis thaliana
ScbHLH3	STRE	AGGGG	1701	5	-	Arabidopsis thaliana
ScbHLH3	STRE	AGGGG	1794	5	+	Arabidopsis thaliana
ScbHLH3	STRE	AGGGG	1799	5	+	Arabidopsis thaliana
ScbHLH3	STRE	AGGGG	1879	5	+	Arabidopsis thaliana
ScbHLH3	STRE	AGGGG	1929	5	+	Arabidopsis thaliana
ScbHLH3	STRE	AGGGG	1963	5	-	Arabidopsis thaliana
ScbHLH3	WRE3	CCACCT	1345	6	-	Pisum sativum
ScbHLH3	TCCC-motif	TCTCCCT	1406	7	-	Spinacia oleracea	part of a light responsive element	Light responsive elements
ScbHLH3	Box 4	ATTAAT	1613	6	-	Petroselinum crispum	part of a conserved DNA module involved in light responsiveness	Light responsive elements
ScbHLH3	Myb	TAACTG	1951	6	-	Arabidopsis thaliana
ScbHLH3	CCGTCC-box	CCGTCC	1697	6	+	Petroselinum hortense		Devolepment related elements
ScbHLH3	GC-motif	CCCCCG	1513	6	+	Zea mays	enhancer-like element involved in anoxic specific inducibility	Environmental stress-related element
ScbHLH3	TCT-motif	TCTTAC	544	6	-	Arabidopsis thaliana	part of a light responsive element	Light responsive elements
ScbHLH3	TCT-motif	TCTTAC	870	6	+	Arabidopsis thaliana	part of a light responsive element	Light responsive elements
ScbHLH3	LTR	CCGAAA	35	6	+	Hordeum vulgare	cis-acting element involved in low-temperature responsiveness	Environmental stress-related element
ScbHLH3	CAT-box	GCCACT	1740	6	+	Arabidopsis thaliana	cis-acting regulatory element related to meristem expression	Devolepment related elements
ScbHLH3	G-box	TAACACGTAG	781	9	-	Brassica oleracea	cis-acting regulatory element involved in light responsiveness	Light responsive elements
ScbHLH3	CAAT-box	CAAAT	28	5	-	Pisum sativum	common cis-acting element in promoter and enhancer regions	Promoter related element
ScbHLH3	CAAT-box	CCAAT	47	5	-	Arabidopsis thaliana	common cis-acting element in promoter and enhancer regions	Promoter related element
ScbHLH3	CAAT-box	CAAAT	109	5	-	Pisum sativum	common cis-acting element in promoter and enhancer regions	Promoter related element
ScbHLH3	CAAT-box	CAAAT	180	5	-	Pisum sativum	common cis-acting element in promoter and enhancer regions	Promoter related element
ScbHLH3	CAAT-box	CAAAT	245	5	-	Pisum sativum	common cis-acting element in promoter and enhancer regions	Promoter related element
ScbHLH3	CAAT-box	CAAT	355	4	-	Nicotiana glutinosa	common cis-acting element in promoter and enhancer regions	Site-binding related elements
ScbHLH3	CAAT-box	CAAAT	494	5	-	Pisum sativum	common cis-acting element in promoter and enhancer regions	Promoter related element
ScbHLH3	CAAT-box	CAAAT	603	5	+	Pisum sativum	common cis-acting element in promoter and enhancer regions	Promoter related element
ScbHLH3	CAAT-box	CCAAT	710	5	-	Arabidopsis thaliana	common cis-acting element in promoter and enhancer regions	Promoter related element
ScbHLH3	CAAT-box	CAAAT	761	5	+	Pisum sativum	common cis-acting element in promoter and enhancer regions	Promoter related element
ScbHLH3	CAAT-box	CAAT	794	4	+	Nicotiana glutinosa	common cis-acting element in promoter and enhancer regions	Site-binding related elements
ScbHLH3	CAAT-box	CAAT	814	4	-	Nicotiana glutinosa	common cis-acting element in promoter and enhancer regions	Site-binding related elements
ScbHLH3	CAAT-box	CAAT	892	4	-	Nicotiana glutinosa	common cis-acting element in promoter and enhancer regions	Site-binding related elements
ScbHLH3	CAAT-box	CAAT	925	4	+	Nicotiana glutinosa	common cis-acting element in promoter and enhancer regions	Site-binding related elements
ScbHLH3	CAAT-box	CAAAT	1040	5	-	Pisum sativum	common cis-acting element in promoter and enhancer regions	Promoter related element
ScbHLH3	CAAT-box	CAAT	1129	4	-	Nicotiana glutinosa	common cis-acting element in promoter and enhancer regions	Site-binding related elements
ScbHLH3	CAAT-box	CAAAT	1188	5	+	Pisum sativum	common cis-acting element in promoter and enhancer regions	Promoter related element
ScbHLH3	CAAT-box	CAAAT	1191	5	-	Pisum sativum	common cis-acting element in promoter and enhancer regions	Promoter related element
ScbHLH3	CAAT-box	CAAAT	1508	5	+	Pisum sativum	common cis-acting element in promoter and enhancer regions	Promoter related element
ScbHLH3	CAAT-box	CCAAT	1521	5	+	Arabidopsis thaliana	common cis-acting element in promoter and enhancer regions	Promoter related element
ScbHLH3	CAAT-box	CAAT	1522	4	+	Nicotiana glutinosa	common cis-acting element in promoter and enhancer regions	Site-binding related elements
ScbHLH3	CAAT-box	CAAT	1570	4	+	Nicotiana glutinosa	common cis-acting element in promoter and enhancer regions	Site-binding related elements
ScbHLH3	CAAT-box	CAAT	1601	4	+	Nicotiana glutinosa	common cis-acting element in promoter and enhancer regions	Site-binding related elements
ScbHLH3	CAAT-box	CAAAT	1610	5	+	Pisum sativum	common cis-acting element in promoter and enhancer regions	Promoter related element
ScbHLH3	CAAT-box	CAAT	1815	4	-	Nicotiana glutinosa	common cis-acting element in promoter and enhancer regions	Site-binding related elements
ScbHLH3	CAAT-box	CAAT	1956	4	-	Nicotiana glutinosa	common cis-acting element in promoter and enhancer regions	Site-binding related elements
ScbHLH3	AC-I	(T/C)C(T/C)(C/T)ACC(T/C)ACC	1115	8.5	-	Phaseolus vulgaris
ScbHLH3	CCGTCC motif	CCGTCC	1697	6	+	Nicotiana tabacum		Devolepment related elements
ScbHLH3	A-box	CCGTCC	1697	6	+	Petroselinum crispum	cis-acting regulatory element	Promoter related element
ScbHLH3	3-AF1 binding site	TAAGAGAGGAA	9	10	-	Solanum tuberosum	light responsive element	Light responsive elements
ScbHLH3	Myc	TCTCTTA	13	7	+	Arabidopsis thaliana
ScbHLH3	Sp1	GGGCGG	1280	6	-	Oryza sativa	light responsive element	Light responsive elements
ScbHLH3	Sp1	GGGCGG	1428	6	+	Oryza sativa	light responsive element	Light responsive elements
ScbHLH3	Sp1	GGGCGG	1457	6	+	Oryza sativa	light responsive element	Light responsive elements
ScbHLH3	TATA-box	ATTATA	97	6	+	Brassica napus	core promoter element around -30 of transcription start	Promoter related element
ScbHLH3	TATA-box	TATAA	98	5	-	Arabidopsis thaliana	core promoter element around -30 of transcription start	Promoter related element
ScbHLH3	TATA-box	TATA	99	4	+	Arabidopsis thaliana	core promoter element around -30 of transcription start	Promoter related element
ScbHLH3	TATA-box	ATTATA	121	6	+	Brassica napus	core promoter element around -30 of transcription start	Promoter related element
ScbHLH3	TATA-box	TATAA	122	5	-	Arabidopsis thaliana	core promoter element around -30 of transcription start	Promoter related element
ScbHLH3	TATA-box	TATA	123	4	+	Arabidopsis thaliana	core promoter element around -30 of transcription start	Promoter related element
ScbHLH3	TATA-box	ATTATA	269	6	+	Brassica napus	core promoter element around -30 of transcription start	Promoter related element
ScbHLH3	TATA-box	TATAA	270	5	-	Arabidopsis thaliana	core promoter element around -30 of transcription start	Promoter related element
ScbHLH3	TATA-box	TATA	271	4	+	Arabidopsis thaliana	core promoter element around -30 of transcription start	Promoter related element
ScbHLH3	TATA-box	ATTATA	669	6	+	Brassica napus	core promoter element around -30 of transcription start	Promoter related element
ScbHLH3	TATA-box	TATAA	670	5	-	Arabidopsis thaliana	core promoter element around -30 of transcription start	Promoter related element
ScbHLH3	TATA-box	TATA	671	4	+	Arabidopsis thaliana	core promoter element around -30 of transcription start	Promoter related element
ScbHLH3	TATA-box	TATA	902	4	+	Arabidopsis thaliana	core promoter element around -30 of transcription start	Promoter related element
ScbHLH3	TATA-box	TATA	1325	4	-	Arabidopsis thaliana	core promoter element around -30 of transcription start	Promoter related element
ScbHLH3	TATA-box	TATA	1362	4	-	Arabidopsis thaliana	core promoter element around -30 of transcription start	Promoter related element
ScbHLH3	TATA-box	taTATAAAtc	1370	9	+	Arabidopsis thaliana	core promoter element around -30 of transcription start	Promoter related element
ScbHLH3	ARE	AAACCA	103	6	-	Zea mays	cis-acting regulatory element essential for the anaerobic induction	Environmental stress-related element
ScbHLH3	ARE	AAACCA	827	6	+	Zea mays	cis-acting regulatory element essential for the anaerobic induction	Environmental stress-related element
ScbHLH3	ATC-motif	TGCTATCCG	1215	9	-	Zea mays	part of a conserved DNA module involved in light responsiveness	Light responsive elements
ScbHLH3	Unnamed__1	CGTGG	1379	5	+	Zea mays
ScbHLH3	AAGAA-motif	gGTAAAGAAA	730	9	-	Avena sativa	cis-acting element involved in the abscisic acid responsiveness	Hormone responsive elements
ScbHLH3	MYC	CATGTG	54	6	+	Arabidopsis thaliana
ScbHLH3	MYC	CATTTG	179	6	+	Arabidopsis thaliana
ScbHLH3	MYC	CATGTG	238	6	+	Arabidopsis thaliana
ScbHLH3	MYC	CATGTG	302	6	+	Arabidopsis thaliana
ScbHLH3	Unnamed__4	CTCC	215	4	-	Petroselinum hortense
ScbHLH3	Unnamed__4	CTCC	360	4	-	Petroselinum hortense
ScbHLH3	Unnamed__4	CTCC	530	4	-	Petroselinum hortense
ScbHLH3	Unnamed__4	CTCC	941	4	+	Petroselinum hortense
ScbHLH3	Unnamed__4	CTCC	944	4	+	Petroselinum hortense
ScbHLH3	Unnamed__4	CTCC	988	4	+	Petroselinum hortense
ScbHLH3	Unnamed__4	CTCC	994	4	+	Petroselinum hortense
ScbHLH3	Unnamed__4	CTCC	1033	4	-	Petroselinum hortense
ScbHLH3	Unnamed__4	CTCC	1048	4	-	Petroselinum hortense
ScbHLH3	Unnamed__4	CTCC	1225	4	-	Petroselinum hortense
ScbHLH3	Unnamed__4	CTCC	1392	4	-	Petroselinum hortense
ScbHLH3	Unnamed__4	CTCC	1408	4	-	Petroselinum hortense
ScbHLH3	Unnamed__4	CTCC	1416	4	-	Petroselinum hortense
ScbHLH3	Unnamed__4	CTCC	1461	4	-	Petroselinum hortense
ScbHLH3	Unnamed__4	CTCC	1546	4	+	Petroselinum hortense
ScbHLH3	Unnamed__4	CTCC	1642	4	+	Petroselinum hortense
ScbHLH3	Unnamed__4	CTCC	1692	4	+	Petroselinum hortense
ScbHLH3	Unnamed__4	CTCC	1695	4	+	Petroselinum hortense
ScbHLH3	Unnamed__4	CTCC	1722	4	+	Petroselinum hortense
ScbHLH3	Unnamed__4	CTCC	1788	4	-	Petroselinum hortense
ScbHLH3	Unnamed__4	CTCC	1797	4	-	Petroselinum hortense
ScbHLH3	Unnamed__4	CTCC	1802	4	-	Petroselinum hortense
ScbHLH3	Unnamed__4	CTCC	1833	4	+	Petroselinum hortense
ScbHLH3	Unnamed__4	CTCC	1846	4	-	Petroselinum hortense
ScbHLH3	Unnamed__4	CTCC	1866	4	-	Petroselinum hortense
ScbHLH3	Unnamed__4	CTCC	1883	4	-	Petroselinum hortense
ScbHLH3	Unnamed__4	CTCC	1886	4	-	Petroselinum hortense
ScbHLH3	Unnamed__4	CTCC	1889	4	-	Petroselinum hortense
ScbHLH3	Unnamed__4	CTCC	1977	4	-	Petroselinum hortense
ScbHLH3	Unnamed__4	CTCC	1986	4	+	Petroselinum hortense
ScbHLH3	GATA-motif	GATAGGG	1011	7	-	Pisum sativum	part of a light responsive element	Light responsive elements
ScbHLH3	GATA-motif	GATAGGG	1702	7	-	Pisum sativum	part of a light responsive element	Light responsive elements
ScbHLH3		motif_sequence	51	4	-	organism	short_function	Other elements
ScbHLH3		motif_sequence	126	4	+	organism	short_function	Other elements
ScbHLH3		motif_sequence	314	4	-	organism	short_function	Other elements
ScbHLH3		motif_sequence	548	4	-	organism	short_function	Other elements
ScbHLH3		motif_sequence	690	4	+	organism	short_function	Other elements
ScbHLH3		motif_sequence	929	4	-	organism	short_function	Other elements
ScbHLH3		motif_sequence	1018	4	-	organism	short_function	Other elements
ScbHLH3		motif_sequence	1300	4	+	organism	short_function	Other elements
ScbHLH3		motif_sequence	1398	4	-	organism	short_function	Other elements
ScbHLH3		motif_sequence	1408	4	-	organism	short_function	Other elements
ScbHLH3		motif_sequence	1416	4	-	organism	short_function	Other elements
ScbHLH3		motif_sequence	1492	4	+	organism	short_function	Other elements
ScbHLH3		motif_sequence	1540	4	+	organism	short_function	Other elements
ScbHLH3		motif_sequence	1775	4	-	organism	short_function	Other elements
ScbHLH3		motif_sequence	1824	4	-	organism	short_function	Other elements
ScbHLH3		motif_sequence	1856	4	-	organism	short_function	Other elements
ScbHLH3		motif_sequence	1861	4	-	organism	short_function	Other elements
ScbHLH3	chs-CMA2a	TCACTTGA	1338	8	+	Petroselinum crispum	part of a light responsive element	Light responsive elements
ScbHLH3	W box	TTGACC	893	6	+	Arabidopsis thaliana
ScbHLH3	W box	TTGACC	1260	6	+	Arabidopsis thaliana
ScbHLH3	W box	TTGACC	1331	6	+	Arabidopsis thaliana
ScbHLH3	Unnamed__2	CCCCGG	1526	6	+	Zea mays
ScbHLH3	MYB-like sequence	TAACCA	463	6	-	Arabidopsis thaliana
ScbHLH3	MYB	TAACCA	463	6	-	Arabidopsis thaliana
ScbHLH3	MYB	CAACAG	1819	6	+	Arabidopsis thaliana
ScbHLH3	MYB	CAACAG	1896	6	-	Arabidopsis thaliana
ScbHLH3	Myb-binding site	CAACAG	1819	6	+	Nicotiana tabacum		Site-binding related elements
ScbHLH3	Myb-binding site	CAACAG	1896	6	-	Nicotiana tabacum		Site-binding related elements
ScbHLH4	STRE	AGGGG	811	5	+	Arabidopsis thaliana
ScbHLH4	STRE	AGGGG	857	5	-	Arabidopsis thaliana
ScbHLH4	STRE	AGGGG	1685	5	+	Arabidopsis thaliana
ScbHLH4	STRE	AGGGG	1722	5	-	Arabidopsis thaliana
ScbHLH4	STRE	AGGGG	1771	5	+	Arabidopsis thaliana
ScbHLH4	GT1-motif	GGTTAA	464	6	+	Arabidopsis thaliana	light responsive element	Light responsive elements
ScbHLH4	GC-motif	CCCCCG	1924	6	+	Zea mays	enhancer-like element involved in anoxic specific inducibility	Environmental stress-related element
ScbHLH4	as-1	TGACG	326	5	+	Arabidopsis thaliana
ScbHLH4	as-1	TGACG	329	5	-	Arabidopsis thaliana
ScbHLH4	CCGTCC-box	CCGTCC	567	6	+	Petroselinum hortense		Devolepment related elements
ScbHLH4	CCGTCC-box	CCGTCC	1881	6	+	Petroselinum hortense		Devolepment related elements
ScbHLH4	TCA	TCATCTTCAT	110	9	-	Pisum sativum
ScbHLH4	LTR	CCGAAA	235	6	-	Hordeum vulgare	cis-acting element involved in low-temperature responsiveness	Environmental stress-related element
ScbHLH4	LTR	CCGAAA	1576	6	-	Hordeum vulgare	cis-acting element involved in low-temperature responsiveness	Environmental stress-related element
ScbHLH4	WRE3	CCACCT	159	6	-	Pisum sativum
ScbHLH4	TCCC-motif	TCTCCCT	705	7	-	Spinacia oleracea	part of a light responsive element	Light responsive elements
ScbHLH4	GARE-motif	TCTGTTG	221	7	+	Brassica oleracea	gibberellin-responsive element	Hormone responsive elements
ScbHLH4	P-box	CCTTTTG	1797	7	+	Oryza sativa	gibberellin-responsive element	Hormone responsive elements
ScbHLH4	TGACG-motif	TGACG	326	5	+	Hordeum vulgare	cis-acting regulatory element involved in the MeJA-responsiveness	Hormone responsive elements
ScbHLH4	TGACG-motif	TGACG	329	5	-	Hordeum vulgare	cis-acting regulatory element involved in the MeJA-responsiveness	Hormone responsive elements
ScbHLH4	ABRE	ACGTG	29	5	+	Arabidopsis thaliana	cis-acting element involved in the abscisic acid responsiveness	Hormone responsive elements
ScbHLH4	ABRE	ACGTG	1816	5	+	Arabidopsis thaliana	cis-acting element involved in the abscisic acid responsiveness	Hormone responsive elements
ScbHLH4	A-box	CCGTCC	567	6	+	Petroselinum crispum	cis-acting regulatory element	Promoter related element
ScbHLH4	A-box	CCGTCC	1881	6	+	Petroselinum crispum	cis-acting regulatory element	Promoter related element
ScbHLH4	TATA-box	TATAAATA	150	8	-	Daucus carota	core promoter element around -30 of transcription start	Promoter related element
ScbHLH4	TATA-box	TATAAAT	151	7	-	Brassica juncea	core promoter element around -30 of transcription start	Promoter related element
ScbHLH4	TATA-box	TATAAA	152	6	-	Helianthus annuus	core promoter element around -30 of transcription start	Promoter related element
ScbHLH4	TATA-box	TATAA	153	5	-	Arabidopsis thaliana	core promoter element around -30 of transcription start	Promoter related element
ScbHLH4	TATA-box	TATA	154	4	+	Arabidopsis thaliana	core promoter element around -30 of transcription start	Promoter related element
ScbHLH4	TATA-box	TAAAGATT	211	8	+	Arabidopsis thaliana	core promoter element around -30 of transcription start	Promoter related element
ScbHLH4	TATA-box	TACAAAA	343	7	+	Oryza sativa	core promoter element around -30 of transcription start	Promoter related element
ScbHLH4	TATA-box	TATACA	491	6	-	Helianthus annuus	core promoter element around -30 of transcription start	Promoter related element
ScbHLH4	TATA-box	TATA	493	4	+	Arabidopsis thaliana	core promoter element around -30 of transcription start	Promoter related element
ScbHLH4	TATA-box	ccTATAAAaa	673	9	+	Arabidopsis thaliana	core promoter element around -30 of transcription start	Promoter related element
ScbHLH4	TATA-box	TATATA	675	6	+	Arabidopsis thaliana	core promoter element around -30 of transcription start	Promoter related element
ScbHLH4	TATA-box	ATATAA	676	6	+	Brassica oleracea	core promoter element around -30 of transcription start	Promoter related element
ScbHLH4	TATA-box	TATA	677	4	+	Arabidopsis thaliana	core promoter element around -30 of transcription start	Promoter related element
ScbHLH4	TATA-box	TATA	825	4	+	Arabidopsis thaliana	core promoter element around -30 of transcription start	Promoter related element
ScbHLH4	TATA-box	ATATAT	930	6	+	Brassica napus	core promoter element around -30 of transcription start	Promoter related element
ScbHLH4	TATA-box	TATA	931	4	+	Arabidopsis thaliana	core promoter element around -30 of transcription start	Promoter related element
ScbHLH4	TATA-box	TACAAAA	954	7	-	Oryza sativa	core promoter element around -30 of transcription start	Promoter related element
ScbHLH4	TATA-box	TATATAA	1018	7	-	Arabidopsis thaliana	core promoter element around -30 of transcription start	Promoter related element
ScbHLH4	TATA-box	TATATA	1019	6	-	Arabidopsis thaliana	core promoter element around -30 of transcription start	Promoter related element
ScbHLH4	TATA-box	ATATAT	1020	6	-	Brassica napus	core promoter element around -30 of transcription start	Promoter related element
ScbHLH4	TATA-box	TATA	1021	4	-	Arabidopsis thaliana	core promoter element around -30 of transcription start	Promoter related element
ScbHLH4	TATA-box	TATAAA	1054	6	-	Helianthus annuus	core promoter element around -30 of transcription start	Promoter related element
ScbHLH4	TATA-box	TATAA	1055	5	-	Arabidopsis thaliana	core promoter element around -30 of transcription start	Promoter related element
ScbHLH4	TATA-box	TATA	1056	4	-	Arabidopsis thaliana	core promoter element around -30 of transcription start	Promoter related element
ScbHLH4	TATA-box	TATA	1153	4	-	Arabidopsis thaliana	core promoter element around -30 of transcription start	Promoter related element
ScbHLH4	TATA-box	TATATA	1342	6	-	Arabidopsis thaliana	core promoter element around -30 of transcription start	Promoter related element
ScbHLH4	TATA-box	TATA	1344	4	-	Arabidopsis thaliana	core promoter element around -30 of transcription start	Promoter related element
ScbHLH4	TATA-box	TATA	1429	4	-	Arabidopsis thaliana	core promoter element around -30 of transcription start	Promoter related element
ScbHLH4	TATA-box	TATA	1508	4	-	Arabidopsis thaliana	core promoter element around -30 of transcription start	Promoter related element
ScbHLH4	TATA-box	ccTATAAAaa	1678	9	-	Arabidopsis thaliana	core promoter element around -30 of transcription start	Promoter related element
ScbHLH4	TATA-box	TATA	1712	4	-	Arabidopsis thaliana	core promoter element around -30 of transcription start	Promoter related element
ScbHLH4	ARE	AAACCA	776	6	+	Zea mays	cis-acting regulatory element essential for the anaerobic induction	Environmental stress-related element
ScbHLH4	ARE	AAACCA	1860	6	+	Zea mays	cis-acting regulatory element essential for the anaerobic induction	Environmental stress-related element
ScbHLH4	CAAT-box	CAAT	40	4	-	Nicotiana glutinosa	common cis-acting element in promoter and enhancer regions	Site-binding related elements
ScbHLH4	CAAT-box	CAAAT	188	5	-	Pisum sativum	common cis-acting element in promoter and enhancer regions	Promoter related element
ScbHLH4	CAAT-box	CCAAT	205	5	-	Arabidopsis thaliana	common cis-acting element in promoter and enhancer regions	Promoter related element
ScbHLH4	CAAT-box	CAAAT	263	5	+	Pisum sativum	common cis-acting element in promoter and enhancer regions	Promoter related element
ScbHLH4	CAAT-box	CAAAT	409	5	+	Pisum sativum	common cis-acting element in promoter and enhancer regions	Promoter related element
ScbHLH4	CAAT-box	CAAT	497	4	-	Nicotiana glutinosa	common cis-acting element in promoter and enhancer regions	Site-binding related elements
ScbHLH4	CAAT-box	CAAT	624	4	+	Nicotiana glutinosa	common cis-acting element in promoter and enhancer regions	Site-binding related elements
ScbHLH4	CAAT-box	CAAT	739	4	+	Nicotiana glutinosa	common cis-acting element in promoter and enhancer regions	Site-binding related elements
ScbHLH4	CAAT-box	CAAT	769	4	+	Nicotiana glutinosa	common cis-acting element in promoter and enhancer regions	Site-binding related elements
ScbHLH4	CAAT-box	CAAAT	842	5	-	Pisum sativum	common cis-acting element in promoter and enhancer regions	Promoter related element
ScbHLH4	CAAT-box	CAAT	965	4	+	Nicotiana glutinosa	common cis-acting element in promoter and enhancer regions	Site-binding related elements
ScbHLH4	CAAT-box	CAAT	1024	4	-	Nicotiana glutinosa	common cis-acting element in promoter and enhancer regions	Site-binding related elements
ScbHLH4	CAAT-box	CAAT	1067	4	+	Nicotiana glutinosa	common cis-acting element in promoter and enhancer regions	Site-binding related elements
ScbHLH4	CAAT-box	CAAAT	1149	5	+	Pisum sativum	common cis-acting element in promoter and enhancer regions	Promoter related element
ScbHLH4	CAAT-box	CAAT	1180	4	-	Nicotiana glutinosa	common cis-acting element in promoter and enhancer regions	Site-binding related elements
ScbHLH4	CAAT-box	CAAAT	1208	5	+	Pisum sativum	common cis-acting element in promoter and enhancer regions	Promoter related element
ScbHLH4	CAAT-box	CAAAT	1268	5	+	Pisum sativum	common cis-acting element in promoter and enhancer regions	Promoter related element
ScbHLH4	CAAT-box	CAAAT	1366	5	-	Pisum sativum	common cis-acting element in promoter and enhancer regions	Promoter related element
ScbHLH4	CAAT-box	CAAAT	1485	5	+	Pisum sativum	common cis-acting element in promoter and enhancer regions	Promoter related element
ScbHLH4	CAAT-box	CAAAT	1514	5	-	Pisum sativum	common cis-acting element in promoter and enhancer regions	Promoter related element
ScbHLH4	CAAT-box	CAAT	1543	4	-	Nicotiana glutinosa	common cis-acting element in promoter and enhancer regions	Site-binding related elements
ScbHLH4	CAT-box	GCCACT	18	6	-	Arabidopsis thaliana	cis-acting regulatory element related to meristem expression	Devolepment related elements
ScbHLH4	G-box	CACGTC	28	6	-	Zea mays	cis-acting regulatory element involved in light responsiveness	Light responsive elements
ScbHLH4	G-box	CACGAC	924	6	+	Zea mays	cis-acting regulatory element involved in light responsiveness	Light responsive elements
ScbHLH4	MYB recognition site	CCGTTG	872	6	+	Arabidopsis thaliana		Site-binding related elements
ScbHLH4	CCGTCC motif	CCGTCC	567	6	+	Nicotiana tabacum		Devolepment related elements
ScbHLH4	CCGTCC motif	CCGTCC	1881	6	+	Nicotiana tabacum		Devolepment related elements
ScbHLH4	circadian	CAAAGATATC	1210	9	-	Lycopersicon esculentum	cis-acting regulatory element involved in circadian control	Devolepment related elements
ScbHLH4	GATA-motif	GATAGGA	570	7	-	Arabidopsis thaliana	part of a light responsive element	Light responsive elements
ScbHLH4		motif_sequence	112	4	-	organism	short_function	Other elements
ScbHLH4		motif_sequence	163	4	-	organism	short_function	Other elements
ScbHLH4		motif_sequence	270	4	+	organism	short_function	Other elements
ScbHLH4		motif_sequence	509	4	-	organism	short_function	Other elements
ScbHLH4		motif_sequence	707	4	-	organism	short_function	Other elements
ScbHLH4		motif_sequence	750	4	+	organism	short_function	Other elements
ScbHLH4		motif_sequence	903	4	-	organism	short_function	Other elements
ScbHLH4		motif_sequence	907	4	+	organism	short_function	Other elements
ScbHLH4		motif_sequence	1032	4	-	organism	short_function	Other elements
ScbHLH4		motif_sequence	1075	4	+	organism	short_function	Other elements
ScbHLH4		motif_sequence	1134	4	-	organism	short_function	Other elements
ScbHLH4		motif_sequence	1190	4	+	organism	short_function	Other elements
ScbHLH4		motif_sequence	1738	4	-	organism	short_function	Other elements
ScbHLH4		motif_sequence	1782	4	-	organism	short_function	Other elements
ScbHLH4	Myb-binding site	CAACAG	222	6	-	Nicotiana tabacum		Site-binding related elements
ScbHLH4	Unnamed__2	CCCCGG	1925	6	+	Zea mays
ScbHLH4	F-box	CTATTCTCATT	598	10	-	Lycopersicon esculentum
ScbHLH4	MYB	CAACAG	222	6	-	Arabidopsis thaliana
ScbHLH4	MYB	CAACCA	487	6	-	Arabidopsis thaliana
ScbHLH4	CCAAT-box	CAACGG	872	6	-	Hordeum vulgare	MYBHv1 binding site	Site-binding related elements
ScbHLH4	Unnamed__1	CGTGG	923	5	-	Zea mays
ScbHLH4	AAGAA-motif	GAAAGAA	365	7	+	Avena sativa	cis-acting element involved in the abscisic acid responsiveness	Hormone responsive elements
ScbHLH4	plant_AP-2-like	CGACCAGG	53	8	-	Oryza sativa
ScbHLH4	CGTCA-motif	CGTCA	326	5	-	Hordeum vulgare	cis-acting regulatory element involved in the MeJA-responsiveness	Hormone responsive elements
ScbHLH4	CGTCA-motif	CGTCA	329	5	+	Hordeum vulgare	cis-acting regulatory element involved in the MeJA-responsiveness	Hormone responsive elements
ScbHLH4	G-Box	CACGTT	1815	6	-	Pisum sativum	cis-acting regulatory element involved in light responsiveness	Light responsive elements
ScbHLH4	MYC	CATGTG	541	6	+	Arabidopsis thaliana
ScbHLH4	MYC	CATTTG	841	6	+	Arabidopsis thaliana
ScbHLH4	MYC	CATGTG	1305	6	-	Arabidopsis thaliana
ScbHLH4	MYC	CATTTG	1513	6	+	Arabidopsis thaliana
ScbHLH4	AT~TATA-box	TATATA	675	6	+	Arabidopsis thaliana
ScbHLH4	AT~TATA-box	TATATA	1019	6	-	Arabidopsis thaliana
ScbHLH4	AT~TATA-box	TATATA	1342	6	-	Arabidopsis thaliana
ScbHLH4	Unnamed__4	CTCC	16	4	-	Petroselinum hortense
ScbHLH4	Unnamed__4	CTCC	87	4	-	Petroselinum hortense
ScbHLH4	Unnamed__4	CTCC	105	4	-	Petroselinum hortense
ScbHLH4	Unnamed__4	CTCC	108	4	-	Petroselinum hortense
ScbHLH4	Unnamed__4	CTCC	163	4	-	Petroselinum hortense
ScbHLH4	Unnamed__4	CTCC	388	4	-	Petroselinum hortense
ScbHLH4	Unnamed__4	CTCC	671	4	+	Petroselinum hortense
ScbHLH4	Unnamed__4	CTCC	707	4	-	Petroselinum hortense
ScbHLH4	Unnamed__4	CTCC	746	4	+	Petroselinum hortense
ScbHLH4	Unnamed__4	CTCC	1032	4	-	Petroselinum hortense
ScbHLH4	Unnamed__4	CTCC	1134	4	-	Petroselinum hortense
ScbHLH4	Unnamed__4	CTCC	1238	4	-	Petroselinum hortense
ScbHLH4	Unnamed__4	CTCC	1348	4	+	Petroselinum hortense
ScbHLH4	Unnamed__4	CTCC	1352	4	+	Petroselinum hortense
ScbHLH4	Unnamed__4	CTCC	1500	4	-	Petroselinum hortense
ScbHLH4	Unnamed__4	CTCC	1504	4	-	Petroselinum hortense
ScbHLH4	Unnamed__4	CTCC	1588	4	-	Petroselinum hortense
ScbHLH4	Unnamed__4	CTCC	1594	4	+	Petroselinum hortense
ScbHLH4	Unnamed__4	CTCC	1600	4	-	Petroselinum hortense
ScbHLH4	Unnamed__4	CTCC	1738	4	-	Petroselinum hortense
ScbHLH4	Unnamed__4	CTCC	1774	4	-	Petroselinum hortense
ScbHLH4	Unnamed__4	CTCC	1795	4	+	Petroselinum hortense
ScbHLH4	Unnamed__4	CTCC	1901	4	+	Petroselinum hortense
ScbHLH4	Unnamed__4	CTCC	1971	4	+	Petroselinum hortense
ScbHLH5	W box	TTGACC	507	6	-	Arabidopsis thaliana
ScbHLH5	W box	TTGACC	1132	6	+	Arabidopsis thaliana
ScbHLH5	W box	TTGACC	1894	6	-	Arabidopsis thaliana
ScbHLH5	GATA-motif	GATAGGG	1392	7	-	Pisum sativum	part of a light responsive element	Light responsive elements
ScbHLH5	GATA-motif	GATAGGG	1649	7	-	Pisum sativum	part of a light responsive element	Light responsive elements
ScbHLH5		motif_sequence	208	4	-	organism	short_function	Other elements
ScbHLH5		motif_sequence	265	4	-	organism	short_function	Other elements
ScbHLH5		motif_sequence	377	4	+	organism	short_function	Other elements
ScbHLH5		motif_sequence	860	4	+	organism	short_function	Other elements
ScbHLH5		motif_sequence	969	4	-	organism	short_function	Other elements
ScbHLH5		motif_sequence	988	4	+	organism	short_function	Other elements
ScbHLH5		motif_sequence	1176	4	-	organism	short_function	Other elements
ScbHLH5		motif_sequence	1252	4	-	organism	short_function	Other elements
ScbHLH5		motif_sequence	1382	4	-	organism	short_function	Other elements
ScbHLH5		motif_sequence	1474	4	+	organism	short_function	Other elements
ScbHLH5		motif_sequence	1635	4	+	organism	short_function	Other elements
ScbHLH5		motif_sequence	1661	4	+	organism	short_function	Other elements
ScbHLH5		motif_sequence	1734	4	-	organism	short_function	Other elements
ScbHLH5		motif_sequence	1771	4	-	organism	short_function	Other elements
ScbHLH5		motif_sequence	1789	4	-	organism	short_function	Other elements
ScbHLH5		motif_sequence	1933	4	+	organism	short_function	Other elements
ScbHLH5	DRE core	GCCGAC	132	6	-	Arabidopsis thaliana
ScbHLH5	DRE core	GCCGAC	1988	6	-	Arabidopsis thaliana
ScbHLH5	Myb-binding site	CAACAG	391	6	+	Nicotiana tabacum		Site-binding related elements
ScbHLH5	Unnamed__2	CCCCGG	1183	6	-	Zea mays
ScbHLH5	Unnamed__2	CCCCGG	1356	6	+	Zea mays
ScbHLH5	CCAAT-box	CAACGG	336	6	-	Hordeum vulgare	MYBHv1 binding site	Site-binding related elements
ScbHLH5	MYB-like sequence	TAACCA	947	6	-	Arabidopsis thaliana
ScbHLH5	MYB	CAACCA	161	6	-	Arabidopsis thaliana
ScbHLH5	MYB	CAACCA	202	6	-	Arabidopsis thaliana
ScbHLH5	MYB	CAACCA	326	6	-	Arabidopsis thaliana
ScbHLH5	MYB	CAACAG	391	6	+	Arabidopsis thaliana
ScbHLH5	MYB	CAACCA	748	6	-	Arabidopsis thaliana
ScbHLH5	MYB	TAACCA	947	6	-	Arabidopsis thaliana
ScbHLH5	MYB	CAACCA	1338	6	+	Arabidopsis thaliana
ScbHLH5	AAGAA-motif	GAAAGAA	765	7	+	Avena sativa	cis-acting element involved in the abscisic acid responsiveness	Hormone responsive elements
ScbHLH5	Unnamed__1	CGTGG	731	5	-	Zea mays
ScbHLH5	Unnamed__1	CGTGG	746	5	+	Zea mays
ScbHLH5	Unnamed__1	CGTGG	1242	5	+	Zea mays
ScbHLH5	Unnamed__1	CGTGG	1852	5	-	Zea mays
ScbHLH5	CGTCA-motif	CGTCA	1468	5	-	Hordeum vulgare	cis-acting regulatory element involved in the MeJA-responsiveness	Hormone responsive elements
ScbHLH5	G-Box	CACGTT	1073	6	+	Pisum sativum	cis-acting regulatory element involved in light responsiveness	Light responsive elements
ScbHLH5	G-Box	CACGTG	1853	6	-	Pisum sativum	cis-acting regulatory element involved in light responsiveness	Light responsive elements
ScbHLH5	MYC	CATTTG	355	6	+	Arabidopsis thaliana
ScbHLH5	MYC	CATTTG	498	6	+	Arabidopsis thaliana
ScbHLH5	MYC	CATTTG	857	6	-	Arabidopsis thaliana
ScbHLH5	MYC	CATGTG	1615	6	-	Arabidopsis thaliana
ScbHLH5	MYC	CATGTG	1764	6	+	Arabidopsis thaliana
ScbHLH5	Unnamed__4	CTCC	177	4	+	Petroselinum hortense
ScbHLH5	Unnamed__4	CTCC	192	4	-	Petroselinum hortense
ScbHLH5	Unnamed__4	CTCC	208	4	-	Petroselinum hortense
ScbHLH5	Unnamed__4	CTCC	296	4	+	Petroselinum hortense
ScbHLH5	Unnamed__4	CTCC	352	4	+	Petroselinum hortense
ScbHLH5	Unnamed__4	CTCC	713	4	+	Petroselinum hortense
ScbHLH5	Unnamed__4	CTCC	757	4	-	Petroselinum hortense
ScbHLH5	Unnamed__4	CTCC	923	4	+	Petroselinum hortense
ScbHLH5	Unnamed__4	CTCC	939	4	-	Petroselinum hortense
ScbHLH5	Unnamed__4	CTCC	969	4	-	Petroselinum hortense
ScbHLH5	Unnamed__4	CTCC	1125	4	-	Petroselinum hortense
ScbHLH5	Unnamed__4	CTCC	1291	4	+	Petroselinum hortense
ScbHLH5	Unnamed__4	CTCC	1296	4	-	Petroselinum hortense
ScbHLH5	Unnamed__4	CTCC	1462	4	-	Petroselinum hortense
ScbHLH5	Unnamed__4	CTCC	1512	4	+	Petroselinum hortense
ScbHLH5	Unnamed__4	CTCC	1561	4	+	Petroselinum hortense
ScbHLH5	Unnamed__4	CTCC	1645	4	+	Petroselinum hortense
ScbHLH5	Unnamed__4	CTCC	1669	4	+	Petroselinum hortense
ScbHLH5	Unnamed__4	CTCC	1734	4	-	Petroselinum hortense
ScbHLH5	Unnamed__4	CTCC	1812	4	-	Petroselinum hortense
ScbHLH5	Unnamed__4	CTCC	1815	4	-	Petroselinum hortense
ScbHLH5	Unnamed__4	CTCC	1841	4	+	Petroselinum hortense
ScbHLH5	Unnamed__4	CTCC	1844	4	+	Petroselinum hortense
ScbHLH5	Unnamed__4	CTCC	1935	4	+	Petroselinum hortense
ScbHLH5	Unnamed__4	CTCC	1947	4	+	Petroselinum hortense
ScbHLH5	Unnamed__4	CTCC	1994	4	-	Petroselinum hortense
ScbHLH5	TATC-box	TATCCCA	1395	7	+	Oryza sativa	cis-acting element involved in gibberellin-responsiveness	Hormone responsive elements
ScbHLH5	Sp1	GGGCGG	1420	6	+	Oryza sativa	light responsive element	Light responsive elements
ScbHLH5	ABRE3a	TACGTG	785	6	+	Zea mays	cis-acting element involved in the abscisic acid responsiveness	Hormone responsive elements
ScbHLH5	ABRE3a	TACGTG	1714	6	+	Zea mays	cis-acting element involved in the abscisic acid responsiveness	Hormone responsive elements
ScbHLH5	TATA-box	TATA	696	4	+	Arabidopsis thaliana	core promoter element around -30 of transcription start	Promoter related element
ScbHLH5	TATA-box	TATA	783	4	+	Arabidopsis thaliana	core promoter element around -30 of transcription start	Promoter related element
ScbHLH5	TATA-box	TACAAAA	1100	7	-	Oryza sativa	core promoter element around -30 of transcription start	Promoter related element
ScbHLH5	ARE	AAACCA	541	6	-	Zea mays	cis-acting regulatory element essential for the anaerobic induction	Environmental stress-related element
ScbHLH5	ARE	AAACCA	839	6	-	Zea mays	cis-acting regulatory element essential for the anaerobic induction	Environmental stress-related element
ScbHLH5	CAAT-box	CAAAT	48	5	+	Pisum sativum	common cis-acting element in promoter and enhancer regions	Promoter related element
ScbHLH5	CAAT-box	CAAT	59	4	+	Nicotiana glutinosa	common cis-acting element in promoter and enhancer regions	Site-binding related elements
ScbHLH5	CAAT-box	CAAT	144	4	+	Nicotiana glutinosa	common cis-acting element in promoter and enhancer regions	Site-binding related elements
ScbHLH5	CAAT-box	TGCCAAC	163	7	-	Petunia hybrida	common cis-acting element in promoter and enhancer regions	Promoter related element
ScbHLH5	CAAT-box	CAAT	168	4	+	Nicotiana glutinosa	common cis-acting element in promoter and enhancer regions	Site-binding related elements
ScbHLH5	CAAT-box	CAAT	229	4	+	Nicotiana glutinosa	common cis-acting element in promoter and enhancer regions	Site-binding related elements
ScbHLH5	CAAT-box	CAAT	250	4	-	Nicotiana glutinosa	common cis-acting element in promoter and enhancer regions	Site-binding related elements
ScbHLH5	CAAT-box	CAAT	310	4	+	Nicotiana glutinosa	common cis-acting element in promoter and enhancer regions	Site-binding related elements
ScbHLH5	CAAT-box	CAAAT	356	5	-	Pisum sativum	common cis-acting element in promoter and enhancer regions	Promoter related element
ScbHLH5	CAAT-box	CCAAT	410	5	-	Arabidopsis thaliana	common cis-acting element in promoter and enhancer regions	Promoter related element
ScbHLH5	CAAT-box	CAAT	466	4	-	Nicotiana glutinosa	common cis-acting element in promoter and enhancer regions	Site-binding related elements
ScbHLH5	CAAT-box	CAAAT	499	5	-	Pisum sativum	common cis-acting element in promoter and enhancer regions	Promoter related element
ScbHLH5	CAAT-box	CAAT	638	4	+	Nicotiana glutinosa	common cis-acting element in promoter and enhancer regions	Site-binding related elements
ScbHLH5	CAAT-box	CAAT	659	4	-	Nicotiana glutinosa	common cis-acting element in promoter and enhancer regions	Site-binding related elements
ScbHLH5	CAAT-box	CAAAT	836	5	-	Pisum sativum	common cis-acting element in promoter and enhancer regions	Promoter related element
ScbHLH5	CAAT-box	CAAAT	857	5	+	Pisum sativum	common cis-acting element in promoter and enhancer regions	Promoter related element
ScbHLH5	CAAT-box	CCAAT	1307	5	+	Arabidopsis thaliana	common cis-acting element in promoter and enhancer regions	Promoter related element
ScbHLH5	CAAT-box	CAAT	1308	4	+	Nicotiana glutinosa	common cis-acting element in promoter and enhancer regions	Site-binding related elements
ScbHLH5	CAAT-box	CAACCAACTCC	1338	10	+	Arabidopsis thaliana	common cis-acting element in promoter and enhancer regions	Promoter related element
ScbHLH5	CAAT-box	CAAT	1401	4	-	Nicotiana glutinosa	common cis-acting element in promoter and enhancer regions	Site-binding related elements
ScbHLH5	CAAT-box	CAAAT	1580	5	-	Pisum sativum	common cis-acting element in promoter and enhancer regions	Promoter related element
ScbHLH5	CAAT-box	CCAAT	1820	5	-	Arabidopsis thaliana	common cis-acting element in promoter and enhancer regions	Promoter related element
ScbHLH5	CAT-box	GCCACT	223	6	+	Arabidopsis thaliana	cis-acting regulatory element related to meristem expression	Devolepment related elements
ScbHLH5	CAT-box	GCCACT	889	6	+	Arabidopsis thaliana	cis-acting regulatory element related to meristem expression	Devolepment related elements
ScbHLH5	G-box	CACGTC	744	6	-	Zea mays	cis-acting regulatory element involved in light responsiveness	Light responsive elements
ScbHLH5	G-box	TACGTG	785	6	+	Arabidopsis thaliana	cis-acting regulatory element involved in light responsiveness	Light responsive elements
ScbHLH5	G-box	TACGTG	1714	6	+	Arabidopsis thaliana	cis-acting regulatory element involved in light responsiveness	Light responsive elements
ScbHLH5	G-box	CACGTG	1853	6	-	Arabidopsis thaliana	cis-acting regulatory element involved in light responsiveness	Light responsive elements
ScbHLH5	MYB recognition site	CCGTTG	336	6	+	Arabidopsis thaliana		Site-binding related elements
ScbHLH5	GC-motif	CCCCCG	1355	6	+	Zea mays	enhancer-like element involved in anoxic specific inducibility	Environmental stress-related element
ScbHLH5	as-1	TGACG	1468	5	+	Arabidopsis thaliana
ScbHLH5	AuxRR-core	GGTCCAT	690	7	+	Nicotiana tabacum	cis-acting regulatory element involved in auxin responsiveness	Hormone responsive elements
ScbHLH5	LTR	CCGAAA	1454	6	+	Hordeum vulgare	cis-acting element involved in low-temperature responsiveness	Environmental stress-related element
ScbHLH5	LTR	CCGAAA	1693	6	-	Hordeum vulgare	cis-acting element involved in low-temperature responsiveness	Environmental stress-related element
ScbHLH5	TCCC-motif	TCTCCCT	1934	7	+	Spinacia oleracea	part of a light responsive element	Light responsive elements
ScbHLH5	Box 4	ATTAAT	1144	6	-	Petroselinum crispum	part of a conserved DNA module involved in light responsiveness	Light responsive elements
ScbHLH5	Myb	CAACTG	92	6	+	Arabidopsis thaliana
ScbHLH5	Myb	CAACTG	382	6	-	Arabidopsis thaliana
ScbHLH5	Myb	CAACTG	591	6	+	Arabidopsis thaliana
ScbHLH5	Myb	CAACTG	1342	6	+	Arabidopsis thaliana
ScbHLH5	P-box	CCTTTTG	104	7	+	Oryza sativa	gibberellin-responsive element	Hormone responsive elements
ScbHLH5	TGACG-motif	TGACG	1468	5	+	Hordeum vulgare	cis-acting regulatory element involved in the MeJA-responsiveness	Hormone responsive elements
ScbHLH5	ABRE	TACGGTC	400	7	-	Arabidopsis thaliana	cis-acting element involved in the abscisic acid responsiveness	Hormone responsive elements
ScbHLH5	ABRE	ACGTG	745	5	+	Arabidopsis thaliana	cis-acting element involved in the abscisic acid responsiveness	Hormone responsive elements
ScbHLH5	ABRE	ACGTG	786	5	+	Arabidopsis thaliana	cis-acting element involved in the abscisic acid responsiveness	Hormone responsive elements
ScbHLH5	ABRE	ACGTG	1073	5	-	Arabidopsis thaliana	cis-acting element involved in the abscisic acid responsiveness	Hormone responsive elements
ScbHLH5	ABRE	TACGGTC	1155	7	-	Arabidopsis thaliana	cis-acting element involved in the abscisic acid responsiveness	Hormone responsive elements
ScbHLH5	ABRE	ACGTG	1715	5	+	Arabidopsis thaliana	cis-acting element involved in the abscisic acid responsiveness	Hormone responsive elements
ScbHLH5	ABRE	CACGTG	1853	6	-	Arabidopsis thaliana	cis-acting element involved in the abscisic acid responsiveness	Hormone responsive elements
ScbHLH5	ABRE	ACGTG	1854	5	+	Arabidopsis thaliana	cis-acting element involved in the abscisic acid responsiveness	Hormone responsive elements
ScbHLH5	STRE	AGGGG	217	5	-	Arabidopsis thaliana
ScbHLH5	STRE	AGGGG	517	5	-	Arabidopsis thaliana
ScbHLH5	STRE	AGGGG	1193	5	-	Arabidopsis thaliana
ScbHLH5	STRE	AGGGG	1212	5	+	Arabidopsis thaliana
ScbHLH5	STRE	AGGGG	1529	5	+	Arabidopsis thaliana
ScbHLH5	STRE	AGGGG	1648	5	-	Arabidopsis thaliana
ScbHLH5	STRE	AGGGG	1925	5	-	Arabidopsis thaliana
ScbHLH5	I-box	GTATAAGGCC	1552	9	-	Larix laricina	part of a light responsive element	Light responsive elements
ScbHLH5	MBS	CAACTG	92	6	+	Arabidopsis thaliana	MYB binding site involved in drought-inducibility	Environmental stress-related element
ScbHLH5	MBS	CAACTG	382	6	-	Arabidopsis thaliana	MYB binding site involved in drought-inducibility	Environmental stress-related element
ScbHLH5	MBS	CAACTG	591	6	+	Arabidopsis thaliana	MYB binding site involved in drought-inducibility	Environmental stress-related element
ScbHLH5	MBS	CAACTG	1342	6	+	Arabidopsis thaliana	MYB binding site involved in drought-inducibility	Environmental stress-related element
ScbHLH5	box S	AGCCACC	172	7	-	Arabidopsis thaliana
ScbHLH5	box S	AGCCACC	1887	7	+	Arabidopsis thaliana
ScbHLH5	ABRE4	CACGTA	785	6	-	Zea mays	cis-acting element involved in the abscisic acid responsiveness	Hormone responsive elements
ScbHLH5	ABRE4	CACGTA	1714	6	-	Zea mays	cis-acting element involved in the abscisic acid responsiveness	Hormone responsive elements
ScbHLH5	GC-repeat	GGCCTCGCCACG	1862	11	+	Oryza sativa
ScbHLH5	Unnamed__16	GCTGCCCGTC	1441	9	+	Zea mays
ScbHLH6	box S	AGCCACC	1888	7	+	Arabidopsis thaliana
ScbHLH6	GT1-motif	GGTTAA	815	6	+	Arabidopsis thaliana	light responsive element	Light responsive elements
ScbHLH6	TGA-element	AACGAC	493	6	+	Brassica oleracea	auxin-responsive element	Hormone responsive elements
ScbHLH6	TGA-element	AACGAC	941	6	-	Brassica oleracea	auxin-responsive element	Hormone responsive elements
ScbHLH6	GC-motif	CCCCCG	1349	6	+	Zea mays	enhancer-like element involved in anoxic specific inducibility	Environmental stress-related element
ScbHLH6	as-1	TGACG	29	5	+	Arabidopsis thaliana
ScbHLH6	as-1	TGACG	287	5	+	Arabidopsis thaliana
ScbHLH6	as-1	TGACG	946	5	+	Arabidopsis thaliana
ScbHLH6	as-1	TGACG	1015	5	-	Arabidopsis thaliana
ScbHLH6	as-1	TGACG	1462	5	+	Arabidopsis thaliana
ScbHLH6	LTR	CCGAAA	1448	6	+	Hordeum vulgare	cis-acting element involved in low-temperature responsiveness	Environmental stress-related element
ScbHLH6	LTR	CCGAAA	1694	6	-	Hordeum vulgare	cis-acting element involved in low-temperature responsiveness	Environmental stress-related element
ScbHLH6	Myb	CAACTG	326	6	+	Arabidopsis thaliana
ScbHLH6	Myb	CAACTG	1121	6	-	Arabidopsis thaliana
ScbHLH6	TGACG-motif	TGACG	29	5	+	Hordeum vulgare	cis-acting regulatory element involved in the MeJA-responsiveness	Hormone responsive elements
ScbHLH6	TGACG-motif	TGACG	287	5	+	Hordeum vulgare	cis-acting regulatory element involved in the MeJA-responsiveness	Hormone responsive elements
ScbHLH6	TGACG-motif	TGACG	946	5	+	Hordeum vulgare	cis-acting regulatory element involved in the MeJA-responsiveness	Hormone responsive elements
ScbHLH6	TGACG-motif	TGACG	1015	5	-	Hordeum vulgare	cis-acting regulatory element involved in the MeJA-responsiveness	Hormone responsive elements
ScbHLH6	TGACG-motif	TGACG	1462	5	+	Hordeum vulgare	cis-acting regulatory element involved in the MeJA-responsiveness	Hormone responsive elements
ScbHLH6	Sp1	GGGCGG	1004	6	+	Oryza sativa	light responsive element	Light responsive elements
ScbHLH6	Sp1	GGGCGG	1414	6	+	Oryza sativa	light responsive element	Light responsive elements
ScbHLH6	TATA-box	TATAA	505	5	-	Arabidopsis thaliana	core promoter element around -30 of transcription start	Promoter related element
ScbHLH6	TATA-box	TATA	506	4	+	Arabidopsis thaliana	core promoter element around -30 of transcription start	Promoter related element
ScbHLH6	TATA-box	TATATA	515	6	+	Arabidopsis thaliana	core promoter element around -30 of transcription start	Promoter related element
ScbHLH6	TATA-box	ATATAA	516	6	+	Brassica oleracea	core promoter element around -30 of transcription start	Promoter related element
ScbHLH6	TATA-box	TATA	517	4	+	Arabidopsis thaliana	core promoter element around -30 of transcription start	Promoter related element
ScbHLH6	CAAT-box	CAAAT	23	5	-	Pisum sativum	common cis-acting element in promoter and enhancer regions	Promoter related element
ScbHLH6	CAAT-box	CAAAT	58	5	+	Pisum sativum	common cis-acting element in promoter and enhancer regions	Promoter related element
ScbHLH6	CAAT-box	CAAAT	284	5	-	Pisum sativum	common cis-acting element in promoter and enhancer regions	Promoter related element
ScbHLH6	CAAT-box	CAAT	309	4	-	Nicotiana glutinosa	common cis-acting element in promoter and enhancer regions	Site-binding related elements
ScbHLH6	CAAT-box	CAAAT	336	5	+	Pisum sativum	common cis-acting element in promoter and enhancer regions	Promoter related element
ScbHLH6	CAAT-box	CAAAT	371	5	+	Pisum sativum	common cis-acting element in promoter and enhancer regions	Promoter related element
ScbHLH6	CAAT-box	CAAT	476	4	+	Nicotiana glutinosa	common cis-acting element in promoter and enhancer regions	Site-binding related elements
ScbHLH6	CAAT-box	CAAT	531	4	+	Nicotiana glutinosa	common cis-acting element in promoter and enhancer regions	Site-binding related elements
ScbHLH6	CAAT-box	CAAT	535	4	-	Nicotiana glutinosa	common cis-acting element in promoter and enhancer regions	Site-binding related elements
ScbHLH6	CAAT-box	CAAT	554	4	+	Nicotiana glutinosa	common cis-acting element in promoter and enhancer regions	Site-binding related elements
ScbHLH6	CAAT-box	CCAAT	566	5	+	Arabidopsis thaliana	common cis-acting element in promoter and enhancer regions	Promoter related element
ScbHLH6	CAAT-box	CAAT	567	4	+	Nicotiana glutinosa	common cis-acting element in promoter and enhancer regions	Site-binding related elements
ScbHLH6	CAAT-box	CAAT	1032	4	+	Nicotiana glutinosa	common cis-acting element in promoter and enhancer regions	Site-binding related elements
ScbHLH6	CAAT-box	CAAAT	1238	5	-	Pisum sativum	common cis-acting element in promoter and enhancer regions	Promoter related element
ScbHLH6	CAAT-box	CAAAT	1256	5	-	Pisum sativum	common cis-acting element in promoter and enhancer regions	Promoter related element
ScbHLH6	CAAT-box	CAAT	1395	4	-	Nicotiana glutinosa	common cis-acting element in promoter and enhancer regions	Site-binding related elements
ScbHLH6	CAAT-box	CAAAT	1574	5	-	Pisum sativum	common cis-acting element in promoter and enhancer regions	Promoter related element
ScbHLH6	CAAT-box	CCAAT	1821	5	-	Arabidopsis thaliana	common cis-acting element in promoter and enhancer regions	Promoter related element
ScbHLH6	GATA-motif	GATAGGG	1386	7	-	Pisum sativum	part of a light responsive element	Light responsive elements
ScbHLH6	Unnamed__2	CCCCGG	1350	6	+	Zea mays
ScbHLH6	MYB	TAACCA	502	6	-	Arabidopsis thaliana
ScbHLH6	MYB	CAACCA	876	6	-	Arabidopsis thaliana
ScbHLH6	C-box	ACGAGCACCGCC	963	11	+	Hordeum vulgare	cis-acting regulatory element involved in light responsiveness	Light responsive elements
ScbHLH6	DRE core	GCCGAC	1988	6	-	Arabidopsis thaliana
ScbHLH6	CGTCA-motif	CGTCA	29	5	-	Hordeum vulgare	cis-acting regulatory element involved in the MeJA-responsiveness	Hormone responsive elements
ScbHLH6	CGTCA-motif	CGTCA	287	5	-	Hordeum vulgare	cis-acting regulatory element involved in the MeJA-responsiveness	Hormone responsive elements
ScbHLH6	CGTCA-motif	CGTCA	946	5	-	Hordeum vulgare	cis-acting regulatory element involved in the MeJA-responsiveness	Hormone responsive elements
ScbHLH6	CGTCA-motif	CGTCA	1015	5	+	Hordeum vulgare	cis-acting regulatory element involved in the MeJA-responsiveness	Hormone responsive elements
ScbHLH6	CGTCA-motif	CGTCA	1462	5	-	Hordeum vulgare	cis-acting regulatory element involved in the MeJA-responsiveness	Hormone responsive elements
ScbHLH6	G-Box	CACGTT	801	6	+	Pisum sativum	cis-acting regulatory element involved in light responsiveness	Light responsive elements
ScbHLH6	G-Box	CACGTT	1156	6	+	Pisum sativum	cis-acting regulatory element involved in light responsiveness	Light responsive elements
ScbHLH6	G-Box	CACGTT	1243	6	-	Pisum sativum	cis-acting regulatory element involved in light responsiveness	Light responsive elements
ScbHLH6	G-Box	CACGTG	1854	6	-	Pisum sativum	cis-acting regulatory element involved in light responsiveness	Light responsive elements
ScbHLH6	STRE	AGGGG	730	5	-	Arabidopsis thaliana
ScbHLH6	STRE	AGGGG	1523	5	+	Arabidopsis thaliana
ScbHLH6	I-box	GTATAAGGCC	1546	9	-	Larix laricina	part of a light responsive element	Light responsive elements
ScbHLH6	MBS	CAACTG	326	6	+	Arabidopsis thaliana	MYB binding site involved in drought-inducibility	Environmental stress-related element
ScbHLH6	MBS	CAACTG	1121	6	-	Arabidopsis thaliana	MYB binding site involved in drought-inducibility	Environmental stress-related element
ScbHLH6	GC-repeat	GGCCTCGCCACG	1863	11	+	Oryza sativa
ScbHLH6	Unnamed__16	GCTGCCCGTC	1435	9	+	Zea mays
ScbHLH6	ABRE4	CACGTA	1715	6	-	Zea mays	cis-acting element involved in the abscisic acid responsiveness	Hormone responsive elements
ScbHLH6	CCGTCC-box	CCGTCC	711	6	-	Petroselinum hortense		Devolepment related elements
ScbHLH6	AC-II	CCACCAACCCCC	1342	11	+	Phaseolus vulgaris
ScbHLH6	WRE3	CCACCT	73	6	-	Pisum sativum
ScbHLH6	WRE3	CCACCT	313	6	-	Pisum sativum
ScbHLH6	WRE3	CCACCT	1110	6	+	Pisum sativum
ScbHLH6	TCCC-motif	TCTCCCT	1934	7	+	Spinacia oleracea	part of a light responsive element	Light responsive elements
ScbHLH6	ABRE	ACGTG	31	5	+	Arabidopsis thaliana	cis-acting element involved in the abscisic acid responsiveness	Hormone responsive elements
ScbHLH6	ABRE	ACGTG	639	5	-	Arabidopsis thaliana	cis-acting element involved in the abscisic acid responsiveness	Hormone responsive elements
ScbHLH6	ABRE	ACGTG	801	5	-	Arabidopsis thaliana	cis-acting element involved in the abscisic acid responsiveness	Hormone responsive elements
ScbHLH6	ABRE	AACCCGG	1053	7	+	Arabidopsis thaliana	cis-acting element involved in the abscisic acid responsiveness	Hormone responsive elements
ScbHLH6	ABRE	ACGTG	1156	5	-	Arabidopsis thaliana	cis-acting element involved in the abscisic acid responsiveness	Hormone responsive elements
ScbHLH6	ABRE	ACGTG	1244	5	+	Arabidopsis thaliana	cis-acting element involved in the abscisic acid responsiveness	Hormone responsive elements
ScbHLH6	ABRE	ACGTG	1716	5	+	Arabidopsis thaliana	cis-acting element involved in the abscisic acid responsiveness	Hormone responsive elements
ScbHLH6	ABRE	CACGTG	1854	6	-	Arabidopsis thaliana	cis-acting element involved in the abscisic acid responsiveness	Hormone responsive elements
ScbHLH6	ABRE	ACGTG	1855	5	+	Arabidopsis thaliana	cis-acting element involved in the abscisic acid responsiveness	Hormone responsive elements
ScbHLH6	A-box	CCGTCC	711	6	-	Petroselinum crispum	cis-acting regulatory element	Promoter related element
ScbHLH6	TATC-box	TATCCCA	1389	7	+	Oryza sativa	cis-acting element involved in gibberellin-responsiveness	Hormone responsive elements
ScbHLH6	ATCT-motif	AATCTAATCC	563	9	+	Pisum sativum	part of a conserved DNA module involved in light responsiveness	Light responsive elements
ScbHLH6	ARE	AAACCA	332	6	+	Zea mays	cis-acting regulatory element essential for the anaerobic induction	Environmental stress-related element
ScbHLH6	ARE	AAACCA	1332	6	+	Zea mays	cis-acting regulatory element essential for the anaerobic induction	Environmental stress-related element
ScbHLH6	O2-site	GATGATGTGG	398	9	-	Zea mays	cis-acting regulatory element involved in zein metabolism regulation	Devolepment related elements
ScbHLH6	ABRE3a	TACGTG	1715	6	+	Zea mays	cis-acting element involved in the abscisic acid responsiveness	Hormone responsive elements
ScbHLH6	CAT-box	GCCACT	217	6	-	Arabidopsis thaliana	cis-acting regulatory element related to meristem expression	Devolepment related elements
ScbHLH6	G-box	CAGACGTGGCA	28	10	+	Nicotiana plumbaginifolia	cis-acting regulatory element involved in light responsiveness	Light responsive elements
ScbHLH6	G-box	CACGTC	30	6	-	Zea mays	cis-acting regulatory element involved in light responsiveness	Light responsive elements
ScbHLH6	G-box	CACGAC	235	6	-	Zea mays	cis-acting regulatory element involved in light responsiveness	Light responsive elements
ScbHLH6	G-box	CACGTC	639	6	+	Zea mays	cis-acting regulatory element involved in light responsiveness	Light responsive elements
ScbHLH6	G-box	CACGAC	695	6	-	Zea mays	cis-acting regulatory element involved in light responsiveness	Light responsive elements
ScbHLH6	G-box	GCCACGTGGA	955	9	-	Arabidopsis thaliana	cis-acting regulatory element involved in light responsiveness	Light responsive elements
ScbHLH6	G-box	TACGTG	1715	6	+	Arabidopsis thaliana	cis-acting regulatory element involved in light responsiveness	Light responsive elements
ScbHLH6	G-box	CACGTG	1854	6	-	Arabidopsis thaliana	cis-acting regulatory element involved in light responsiveness	Light responsive elements
ScbHLH6	CCGTCC motif	CCGTCC	711	6	-	Nicotiana tabacum		Devolepment related elements
ScbHLH6		motif_sequence	153	4	+	organism	short_function	Other elements
ScbHLH6		motif_sequence	182	4	-	organism	short_function	Other elements
ScbHLH6		motif_sequence	398	4	-	organism	short_function	Other elements
ScbHLH6		motif_sequence	628	4	-	organism	short_function	Other elements
ScbHLH6		motif_sequence	836	4	-	organism	short_function	Other elements
ScbHLH6		motif_sequence	1268	4	+	organism	short_function	Other elements
ScbHLH6		motif_sequence	1376	4	-	organism	short_function	Other elements
ScbHLH6		motif_sequence	1468	4	+	organism	short_function	Other elements
ScbHLH6		motif_sequence	1627	4	+	organism	short_function	Other elements
ScbHLH6		motif_sequence	1662	4	+	organism	short_function	Other elements
ScbHLH6		motif_sequence	1735	4	-	organism	short_function	Other elements
ScbHLH6		motif_sequence	1772	4	-	organism	short_function	Other elements
ScbHLH6		motif_sequence	1790	4	-	organism	short_function	Other elements
ScbHLH6		motif_sequence	1933	4	+	organism	short_function	Other elements
ScbHLH6	W box	TTGACC	921	6	+	Arabidopsis thaliana
ScbHLH6	W box	TTGACC	1191	6	-	Arabidopsis thaliana
ScbHLH6	W box	TTGACC	1895	6	-	Arabidopsis thaliana
ScbHLH6	MYB-like sequence	TAACCA	502	6	-	Arabidopsis thaliana
ScbHLH6	Unnamed__1	CGTGG	32	5	+	Zea mays
ScbHLH6	Unnamed__1	CGTGG	301	5	+	Zea mays
ScbHLH6	Unnamed__1	CGTGG	697	5	+	Zea mays
ScbHLH6	Unnamed__1	CGTGG	717	5	+	Zea mays
ScbHLH6	Unnamed__1	CGTGG	959	5	+	Zea mays
ScbHLH6	Unnamed__1	CGTGG	979	5	+	Zea mays
ScbHLH6	Unnamed__1	CGTGG	1039	5	+	Zea mays
ScbHLH6	Unnamed__1	CGTGG	1075	5	-	Zea mays
ScbHLH6	Unnamed__1	CGTGG	1155	5	-	Zea mays
ScbHLH6	Unnamed__1	CGTGG	1853	5	-	Zea mays
ScbHLH6	MYC	CATTTG	283	6	+	Arabidopsis thaliana
ScbHLH6	MYC	CATTTG	1255	6	+	Arabidopsis thaliana
ScbHLH6	MYC	CATGTG	1607	6	-	Arabidopsis thaliana
ScbHLH6	MYC	CATGTG	1765	6	+	Arabidopsis thaliana
ScbHLH6	AT~TATA-box	TATATA	515	6	+	Arabidopsis thaliana
ScbHLH6	Unnamed__4	CTCC	44	4	-	Petroselinum hortense
ScbHLH6	Unnamed__4	CTCC	119	4	+	Petroselinum hortense
ScbHLH6	Unnamed__4	CTCC	182	4	-	Petroselinum hortense
ScbHLH6	Unnamed__4	CTCC	196	4	+	Petroselinum hortense
ScbHLH6	Unnamed__4	CTCC	280	4	+	Petroselinum hortense
ScbHLH6	Unnamed__4	CTCC	355	4	+	Petroselinum hortense
ScbHLH6	Unnamed__4	CTCC	430	4	+	Petroselinum hortense
ScbHLH6	Unnamed__4	CTCC	511	4	-	Petroselinum hortense
ScbHLH6	Unnamed__4	CTCC	595	4	-	Petroselinum hortense
ScbHLH6	Unnamed__4	CTCC	645	4	-	Petroselinum hortense
ScbHLH6	Unnamed__4	CTCC	733	4	+	Petroselinum hortense
ScbHLH6	Unnamed__4	CTCC	833	4	-	Petroselinum hortense
ScbHLH6	Unnamed__4	CTCC	926	4	+	Petroselinum hortense
ScbHLH6	Unnamed__4	CTCC	1022	4	-	Petroselinum hortense
ScbHLH6	Unnamed__4	CTCC	1073	4	+	Petroselinum hortense
ScbHLH6	Unnamed__4	CTCC	1128	4	+	Petroselinum hortense
ScbHLH6	Unnamed__4	CTCC	1131	4	+	Petroselinum hortense
ScbHLH6	Unnamed__4	CTCC	1148	4	+	Petroselinum hortense
ScbHLH6	Unnamed__4	CTCC	1274	4	+	Petroselinum hortense
ScbHLH6	Unnamed__4	CTCC	1506	4	+	Petroselinum hortense
ScbHLH6	Unnamed__4	CTCC	1555	4	+	Petroselinum hortense
ScbHLH6	Unnamed__4	CTCC	1670	4	+	Petroselinum hortense
ScbHLH6	Unnamed__4	CTCC	1735	4	-	Petroselinum hortense
ScbHLH6	Unnamed__4	CTCC	1813	4	-	Petroselinum hortense
ScbHLH6	Unnamed__4	CTCC	1816	4	-	Petroselinum hortense
ScbHLH6	Unnamed__4	CTCC	1842	4	+	Petroselinum hortense
ScbHLH6	Unnamed__4	CTCC	1845	4	+	Petroselinum hortense
ScbHLH6	Unnamed__4	CTCC	1935	4	+	Petroselinum hortense
ScbHLH6	Unnamed__4	CTCC	1947	4	+	Petroselinum hortense
ScbHLH7	ARE	AAACCA	209	6	+	Zea mays	cis-acting regulatory element essential for the anaerobic induction	Environmental stress-related element
ScbHLH7	TATA-box	TATA	219	4	+	Arabidopsis thaliana	core promoter element around -30 of transcription start	Promoter related element
ScbHLH7	TATA-box	TATAAA	307	6	-	Helianthus annuus	core promoter element around -30 of transcription start	Promoter related element
ScbHLH7	TATA-box	TATAA	308	5	-	Arabidopsis thaliana	core promoter element around -30 of transcription start	Promoter related element
ScbHLH7	TATA-box	TATA	309	4	+	Arabidopsis thaliana	core promoter element around -30 of transcription start	Promoter related element
ScbHLH7	TATA-box	TATA	558	4	+	Arabidopsis thaliana	core promoter element around -30 of transcription start	Promoter related element
ScbHLH7	TATA-box	TATA	573	4	+	Arabidopsis thaliana	core promoter element around -30 of transcription start	Promoter related element
ScbHLH7	TATA-box	TATA	643	4	+	Arabidopsis thaliana	core promoter element around -30 of transcription start	Promoter related element
ScbHLH7	TATA-box	TATA	648	4	+	Arabidopsis thaliana	core promoter element around -30 of transcription start	Promoter related element
ScbHLH7	TATA-box	TATA	814	4	+	Arabidopsis thaliana	core promoter element around -30 of transcription start	Promoter related element
ScbHLH7	TATA-box	ATATAA	990	6	+	Brassica oleracea	core promoter element around -30 of transcription start	Promoter related element
ScbHLH7	TATA-box	TATA	991	4	+	Arabidopsis thaliana	core promoter element around -30 of transcription start	Promoter related element
ScbHLH7	TATA-box	ATATAT	1162	6	-	Brassica napus	core promoter element around -30 of transcription start	Promoter related element
ScbHLH7	TATA-box	TATA	1163	4	-	Arabidopsis thaliana	core promoter element around -30 of transcription start	Promoter related element
ScbHLH7	TATA-box	TATA	1336	4	-	Arabidopsis thaliana	core promoter element around -30 of transcription start	Promoter related element
ScbHLH7	TATA-box	TATAA	1825	5	-	Arabidopsis thaliana	core promoter element around -30 of transcription start	Promoter related element
ScbHLH7	TATA-box	TATA	1826	4	-	Arabidopsis thaliana	core promoter element around -30 of transcription start	Promoter related element
ScbHLH7	TATA-box	TATA	1834	4	-	Arabidopsis thaliana	core promoter element around -30 of transcription start	Promoter related element
ScbHLH7	TATA-box	TATA	1856	4	-	Arabidopsis thaliana	core promoter element around -30 of transcription start	Promoter related element
ScbHLH7	TATA-box	TATATA	1994	6	-	Arabidopsis thaliana	core promoter element around -30 of transcription start	Promoter related element
ScbHLH7	TATA-box	ATATAT	1995	6	-	Brassica napus	core promoter element around -30 of transcription start	Promoter related element
ScbHLH7	TATA-box	TATA	1996	4	-	Arabidopsis thaliana	core promoter element around -30 of transcription start	Promoter related element
ScbHLH7	O2-site	GATGATGTGG	118	9	-	Zea mays	cis-acting regulatory element involved in zein metabolism regulation	Devolepment related elements
ScbHLH7	G-box	ACACGTGT	1087	8	-	Brassica napus	cis-acting regulatory element involved in light responsiveness	Light responsive elements
ScbHLH7	G-box	CACGTG	1088	6	-	Arabidopsis thaliana	cis-acting regulatory element involved in light responsiveness	Light responsive elements
ScbHLH7	G-box	CACGAC	1137	6	-	Zea mays	cis-acting regulatory element involved in light responsiveness	Light responsive elements
ScbHLH7	CAT-box	GCCACT	291	6	-	Arabidopsis thaliana	cis-acting regulatory element related to meristem expression	Devolepment related elements
ScbHLH7	CAT-box	GCCACT	969	6	-	Arabidopsis thaliana	cis-acting regulatory element related to meristem expression	Devolepment related elements
ScbHLH7	CAT-box	GCCACT	1529	6	-	Arabidopsis thaliana	cis-acting regulatory element related to meristem expression	Devolepment related elements
ScbHLH7	CAAT-box	CAAT	90	4	-	Nicotiana glutinosa	common cis-acting element in promoter and enhancer regions	Site-binding related elements
ScbHLH7	CAAT-box	CAAT	106	4	+	Nicotiana glutinosa	common cis-acting element in promoter and enhancer regions	Site-binding related elements
ScbHLH7	CAAT-box	CAAT	110	4	-	Nicotiana glutinosa	common cis-acting element in promoter and enhancer regions	Site-binding related elements
ScbHLH7	CAAT-box	CAAT	165	4	-	Nicotiana glutinosa	common cis-acting element in promoter and enhancer regions	Site-binding related elements
ScbHLH7	CAAT-box	CCAAT	201	5	+	Arabidopsis thaliana	common cis-acting element in promoter and enhancer regions	Promoter related element
ScbHLH7	CAAT-box	CAAT	202	4	+	Nicotiana glutinosa	common cis-acting element in promoter and enhancer regions	Site-binding related elements
ScbHLH7	CAAT-box	CAAT	350	4	-	Nicotiana glutinosa	common cis-acting element in promoter and enhancer regions	Site-binding related elements
ScbHLH7	CAAT-box	CAAT	378	4	+	Nicotiana glutinosa	common cis-acting element in promoter and enhancer regions	Site-binding related elements
ScbHLH7	CAAT-box	CAAT	408	4	-	Nicotiana glutinosa	common cis-acting element in promoter and enhancer regions	Site-binding related elements
ScbHLH7	CAAT-box	CAAT	428	4	+	Nicotiana glutinosa	common cis-acting element in promoter and enhancer regions	Site-binding related elements
ScbHLH7	CAAT-box	CAAT	596	4	-	Nicotiana glutinosa	common cis-acting element in promoter and enhancer regions	Site-binding related elements
ScbHLH7	CAAT-box	CAAT	660	4	-	Nicotiana glutinosa	common cis-acting element in promoter and enhancer regions	Site-binding related elements
ScbHLH7	CAAT-box	CAAT	798	4	+	Nicotiana glutinosa	common cis-acting element in promoter and enhancer regions	Site-binding related elements
ScbHLH7	CAAT-box	CAAT	875	4	+	Nicotiana glutinosa	common cis-acting element in promoter and enhancer regions	Site-binding related elements
ScbHLH7	CAAT-box	CAAAT	900	5	+	Pisum sativum	common cis-acting element in promoter and enhancer regions	Promoter related element
ScbHLH7	CAAT-box	CAAT	903	4	-	Nicotiana glutinosa	common cis-acting element in promoter and enhancer regions	Site-binding related elements
ScbHLH7	CAAT-box	CAAT	920	4	-	Nicotiana glutinosa	common cis-acting element in promoter and enhancer regions	Site-binding related elements
ScbHLH7	CAAT-box	TGCCAAC	1074	7	-	Petunia hybrida	common cis-acting element in promoter and enhancer regions	Promoter related element
ScbHLH7	CAAT-box	CCAAT	1107	5	+	Arabidopsis thaliana	common cis-acting element in promoter and enhancer regions	Promoter related element
ScbHLH7	CAAT-box	CAAT	1108	4	+	Nicotiana glutinosa	common cis-acting element in promoter and enhancer regions	Site-binding related elements
ScbHLH7	CAAT-box	CAAAT	1204	5	+	Pisum sativum	common cis-acting element in promoter and enhancer regions	Promoter related element
ScbHLH7	CAAT-box	CAAAT	1236	5	-	Pisum sativum	common cis-acting element in promoter and enhancer regions	Promoter related element
ScbHLH7	CAAT-box	CCAAT	1247	5	+	Arabidopsis thaliana	common cis-acting element in promoter and enhancer regions	Promoter related element
ScbHLH7	CAAT-box	CAAT	1248	4	+	Nicotiana glutinosa	common cis-acting element in promoter and enhancer regions	Site-binding related elements
ScbHLH7	CAAT-box	CAAT	1266	4	+	Nicotiana glutinosa	common cis-acting element in promoter and enhancer regions	Site-binding related elements
ScbHLH7	CAAT-box	CAAT	1751	4	+	Nicotiana glutinosa	common cis-acting element in promoter and enhancer regions	Site-binding related elements
ScbHLH7	CAAT-box	TGCCAAC	1772	7	+	Petunia hybrida	common cis-acting element in promoter and enhancer regions	Promoter related element
ScbHLH7		motif_sequence	56	4	-	organism	short_function	Other elements
ScbHLH7		motif_sequence	97	4	+	organism	short_function	Other elements
ScbHLH7		motif_sequence	122	4	+	organism	short_function	Other elements
ScbHLH7		motif_sequence	132	4	+	organism	short_function	Other elements
ScbHLH7		motif_sequence	138	4	+	organism	short_function	Other elements
ScbHLH7		motif_sequence	146	4	+	organism	short_function	Other elements
ScbHLH7		motif_sequence	318	4	-	organism	short_function	Other elements
ScbHLH7		motif_sequence	460	4	-	organism	short_function	Other elements
ScbHLH7		motif_sequence	534	4	-	organism	short_function	Other elements
ScbHLH7		motif_sequence	695	4	+	organism	short_function	Other elements
ScbHLH7		motif_sequence	840	4	+	organism	short_function	Other elements
ScbHLH7		motif_sequence	973	4	-	organism	short_function	Other elements
ScbHLH7		motif_sequence	1027	4	+	organism	short_function	Other elements
ScbHLH7		motif_sequence	1100	4	-	organism	short_function	Other elements
ScbHLH7		motif_sequence	1180	4	-	organism	short_function	Other elements
ScbHLH7		motif_sequence	1212	4	-	organism	short_function	Other elements
ScbHLH7		motif_sequence	1225	4	+	organism	short_function	Other elements
ScbHLH7		motif_sequence	1300	4	-	organism	short_function	Other elements
ScbHLH7		motif_sequence	1310	4	-	organism	short_function	Other elements
ScbHLH7		motif_sequence	1357	4	-	organism	short_function	Other elements
ScbHLH7		motif_sequence	1370	4	+	organism	short_function	Other elements
ScbHLH7		motif_sequence	1410	4	-	organism	short_function	Other elements
ScbHLH7		motif_sequence	1433	4	+	organism	short_function	Other elements
ScbHLH7		motif_sequence	1567	4	-	organism	short_function	Other elements
ScbHLH7		motif_sequence	1586	4	-	organism	short_function	Other elements
ScbHLH7		motif_sequence	1660	4	-	organism	short_function	Other elements
ScbHLH7		motif_sequence	1722	4	-	organism	short_function	Other elements
ScbHLH7		motif_sequence	1739	4	+	organism	short_function	Other elements
ScbHLH7		motif_sequence	1840	4	+	organism	short_function	Other elements
ScbHLH7		motif_sequence	1881	4	+	organism	short_function	Other elements
ScbHLH7		motif_sequence	1983	4	+	organism	short_function	Other elements
ScbHLH7		motif_sequence	1988	4	+	organism	short_function	Other elements
ScbHLH7	W box	TTGACC	661	6	+	Arabidopsis thaliana
ScbHLH7	MYB	CAACCA	264	6	-	Arabidopsis thaliana
ScbHLH7	MYB	CAACCA	668	6	-	Arabidopsis thaliana
ScbHLH7	MYB	CAACAG	942	6	+	Arabidopsis thaliana
ScbHLH7	MYB	CAACCA	1321	6	+	Arabidopsis thaliana
ScbHLH7	MYB	CAACCA	1610	6	-	Arabidopsis thaliana
ScbHLH7	MYB	CAACCA	1614	6	-	Arabidopsis thaliana
ScbHLH7	MYB	CAACCA	1675	6	-	Arabidopsis thaliana
ScbHLH7	Myb-binding site	CAACAG	942	6	+	Nicotiana tabacum		Site-binding related elements
ScbHLH7	AE-box	AGAAACTT	440	8	-	Arabidopsis thaliana	part of a module for light response	Light responsive elements
ScbHLH7	TCA-element	CCATCTTTTT	39	9	-	Nicotiana tabacum	cis-acting element involved in salicylic acid responsiveness	Hormone responsive elements
ScbHLH7	TCA-element	TCAGAAGAGG	1169	9	+	Brassica oleracea	cis-acting element involved in salicylic acid responsiveness	Hormone responsive elements
ScbHLH7	G-Box	CACGTG	1088	6	-	Pisum sativum	cis-acting regulatory element involved in light responsiveness	Light responsive elements
ScbHLH7	G-Box	CACGTT	1143	6	+	Pisum sativum	cis-acting regulatory element involved in light responsiveness	Light responsive elements
ScbHLH7	CGTCA-motif	CGTCA	1008	5	+	Hordeum vulgare	cis-acting regulatory element involved in the MeJA-responsiveness	Hormone responsive elements
ScbHLH7	CGTCA-motif	CGTCA	1415	5	-	Hordeum vulgare	cis-acting regulatory element involved in the MeJA-responsiveness	Hormone responsive elements
ScbHLH7	Unnamed__1	CGTGG	51	5	-	Zea mays
ScbHLH7	RY-element	CATGCATG	1509	8	-	Helianthus annuus	cis-acting regulatory element involved in seed-specific regulation	Devolepment related elements
ScbHLH7	RY-element	CATGCATG	1604	8	-	Helianthus annuus	cis-acting regulatory element involved in seed-specific regulation	Devolepment related elements
ScbHLH7	RY-element	CATGCATG	1725	8	-	Helianthus annuus	cis-acting regulatory element involved in seed-specific regulation	Devolepment related elements
ScbHLH7	RY-element	CATGCATG	1729	8	-	Helianthus annuus	cis-acting regulatory element involved in seed-specific regulation	Devolepment related elements
ScbHLH7	RY-element	CATGCATG	1766	8	-	Helianthus annuus	cis-acting regulatory element involved in seed-specific regulation	Devolepment related elements
ScbHLH7	RY-element	CATGCATG	1845	8	-	Helianthus annuus	cis-acting regulatory element involved in seed-specific regulation	Devolepment related elements
ScbHLH7	AT~TATA-box	TATATA	1994	6	-	Arabidopsis thaliana
ScbHLH7	Unnamed__4	CTCC	4	4	+	Petroselinum hortense
ScbHLH7	Unnamed__4	CTCC	99	4	+	Petroselinum hortense
ScbHLH7	Unnamed__4	CTCC	143	4	+	Petroselinum hortense
ScbHLH7	Unnamed__4	CTCC	152	4	+	Petroselinum hortense
ScbHLH7	Unnamed__4	CTCC	182	4	+	Petroselinum hortense
ScbHLH7	Unnamed__4	CTCC	534	4	-	Petroselinum hortense
ScbHLH7	Unnamed__4	CTCC	617	4	+	Petroselinum hortense
ScbHLH7	Unnamed__4	CTCC	821	4	+	Petroselinum hortense
ScbHLH7	Unnamed__4	CTCC	1177	4	-	Petroselinum hortense
ScbHLH7	Unnamed__4	CTCC	1212	4	-	Petroselinum hortense
ScbHLH7	Unnamed__4	CTCC	1288	4	+	Petroselinum hortense
ScbHLH7	Unnamed__4	CTCC	1353	4	-	Petroselinum hortense
ScbHLH7	Unnamed__4	CTCC	1357	4	-	Petroselinum hortense
ScbHLH7	Unnamed__4	CTCC	1422	4	-	Petroselinum hortense
ScbHLH7	Unnamed__4	CTCC	1542	4	-	Petroselinum hortense
ScbHLH7	Unnamed__4	CTCC	1557	4	-	Petroselinum hortense
ScbHLH7	Unnamed__4	CTCC	1561	4	-	Petroselinum hortense
ScbHLH7	Unnamed__4	CTCC	1586	4	-	Petroselinum hortense
ScbHLH7	Unnamed__4	CTCC	1598	4	-	Petroselinum hortense
ScbHLH7	Unnamed__4	CTCC	1696	4	-	Petroselinum hortense
ScbHLH7	Unnamed__4	CTCC	1718	4	-	Petroselinum hortense
ScbHLH7	Unnamed__4	CTCC	1741	4	+	Petroselinum hortense
ScbHLH7	Unnamed__4	CTCC	1757	4	+	Petroselinum hortense
ScbHLH7	Unnamed__4	CTCC	1971	4	+	Petroselinum hortense
ScbHLH7	Unnamed__4	CTCC	1985	4	+	Petroselinum hortense
ScbHLH7	Unnamed__4	CTCC	1990	4	+	Petroselinum hortense
ScbHLH7	MYC	CATGTG	71	6	+	Arabidopsis thaliana
ScbHLH7	MYC	CATGTG	694	6	+	Arabidopsis thaliana
ScbHLH7	MYC	CATGTG	719	6	-	Arabidopsis thaliana
ScbHLH7	MYC	CATGTG	1026	6	+	Arabidopsis thaliana
ScbHLH7	MYC	CATGTG	1224	6	+	Arabidopsis thaliana
ScbHLH7	MYC	CATGTG	1411	6	-	Arabidopsis thaliana
ScbHLH7	MYC	CATGTG	1485	6	+	Arabidopsis thaliana
ScbHLH7	MYC	CATGTG	1507	6	-	Arabidopsis thaliana
ScbHLH7	MYC	CATGTG	1691	6	+	Arabidopsis thaliana
ScbHLH7	MYC	CATGTG	1701	6	+	Arabidopsis thaliana
ScbHLH7	MYC	CATGTG	1880	6	+	Arabidopsis thaliana
ScbHLH7	AP-1	TGAGTTAG	285	8	+	Arabidopsis thaliana
ScbHLH7	AP-1	TGAGTTAG	1711	8	+	Arabidopsis thaliana
ScbHLH7	STRE	AGGGG	1	5	-	Arabidopsis thaliana
ScbHLH7	STRE	AGGGG	1296	5	+	Arabidopsis thaliana
ScbHLH7	STRE	AGGGG	1463	5	+	Arabidopsis thaliana
ScbHLH7	STRE	AGGGG	1563	5	+	Arabidopsis thaliana
ScbHLH7	STRE	AGGGG	1788	5	-	Arabidopsis thaliana
ScbHLH7	STRE	AGGGG	1953	5	-	Arabidopsis thaliana
ScbHLH7	GA-motif	ATAGATAA	653	8	+	Arabidopsis thaliana	part of a light responsive element	Light responsive elements
ScbHLH7	MBS	CAACTG	1072	6	-	Arabidopsis thaliana	MYB binding site involved in drought-inducibility	Environmental stress-related element
ScbHLH7	GT1-motif	GGTTAA	706	6	+	Arabidopsis thaliana	light responsive element	Light responsive elements
ScbHLH7	GT1-motif	GGTTAA	708	6	-	Arabidopsis thaliana	light responsive element	Light responsive elements
ScbHLH7	OCT	CGCGGATC	1117	8	+	Zea mays
ScbHLH7	as-1	TGACG	1008	5	-	Arabidopsis thaliana
ScbHLH7	as-1	TGACG	1415	5	+	Arabidopsis thaliana
ScbHLH7	TCCC-motif	TCTCCCT	1355	7	-	Spinacia oleracea	part of a light responsive element	Light responsive elements
ScbHLH7	TCCC-motif	TCTCCCT	1740	7	+	Spinacia oleracea	part of a light responsive element	Light responsive elements
ScbHLH7	WRE3	CCACCT	1456	6	-	Pisum sativum
ScbHLH7	TGACG-motif	TGACG	1008	5	-	Hordeum vulgare	cis-acting regulatory element involved in the MeJA-responsiveness	Hormone responsive elements
ScbHLH7	TGACG-motif	TGACG	1415	5	+	Hordeum vulgare	cis-acting regulatory element involved in the MeJA-responsiveness	Hormone responsive elements
ScbHLH7	ABRE	CACGTG	1088	6	-	Arabidopsis thaliana	cis-acting element involved in the abscisic acid responsiveness	Hormone responsive elements
ScbHLH7	ABRE	ACGTG	1089	5	+	Arabidopsis thaliana	cis-acting element involved in the abscisic acid responsiveness	Hormone responsive elements
ScbHLH7	ABRE	ACGTG	1143	5	-	Arabidopsis thaliana	cis-acting element involved in the abscisic acid responsiveness	Hormone responsive elements
ScbHLH7	Box 4	ATTAAT	553	6	+	Petroselinum crispum	part of a conserved DNA module involved in light responsiveness	Light responsive elements
ScbHLH7	Myb	CAACTG	1072	6	-	Arabidopsis thaliana
ScbHLH8	CCGTCC-box	CCGTCC	716	6	-	Petroselinum hortense		Devolepment related elements
ScbHLH8	CCGTCC-box	CCGTCC	846	6	-	Petroselinum hortense		Devolepment related elements
ScbHLH8	GC-motif	CCCCCG	367	6	-	Zea mays	enhancer-like element involved in anoxic specific inducibility	Environmental stress-related element
ScbHLH8	as-1	TGACG	296	5	-	Arabidopsis thaliana
ScbHLH8	as-1	TGACG	386	5	+	Arabidopsis thaliana
ScbHLH8	as-1	TGACG	768	5	+	Arabidopsis thaliana
ScbHLH8	as-1	TGACG	1537	5	+	Arabidopsis thaliana
ScbHLH8	LTR	CCGAAA	1376	6	-	Hordeum vulgare	cis-acting element involved in low-temperature responsiveness	Environmental stress-related element
ScbHLH8	GRA	CACTGGCCGCCC	758	11	-	Zea mays
ScbHLH8	WRE3	CCACCT	605	6	-	Pisum sativum
ScbHLH8	WRE3	CCACCT	1442	6	-	Pisum sativum
ScbHLH8	TGACG-motif	TGACG	296	5	-	Hordeum vulgare	cis-acting regulatory element involved in the MeJA-responsiveness	Hormone responsive elements
ScbHLH8	TGACG-motif	TGACG	386	5	+	Hordeum vulgare	cis-acting regulatory element involved in the MeJA-responsiveness	Hormone responsive elements
ScbHLH8	TGACG-motif	TGACG	768	5	+	Hordeum vulgare	cis-acting regulatory element involved in the MeJA-responsiveness	Hormone responsive elements
ScbHLH8	TGACG-motif	TGACG	1537	5	+	Hordeum vulgare	cis-acting regulatory element involved in the MeJA-responsiveness	Hormone responsive elements
ScbHLH8	ABRE	CACGTG	689	6	+	Arabidopsis thaliana	cis-acting element involved in the abscisic acid responsiveness	Hormone responsive elements
ScbHLH8	ABRE	ACGTG	690	5	+	Arabidopsis thaliana	cis-acting element involved in the abscisic acid responsiveness	Hormone responsive elements
ScbHLH8	ABRE	AACCCGG	1345	7	+	Arabidopsis thaliana	cis-acting element involved in the abscisic acid responsiveness	Hormone responsive elements
ScbHLH8	ABRE	CACGTG	1499	6	-	Arabidopsis thaliana	cis-acting element involved in the abscisic acid responsiveness	Hormone responsive elements
ScbHLH8	ABRE	ACGTG	1500	5	+	Arabidopsis thaliana	cis-acting element involved in the abscisic acid responsiveness	Hormone responsive elements
ScbHLH8	GARE-motif	TCTGTTG	469	7	-	Brassica oleracea	gibberellin-responsive element	Hormone responsive elements
ScbHLH8	STRE	AGGGG	304	5	+	Arabidopsis thaliana
ScbHLH8	STRE	AGGGG	865	5	+	Arabidopsis thaliana
ScbHLH8	STRE	AGGGG	1081	5	+	Arabidopsis thaliana
ScbHLH8	STRE	AGGGG	1619	5	-	Arabidopsis thaliana
ScbHLH8	STRE	AGGGG	1731	5	-	Arabidopsis thaliana
ScbHLH8	STRE	AGGGG	1847	5	-	Arabidopsis thaliana
ScbHLH8	I-box	ccttatcct	556	9	-	Arabidopsis thaliana	part of a light responsive element	Light responsive elements
ScbHLH8	I-box	GTATAAGGCC	557	9	+	Larix laricina	part of a light responsive element	Light responsive elements
ScbHLH8	box S	AGCCACC	606	7	-	Arabidopsis thaliana
ScbHLH8	GT1-motif	GGTTAAT	1130	7	-	Avena sativa	light responsive element	Light responsive elements
ScbHLH8	GT1-motif	GGTTAA	1131	6	-	Arabidopsis thaliana	light responsive element	Light responsive elements
ScbHLH8	GT1-motif	GGTTAAT	1259	7	-	Avena sativa	light responsive element	Light responsive elements
ScbHLH8	GT1-motif	GGTTAA	1260	6	-	Arabidopsis thaliana	light responsive element	Light responsive elements
ScbHLH8	GATA-motif	AAGGATAAGG	555	9	+	Solanum tuberosum	part of a light responsive element	Light responsive elements
ScbHLH8		motif_sequence	168	4	+	organism	short_function	Other elements
ScbHLH8		motif_sequence	180	4	+	organism	short_function	Other elements
ScbHLH8		motif_sequence	213	4	+	organism	short_function	Other elements
ScbHLH8		motif_sequence	221	4	+	organism	short_function	Other elements
ScbHLH8		motif_sequence	372	4	-	organism	short_function	Other elements
ScbHLH8		motif_sequence	508	4	-	organism	short_function	Other elements
ScbHLH8		motif_sequence	552	4	-	organism	short_function	Other elements
ScbHLH8		motif_sequence	753	4	-	organism	short_function	Other elements
ScbHLH8		motif_sequence	762	4	-	organism	short_function	Other elements
ScbHLH8		motif_sequence	777	4	-	organism	short_function	Other elements
ScbHLH8		motif_sequence	793	4	-	organism	short_function	Other elements
ScbHLH8		motif_sequence	991	4	-	organism	short_function	Other elements
ScbHLH8		motif_sequence	1172	4	-	organism	short_function	Other elements
ScbHLH8		motif_sequence	1185	4	+	organism	short_function	Other elements
ScbHLH8		motif_sequence	1292	4	+	organism	short_function	Other elements
ScbHLH8		motif_sequence	1301	4	+	organism	short_function	Other elements
ScbHLH8		motif_sequence	1549	4	+	organism	short_function	Other elements
ScbHLH8		motif_sequence	1709	4	-	organism	short_function	Other elements
ScbHLH8		motif_sequence	1875	4	+	organism	short_function	Other elements
ScbHLH8		motif_sequence	1926	4	+	organism	short_function	Other elements
ScbHLH8		motif_sequence	1948	4	-	organism	short_function	Other elements
ScbHLH8	W box	TTGACC	1655	6	+	Arabidopsis thaliana
ScbHLH8	Unnamed__2	CCCCGG	366	6	-	Zea mays
ScbHLH8	CCAAT-box	CAACGG	186	6	-	Hordeum vulgare	MYBHv1 binding site	Site-binding related elements
ScbHLH8	CCAAT-box	CAACGG	335	6	+	Hordeum vulgare	MYBHv1 binding site	Site-binding related elements
ScbHLH8	MYB	CAACCA	322	6	-	Arabidopsis thaliana
ScbHLH8	MYB	CAACAG	469	6	+	Arabidopsis thaliana
ScbHLH8	MYB	TAACCA	1132	6	+	Arabidopsis thaliana
ScbHLH8	MYB	CAACCA	1387	6	+	Arabidopsis thaliana
ScbHLH8	MYB	CAACCA	1445	6	-	Arabidopsis thaliana
ScbHLH8	MYB	CAACCA	1675	6	-	Arabidopsis thaliana
ScbHLH8	MYB-like sequence	TAACCA	1132	6	+	Arabidopsis thaliana
ScbHLH8	Myb-binding site	CAACAG	469	6	+	Nicotiana tabacum		Site-binding related elements
ScbHLH8	DRE core	GCCGAC	420	6	-	Arabidopsis thaliana
ScbHLH8	Unnamed__1	CGTGG	544	5	+	Zea mays
ScbHLH8	Unnamed__1	CGTGG	633	5	+	Zea mays
ScbHLH8	Unnamed__1	CGTGG	837	5	-	Zea mays
ScbHLH8	CGTCA-motif	CGTCA	296	5	+	Hordeum vulgare	cis-acting regulatory element involved in the MeJA-responsiveness	Hormone responsive elements
ScbHLH8	CGTCA-motif	CGTCA	386	5	-	Hordeum vulgare	cis-acting regulatory element involved in the MeJA-responsiveness	Hormone responsive elements
ScbHLH8	CGTCA-motif	CGTCA	768	5	-	Hordeum vulgare	cis-acting regulatory element involved in the MeJA-responsiveness	Hormone responsive elements
ScbHLH8	CGTCA-motif	CGTCA	1537	5	-	Hordeum vulgare	cis-acting regulatory element involved in the MeJA-responsiveness	Hormone responsive elements
ScbHLH8	AAGAA-motif	GAAAGAA	1798	7	-	Avena sativa	cis-acting element involved in the abscisic acid responsiveness	Hormone responsive elements
ScbHLH8	G-Box	CACGTG	689	6	+	Pisum sativum	cis-acting regulatory element involved in light responsiveness	Light responsive elements
ScbHLH8	G-Box	CACGTG	1499	6	-	Pisum sativum	cis-acting regulatory element involved in light responsiveness	Light responsive elements
ScbHLH8	MYC	CATTTG	48	6	-	Arabidopsis thaliana
ScbHLH8	MYC	CATGTG	1291	6	+	Arabidopsis thaliana
ScbHLH8	MYC	CATGTG	1704	6	-	Arabidopsis thaliana
ScbHLH8	AT~TATA-box	TATATA	1194	6	-	Arabidopsis thaliana
ScbHLH8	RY-element	CATGCATG	1269	8	-	Helianthus annuus	cis-acting regulatory element involved in seed-specific regulation	Devolepment related elements
ScbHLH8	RY-element	CATGCATG	1594	8	-	Helianthus annuus	cis-acting regulatory element involved in seed-specific regulation	Devolepment related elements
ScbHLH8	Unnamed__4	CTCC	81	4	+	Petroselinum hortense
ScbHLH8	Unnamed__4	CTCC	191	4	-	Petroselinum hortense
ScbHLH8	Unnamed__4	CTCC	223	4	+	Petroselinum hortense
ScbHLH8	Unnamed__4	CTCC	279	4	+	Petroselinum hortense
ScbHLH8	Unnamed__4	CTCC	327	4	-	Petroselinum hortense
ScbHLH8	Unnamed__4	CTCC	330	4	-	Petroselinum hortense
ScbHLH8	Unnamed__4	CTCC	363	4	+	Petroselinum hortense
ScbHLH8	Unnamed__4	CTCC	411	4	+	Petroselinum hortense
ScbHLH8	Unnamed__4	CTCC	444	4	+	Petroselinum hortense
ScbHLH8	Unnamed__4	CTCC	552	4	-	Petroselinum hortense
ScbHLH8	Unnamed__4	CTCC	603	4	-	Petroselinum hortense
ScbHLH8	Unnamed__4	CTCC	636	4	-	Petroselinum hortense
ScbHLH8	Unnamed__4	CTCC	639	4	-	Petroselinum hortense
ScbHLH8	Unnamed__4	CTCC	680	4	-	Petroselinum hortense
ScbHLH8	Unnamed__4	CTCC	750	4	-	Petroselinum hortense
ScbHLH8	Unnamed__4	CTCC	753	4	-	Petroselinum hortense
ScbHLH8	Unnamed__4	CTCC	783	4	+	Petroselinum hortense
ScbHLH8	Unnamed__4	CTCC	863	4	-	Petroselinum hortense
ScbHLH8	Unnamed__4	CTCC	1179	4	+	Petroselinum hortense
ScbHLH8	Unnamed__4	CTCC	1217	4	+	Petroselinum hortense
ScbHLH8	Unnamed__4	CTCC	1421	4	-	Petroselinum hortense
ScbHLH8	Unnamed__4	CTCC	1425	4	-	Petroselinum hortense
ScbHLH8	Unnamed__4	CTCC	1794	4	+	Petroselinum hortense
ScbHLH8	Unnamed__4	CTCC	1978	4	-	Petroselinum hortense
ScbHLH8	A-box	CCGTCC	716	6	-	Petroselinum crispum	cis-acting regulatory element	Promoter related element
ScbHLH8	A-box	CCGTCC	846	6	-	Petroselinum crispum	cis-acting regulatory element	Promoter related element
ScbHLH8	Sp1	GGGCGG	105	6	+	Oryza sativa	light responsive element	Light responsive elements
ScbHLH8	Sp1	GGGCGG	228	6	-	Oryza sativa	light responsive element	Light responsive elements
ScbHLH8	Sp1	GGGCGG	533	6	+	Oryza sativa	light responsive element	Light responsive elements
ScbHLH8	Sp1	GGGCGG	758	6	+	Oryza sativa	light responsive element	Light responsive elements
ScbHLH8	TATA-box	TATAAA	978	6	-	Helianthus annuus	core promoter element around -30 of transcription start	Promoter related element
ScbHLH8	TATA-box	TATAA	979	5	-	Arabidopsis thaliana	core promoter element around -30 of transcription start	Promoter related element
ScbHLH8	TATA-box	TATA	980	4	+	Arabidopsis thaliana	core promoter element around -30 of transcription start	Promoter related element
ScbHLH8	TATA-box	ATTATA	1023	6	+	Brassica napus	core promoter element around -30 of transcription start	Promoter related element
ScbHLH8	TATA-box	TATAA	1024	5	-	Arabidopsis thaliana	core promoter element around -30 of transcription start	Promoter related element
ScbHLH8	TATA-box	TATA	1025	4	-	Arabidopsis thaliana	core promoter element around -30 of transcription start	Promoter related element
ScbHLH8	TATA-box	ATTATA	1192	6	+	Brassica napus	core promoter element around -30 of transcription start	Promoter related element
ScbHLH8	TATA-box	TATATAA	1193	7	-	Arabidopsis thaliana	core promoter element around -30 of transcription start	Promoter related element
ScbHLH8	TATA-box	TATATA	1194	6	-	Arabidopsis thaliana	core promoter element around -30 of transcription start	Promoter related element
ScbHLH8	TATA-box	TATA	1196	4	-	Arabidopsis thaliana	core promoter element around -30 of transcription start	Promoter related element
ScbHLH8	TATA-box	TATA	1399	4	-	Arabidopsis thaliana	core promoter element around -30 of transcription start	Promoter related element
ScbHLH8	TATA-box	TACAAAA	1408	7	+	Oryza sativa	core promoter element around -30 of transcription start	Promoter related element
ScbHLH8	TATA-box	ATATAA	1694	6	+	Brassica oleracea	core promoter element around -30 of transcription start	Promoter related element
ScbHLH8	TATA-box	TATA	1695	4	-	Arabidopsis thaliana	core promoter element around -30 of transcription start	Promoter related element
ScbHLH8	TATA-box	ATTATA	1713	6	+	Brassica napus	core promoter element around -30 of transcription start	Promoter related element
ScbHLH8	TATA-box	TATAA	1714	5	-	Arabidopsis thaliana	core promoter element around -30 of transcription start	Promoter related element
ScbHLH8	TATA-box	TATA	1715	4	-	Arabidopsis thaliana	core promoter element around -30 of transcription start	Promoter related element
ScbHLH8	TATA-box	TATA	1822	4	-	Arabidopsis thaliana	core promoter element around -30 of transcription start	Promoter related element
ScbHLH8	ATCT-motif	AATCTAATCC	1021	9	-	Pisum sativum	part of a conserved DNA module involved in light responsiveness	Light responsive elements
ScbHLH8	O2-site	GATGATGTGG	492	9	-	Zea mays	cis-acting regulatory element involved in zein metabolism regulation	Devolepment related elements
ScbHLH8	CAT-box	GCCACT	204	6	+	Arabidopsis thaliana	cis-acting regulatory element related to meristem expression	Devolepment related elements
ScbHLH8	CAT-box	GCCACT	1807	6	-	Arabidopsis thaliana	cis-acting regulatory element related to meristem expression	Devolepment related elements
ScbHLH8	G-box	CACGTG	689	6	+	Arabidopsis thaliana	cis-acting regulatory element involved in light responsiveness	Light responsive elements
ScbHLH8	G-box	CACGAC	972	6	+	Zea mays	cis-acting regulatory element involved in light responsiveness	Light responsive elements
ScbHLH8	G-box	CACGTG	1499	6	-	Arabidopsis thaliana	cis-acting regulatory element involved in light responsiveness	Light responsive elements
ScbHLH8	CAAT-box	CAAAT	48	5	+	Pisum sativum	common cis-acting element in promoter and enhancer regions	Promoter related element
ScbHLH8	CAAT-box	CAAAT	97	5	+	Pisum sativum	common cis-acting element in promoter and enhancer regions	Promoter related element
ScbHLH8	CAAT-box	CCAAT	273	5	-	Arabidopsis thaliana	common cis-acting element in promoter and enhancer regions	Promoter related element
ScbHLH8	CAAT-box	CAAT	315	4	-	Nicotiana glutinosa	common cis-acting element in promoter and enhancer regions	Site-binding related elements
ScbHLH8	CAAT-box	CAAT	341	4	+	Nicotiana glutinosa	common cis-acting element in promoter and enhancer regions	Site-binding related elements
ScbHLH8	CAAT-box	CAAT	349	4	-	Nicotiana glutinosa	common cis-acting element in promoter and enhancer regions	Site-binding related elements
ScbHLH8	CAAT-box	CAAAT	396	5	-	Pisum sativum	common cis-acting element in promoter and enhancer regions	Promoter related element
ScbHLH8	CAAT-box	CAAT	661	4	-	Nicotiana glutinosa	common cis-acting element in promoter and enhancer regions	Site-binding related elements
ScbHLH8	CAAT-box	CAAAT	1031	5	-	Pisum sativum	common cis-acting element in promoter and enhancer regions	Promoter related element
ScbHLH8	CAAT-box	CAAT	1148	4	+	Nicotiana glutinosa	common cis-acting element in promoter and enhancer regions	Site-binding related elements
ScbHLH8	CAAT-box	CCAAT	1219	5	+	Arabidopsis thaliana	common cis-acting element in promoter and enhancer regions	Promoter related element
ScbHLH8	CAAT-box	CAAT	1220	4	+	Nicotiana glutinosa	common cis-acting element in promoter and enhancer regions	Site-binding related elements
ScbHLH8	CAAT-box	CCAAT	1225	5	+	Arabidopsis thaliana	common cis-acting element in promoter and enhancer regions	Promoter related element
ScbHLH8	CAAT-box	CAAT	1226	4	+	Nicotiana glutinosa	common cis-acting element in promoter and enhancer regions	Site-binding related elements
ScbHLH8	CAAT-box	CCAAT	1478	5	+	Arabidopsis thaliana	common cis-acting element in promoter and enhancer regions	Promoter related element
ScbHLH8	CAAT-box	CAAT	1479	4	+	Nicotiana glutinosa	common cis-acting element in promoter and enhancer regions	Site-binding related elements
ScbHLH8	CAAT-box	CAAT	1495	4	-	Nicotiana glutinosa	common cis-acting element in promoter and enhancer regions	Site-binding related elements
ScbHLH8	CAAT-box	CAAT	1689	4	+	Nicotiana glutinosa	common cis-acting element in promoter and enhancer regions	Site-binding related elements
ScbHLH8	CAAT-box	CAAAT	1920	5	-	Pisum sativum	common cis-acting element in promoter and enhancer regions	Promoter related element
ScbHLH8	CAAT-box	CCAAT	1970	5	-	Arabidopsis thaliana	common cis-acting element in promoter and enhancer regions	Promoter related element
ScbHLH8	CCGTCC motif	CCGTCC	716	6	-	Nicotiana tabacum		Devolepment related elements
ScbHLH8	CCGTCC motif	CCGTCC	846	6	-	Nicotiana tabacum		Devolepment related elements
ScbHLH8	MYB recognition site	CCGTTG	186	6	+	Arabidopsis thaliana		Site-binding related elements
ScbHLH8	MYB recognition site	CCGTTG	335	6	-	Arabidopsis thaliana		Site-binding related elements
ScbHLH8	MSA-like	(T/C)C(T/C)AACGG(T/C)(T/C)A	183	8.5	-	Catharanthus roseus	cis-acting element involved in cell cycle regulation	Devolepment related elements
ScbHLH9	STRE	AGGGG	739	5	+	Arabidopsis thaliana
ScbHLH9	STRE	AGGGG	902	5	-	Arabidopsis thaliana
ScbHLH9	STRE	AGGGG	1598	5	+	Arabidopsis thaliana
ScbHLH9	STRE	AGGGG	1722	5	+	Arabidopsis thaliana
ScbHLH9	STRE	AGGGG	1749	5	-	Arabidopsis thaliana
ScbHLH9	STRE	AGGGG	1803	5	-	Arabidopsis thaliana
ScbHLH9	STRE	AGGGG	1868	5	-	Arabidopsis thaliana
ScbHLH9	STRE	AGGGG	1914	5	+	Arabidopsis thaliana
ScbHLH9	STRE	AGGGG	1961	5	-	Arabidopsis thaliana
ScbHLH9	GT1-motif	GGTTAA	634	6	+	Arabidopsis thaliana	light responsive element	Light responsive elements
ScbHLH9	GT1-motif	GGTTAAT	1480	7	+	Avena sativa	light responsive element	Light responsive elements
ScbHLH9	ABRE4	CACGTA	246	6	-	Zea mays	cis-acting element involved in the abscisic acid responsiveness	Hormone responsive elements
ScbHLH9	ABRE4	CACGTA	960	6	+	Zea mays	cis-acting element involved in the abscisic acid responsiveness	Hormone responsive elements
ScbHLH9	TC-rich repeats	GTTTTCTTAC	770	9	-	Nicotiana tabacum	cis-acting element involved in defense and stress responsiveness	Environmental stress-related element
ScbHLH9	box S	AGCCACC	345	7	+	Arabidopsis thaliana
ScbHLH9	CTAG-motif	ACTAGCAGAA	522	9	-	Avena sativa
ScbHLH9	LTR	CCGAAA	1581	6	+	Hordeum vulgare	cis-acting element involved in low-temperature responsiveness	Environmental stress-related element
ScbHLH9	GC-motif	CCCCCG	1334	6	+	Zea mays	enhancer-like element involved in anoxic specific inducibility	Environmental stress-related element
ScbHLH9	as-1	TGACG	1438	5	-	Arabidopsis thaliana
ScbHLH9	Box 4	ATTAAT	1220	6	-	Petroselinum crispum	part of a conserved DNA module involved in light responsiveness	Light responsive elements
ScbHLH9	TGACG-motif	TGACG	1438	5	-	Hordeum vulgare	cis-acting regulatory element involved in the MeJA-responsiveness	Hormone responsive elements
ScbHLH9	P-box	CCTTTTG	1714	7	-	Oryza sativa	gibberellin-responsive element	Hormone responsive elements
ScbHLH9	ABRE	ACGTG	247	5	+	Arabidopsis thaliana	cis-acting element involved in the abscisic acid responsiveness	Hormone responsive elements
ScbHLH9	ABRE	ACGTG	506	5	-	Arabidopsis thaliana	cis-acting element involved in the abscisic acid responsiveness	Hormone responsive elements
ScbHLH9	ABRE	ACGTG	960	5	-	Arabidopsis thaliana	cis-acting element involved in the abscisic acid responsiveness	Hormone responsive elements
ScbHLH9	TCCC-motif	TCTCCCT	1261	7	+	Spinacia oleracea	part of a light responsive element	Light responsive elements
ScbHLH9	TCCC-motif	TCTCCCT	1665	7	-	Spinacia oleracea	part of a light responsive element	Light responsive elements
ScbHLH9	ABRE3a	TACGTG	246	6	+	Zea mays	cis-acting element involved in the abscisic acid responsiveness	Hormone responsive elements
ScbHLH9	ABRE3a	TACGTG	960	6	-	Zea mays	cis-acting element involved in the abscisic acid responsiveness	Hormone responsive elements
ScbHLH9	ATC-motif	AGTAATCT	1178	8	+	Spinacia oleracea	part of a conserved DNA module involved in light responsiveness	Light responsive elements
ScbHLH9	TATA-box	TATACA	90	6	-	Helianthus annuus	core promoter element around -30 of transcription start	Promoter related element
ScbHLH9	TATA-box	TATA	92	4	+	Arabidopsis thaliana	core promoter element around -30 of transcription start	Promoter related element
ScbHLH9	TATA-box	TATAAAA	333	7	-	Pisum sativum	core promoter element around -30 of transcription start	Promoter related element
ScbHLH9	TATA-box	TATAAA	334	6	-	Helianthus annuus	core promoter element around -30 of transcription start	Promoter related element
ScbHLH9	TATA-box	TATAA	335	5	-	Arabidopsis thaliana	core promoter element around -30 of transcription start	Promoter related element
ScbHLH9	TATA-box	TATA	336	4	+	Arabidopsis thaliana	core promoter element around -30 of transcription start	Promoter related element
ScbHLH9	TATA-box	TATAAATA	575	8	-	Daucus carota	core promoter element around -30 of transcription start	Promoter related element
ScbHLH9	TATA-box	TATAAAT	576	7	-	Brassica juncea	core promoter element around -30 of transcription start	Promoter related element
ScbHLH9	TATA-box	TATAAA	577	6	-	Helianthus annuus	core promoter element around -30 of transcription start	Promoter related element
ScbHLH9	TATA-box	TATAA	578	5	-	Arabidopsis thaliana	core promoter element around -30 of transcription start	Promoter related element
ScbHLH9	TATA-box	TATA	579	4	+	Arabidopsis thaliana	core promoter element around -30 of transcription start	Promoter related element
ScbHLH9	TATA-box	TATA	672	4	+	Arabidopsis thaliana	core promoter element around -30 of transcription start	Promoter related element
ScbHLH9	TATA-box	TACAAAA	751	7	+	Oryza sativa	core promoter element around -30 of transcription start	Promoter related element
ScbHLH9	TATA-box	ATATAT	966	6	+	Brassica napus	core promoter element around -30 of transcription start	Promoter related element
ScbHLH9	TATA-box	TATA	967	4	+	Arabidopsis thaliana	core promoter element around -30 of transcription start	Promoter related element
ScbHLH9	TATA-box	TATA	1101	4	-	Arabidopsis thaliana	core promoter element around -30 of transcription start	Promoter related element
ScbHLH9	TATA-box	ATATAA	1151	6	+	Brassica oleracea	core promoter element around -30 of transcription start	Promoter related element
ScbHLH9	TATA-box	TATA	1152	4	-	Arabidopsis thaliana	core promoter element around -30 of transcription start	Promoter related element
ScbHLH9	TATA-box	TATA	1401	4	-	Arabidopsis thaliana	core promoter element around -30 of transcription start	Promoter related element
ScbHLH9	TATA-box	ATATAT	1617	6	-	Brassica napus	core promoter element around -30 of transcription start	Promoter related element
ScbHLH9	TATA-box	TATA	1618	4	-	Arabidopsis thaliana	core promoter element around -30 of transcription start	Promoter related element
ScbHLH9	TATA-box	TATA	1833	4	-	Arabidopsis thaliana	core promoter element around -30 of transcription start	Promoter related element
ScbHLH9	ARE	AAACCA	532	6	-	Zea mays	cis-acting regulatory element essential for the anaerobic induction	Environmental stress-related element
ScbHLH9	Myc	TCTCTTA	1528	7	-	Arabidopsis thaliana
ScbHLH9	MYB recognition site	CCGTTG	1679	6	-	Arabidopsis thaliana		Site-binding related elements
ScbHLH9	ACTCATCCT sequence	ACTCATCCT	705	9	-	Arabidopsis thaliana
ScbHLH9	CAAT-box	CAAAT	3	5	-	Pisum sativum	common cis-acting element in promoter and enhancer regions	Promoter related element
ScbHLH9	CAAT-box	CAAT	73	4	-	Nicotiana glutinosa	common cis-acting element in promoter and enhancer regions	Site-binding related elements
ScbHLH9	CAAT-box	CAAAT	83	5	+	Pisum sativum	common cis-acting element in promoter and enhancer regions	Promoter related element
ScbHLH9	CAAT-box	CAAT	116	4	-	Nicotiana glutinosa	common cis-acting element in promoter and enhancer regions	Site-binding related elements
ScbHLH9	CAAT-box	CAAAT	396	5	+	Pisum sativum	common cis-acting element in promoter and enhancer regions	Promoter related element
ScbHLH9	CAAT-box	CAAT	407	4	+	Nicotiana glutinosa	common cis-acting element in promoter and enhancer regions	Site-binding related elements
ScbHLH9	CAAT-box	CAAT	617	4	-	Nicotiana glutinosa	common cis-acting element in promoter and enhancer regions	Site-binding related elements
ScbHLH9	CAAT-box	CAAT	659	4	+	Nicotiana glutinosa	common cis-acting element in promoter and enhancer regions	Site-binding related elements
ScbHLH9	CAAT-box	CAAAT	698	5	+	Pisum sativum	common cis-acting element in promoter and enhancer regions	Promoter related element
ScbHLH9	CAAT-box	CAAAT	798	5	-	Pisum sativum	common cis-acting element in promoter and enhancer regions	Promoter related element
ScbHLH9	CAAT-box	CAAT	806	4	-	Nicotiana glutinosa	common cis-acting element in promoter and enhancer regions	Site-binding related elements
ScbHLH9	CAAT-box	CAAAT	944	5	+	Pisum sativum	common cis-acting element in promoter and enhancer regions	Promoter related element
ScbHLH9	CAAT-box	CAAT	1007	4	-	Nicotiana glutinosa	common cis-acting element in promoter and enhancer regions	Site-binding related elements
ScbHLH9	CAAT-box	CAAAT	1071	5	-	Pisum sativum	common cis-acting element in promoter and enhancer regions	Promoter related element
ScbHLH9	CAAT-box	CAAAT	1148	5	+	Pisum sativum	common cis-acting element in promoter and enhancer regions	Promoter related element
ScbHLH9	CAAT-box	CAAT	1244	4	+	Nicotiana glutinosa	common cis-acting element in promoter and enhancer regions	Site-binding related elements
ScbHLH9	CAAT-box	CAAT	1271	4	+	Nicotiana glutinosa	common cis-acting element in promoter and enhancer regions	Site-binding related elements
ScbHLH9	CAAT-box	CAAT	1381	4	-	Nicotiana glutinosa	common cis-acting element in promoter and enhancer regions	Site-binding related elements
ScbHLH9	CAAT-box	CCAAT	1477	5	-	Arabidopsis thaliana	common cis-acting element in promoter and enhancer regions	Promoter related element
ScbHLH9	CAAT-box	CAAT	1485	4	-	Nicotiana glutinosa	common cis-acting element in promoter and enhancer regions	Site-binding related elements
ScbHLH9	CAAT-box	CAAT	1536	4	-	Nicotiana glutinosa	common cis-acting element in promoter and enhancer regions	Site-binding related elements
ScbHLH9	CAAT-box	CAAT	1696	4	-	Nicotiana glutinosa	common cis-acting element in promoter and enhancer regions	Site-binding related elements
ScbHLH9	CAAT-box	CAAT	1841	4	-	Nicotiana glutinosa	common cis-acting element in promoter and enhancer regions	Site-binding related elements
ScbHLH9	CAAT-box	CAAT	1878	4	-	Nicotiana glutinosa	common cis-acting element in promoter and enhancer regions	Site-binding related elements
ScbHLH9	LAMP-element	CTTTATCA	1698	8	-	Pisum sativum	part of a light responsive element	Light responsive elements
ScbHLH9	CAT-box	GCCACT	1442	6	-	Arabidopsis thaliana	cis-acting regulatory element related to meristem expression	Devolepment related elements
ScbHLH9	CAT-box	GCCACT	1860	6	+	Arabidopsis thaliana	cis-acting regulatory element related to meristem expression	Devolepment related elements
ScbHLH9	G-box	TACGTG	246	6	+	Arabidopsis thaliana	cis-acting regulatory element involved in light responsiveness	Light responsive elements
ScbHLH9	G-box	TAAACGTG	506	8	-	Brassica oleracea	cis-acting regulatory element involved in light responsiveness	Light responsive elements
ScbHLH9	G-box	TACGTG	960	6	-	Arabidopsis thaliana	cis-acting regulatory element involved in light responsiveness	Light responsive elements
ScbHLH9	MYB	CAACCA	537	6	-	Arabidopsis thaliana
ScbHLH9	MYB	CAACCA	541	6	-	Arabidopsis thaliana
ScbHLH9	MYB	TAACCA	633	6	-	Arabidopsis thaliana
ScbHLH9	MYB	CAACCA	811	6	-	Arabidopsis thaliana
ScbHLH9	MYB	CAACCA	815	6	-	Arabidopsis thaliana
ScbHLH9	MYB	CAACCA	1425	6	-	Arabidopsis thaliana
ScbHLH9	MYB	TAACCA	1479	6	-	Arabidopsis thaliana
ScbHLH9	MYB-like sequence	TAACCA	633	6	-	Arabidopsis thaliana
ScbHLH9	MYB-like sequence	TAACCA	1479	6	-	Arabidopsis thaliana
ScbHLH9	CCAAT-box	CAACGG	1679	6	+	Hordeum vulgare	MYBHv1 binding site	Site-binding related elements
ScbHLH9	W box	TTGACC	742	6	-	Arabidopsis thaliana
ScbHLH9	TATA	TATAAAAT	332	8	-	Arabidopsis thaliana
ScbHLH9	GATA-motif	GATAGGG	184	7	-	Pisum sativum	part of a light responsive element	Light responsive elements
ScbHLH9		motif_sequence	109	4	-	organism	short_function	Other elements
ScbHLH9		motif_sequence	261	4	+	organism	short_function	Other elements
ScbHLH9		motif_sequence	354	4	-	organism	short_function	Other elements
ScbHLH9		motif_sequence	453	4	+	organism	short_function	Other elements
ScbHLH9		motif_sequence	661	4	+	organism	short_function	Other elements
ScbHLH9		motif_sequence	1191	4	+	organism	short_function	Other elements
ScbHLH9		motif_sequence	1229	4	-	organism	short_function	Other elements
ScbHLH9		motif_sequence	1266	4	+	organism	short_function	Other elements
ScbHLH9		motif_sequence	1284	4	+	organism	short_function	Other elements
ScbHLH9		motif_sequence	1314	4	+	organism	short_function	Other elements
ScbHLH9		motif_sequence	1349	4	+	organism	short_function	Other elements
ScbHLH9		motif_sequence	1446	4	-	organism	short_function	Other elements
ScbHLH9		motif_sequence	1655	4	-	organism	short_function	Other elements
ScbHLH9		motif_sequence	1779	4	+	organism	short_function	Other elements
ScbHLH9		motif_sequence	1787	4	+	organism	short_function	Other elements
ScbHLH9		motif_sequence	1811	4	+	organism	short_function	Other elements
ScbHLH9		motif_sequence	1825	4	-	organism	short_function	Other elements
ScbHLH9		motif_sequence	1957	4	+	organism	short_function	Other elements
ScbHLH9	MYC	CATGTG	477	6	+	Arabidopsis thaliana
ScbHLH9	MYC	CATTTG	698	6	-	Arabidopsis thaliana
ScbHLH9	Unnamed__4	CTCC	55	4	+	Petroselinum hortense
ScbHLH9	Unnamed__4	CTCC	109	4	-	Petroselinum hortense
ScbHLH9	Unnamed__4	CTCC	128	4	-	Petroselinum hortense
ScbHLH9	Unnamed__4	CTCC	197	4	-	Petroselinum hortense
ScbHLH9	Unnamed__4	CTCC	864	4	-	Petroselinum hortense
ScbHLH9	Unnamed__4	CTCC	873	4	+	Petroselinum hortense
ScbHLH9	Unnamed__4	CTCC	1082	4	+	Petroselinum hortense
ScbHLH9	Unnamed__4	CTCC	1262	4	+	Petroselinum hortense
ScbHLH9	Unnamed__4	CTCC	1465	4	+	Petroselinum hortense
ScbHLH9	Unnamed__4	CTCC	1559	4	+	Petroselinum hortense
ScbHLH9	Unnamed__4	CTCC	1574	4	+	Petroselinum hortense
ScbHLH9	Unnamed__4	CTCC	1603	4	-	Petroselinum hortense
ScbHLH9	Unnamed__4	CTCC	1655	4	-	Petroselinum hortense
ScbHLH9	Unnamed__4	CTCC	1667	4	-	Petroselinum hortense
ScbHLH9	Unnamed__4	CTCC	1705	4	-	Petroselinum hortense
ScbHLH9	Unnamed__4	CTCC	1789	4	+	Petroselinum hortense
ScbHLH9	Unnamed__4	CTCC	1801	4	+	Petroselinum hortense
ScbHLH9	Unnamed__4	CTCC	1917	4	-	Petroselinum hortense
ScbHLH9	Unnamed__4	CTCC	1959	4	+	Petroselinum hortense
ScbHLH9	Unnamed__1	CGTGG	288	5	+	Zea mays
ScbHLH9	Unnamed__1	CGTGG	505	5	-	Zea mays
ScbHLH9	AAGAA-motif	gGTAAAGAAA	1725	9	+	Avena sativa	cis-acting element involved in the abscisic acid responsiveness	Hormone responsive elements
ScbHLH9	CGTCA-motif	CGTCA	1438	5	+	Hordeum vulgare	cis-acting regulatory element involved in the MeJA-responsiveness	Hormone responsive elements
ScbHLH9	G-Box	CACGTT	506	6	+	Pisum sativum	cis-acting regulatory element involved in light responsiveness	Light responsive elements
ScbHLH10	Unnamed__16	GCTGCCCGTC	1319	9	+	Zea mays
ScbHLH10	Unnamed__16	GCTGCCCGTC	1694	9	+	Zea mays
ScbHLH10	Unnamed__16	GCTGCCCGTC	1775	9	+	Zea mays
ScbHLH10	GA-motif	ATAGATAA	315	8	+	Arabidopsis thaliana	part of a light responsive element	Light responsive elements
ScbHLH10	box S	AGCCACC	1548	7	+	Arabidopsis thaliana
ScbHLH10	STRE	AGGGG	1089	5	+	Arabidopsis thaliana
ScbHLH10	STRE	AGGGG	1116	5	+	Arabidopsis thaliana
ScbHLH10	STRE	AGGGG	1628	5	-	Arabidopsis thaliana
ScbHLH10	STRE	AGGGG	1852	5	-	Arabidopsis thaliana
ScbHLH10	Myb	TAACTG	1770	6	+	Arabidopsis thaliana
ScbHLH10	ABRE	GACACGTGGC	960	9	-	Triticum aestivum	cis-acting element involved in the abscisic acid responsiveness	Hormone responsive elements
ScbHLH10	ABRE	CACGTG	962	6	+	Arabidopsis thaliana	cis-acting element involved in the abscisic acid responsiveness	Hormone responsive elements
ScbHLH10	ABRE	ACGTG	963	5	+	Arabidopsis thaliana	cis-acting element involved in the abscisic acid responsiveness	Hormone responsive elements
ScbHLH10	TGACG-motif	TGACG	338	5	-	Hordeum vulgare	cis-acting regulatory element involved in the MeJA-responsiveness	Hormone responsive elements
ScbHLH10	TGACG-motif	TGACG	353	5	+	Hordeum vulgare	cis-acting regulatory element involved in the MeJA-responsiveness	Hormone responsive elements
ScbHLH10	TGACG-motif	TGACG	966	5	+	Hordeum vulgare	cis-acting regulatory element involved in the MeJA-responsiveness	Hormone responsive elements
ScbHLH10	TGACG-motif	TGACG	1408	5	+	Hordeum vulgare	cis-acting regulatory element involved in the MeJA-responsiveness	Hormone responsive elements
ScbHLH10	TGACG-motif	TGACG	1757	5	-	Hordeum vulgare	cis-acting regulatory element involved in the MeJA-responsiveness	Hormone responsive elements
ScbHLH10	WRE3	CCACCT	457	6	+	Pisum sativum
ScbHLH10	WRE3	CCACCT	547	6	+	Pisum sativum
ScbHLH10	WRE3	CCACCT	1471	6	-	Pisum sativum
ScbHLH10	WRE3	CCACCT	1749	6	-	Pisum sativum
ScbHLH10	TCA	TCATCTTCAT	346	9	-	Pisum sativum
ScbHLH10	LTR	CCGAAA	1589	6	+	Hordeum vulgare	cis-acting element involved in low-temperature responsiveness	Environmental stress-related element
ScbHLH10	CCGTCC-box	CCGTCC	206	6	+	Petroselinum hortense		Devolepment related elements
ScbHLH10	re2f-1	GCGGGAAA	1783	8	-	Oryza sativa
ScbHLH10	GC-motif	CCCCCG	203	6	+	Zea mays	enhancer-like element involved in anoxic specific inducibility	Environmental stress-related element
ScbHLH10	as-1	TGACG	338	5	-	Arabidopsis thaliana
ScbHLH10	as-1	TGACG	353	5	+	Arabidopsis thaliana
ScbHLH10	as-1	TGACG	966	5	+	Arabidopsis thaliana
ScbHLH10	as-1	TGACG	1408	5	+	Arabidopsis thaliana
ScbHLH10	as-1	TGACG	1757	5	-	Arabidopsis thaliana
ScbHLH10	CCGTCC motif	CCGTCC	206	6	+	Nicotiana tabacum		Devolepment related elements
ScbHLH10	MYB recognition site	CCGTTG	808	6	+	Arabidopsis thaliana		Site-binding related elements
ScbHLH10	MYB recognition site	CCGTTG	1276	6	+	Arabidopsis thaliana		Site-binding related elements
ScbHLH10	MYB recognition site	CCGTTG	1721	6	+	Arabidopsis thaliana		Site-binding related elements
ScbHLH10	G-box	CACGTG	962	6	+	Arabidopsis thaliana	cis-acting regulatory element involved in light responsiveness	Light responsive elements
ScbHLH10	G-box	GCCACGTGGA	1522	9	+	Arabidopsis thaliana	cis-acting regulatory element involved in light responsiveness	Light responsive elements
ScbHLH10	G-box	CACGAC	1602	6	-	Zea mays	cis-acting regulatory element involved in light responsiveness	Light responsive elements
ScbHLH10	CAAT-box	CAAAT	26	5	+	Pisum sativum	common cis-acting element in promoter and enhancer regions	Promoter related element
ScbHLH10	CAAT-box	CCAAT	148	5	+	Arabidopsis thaliana	common cis-acting element in promoter and enhancer regions	Promoter related element
ScbHLH10	CAAT-box	CAAT	149	4	+	Nicotiana glutinosa	common cis-acting element in promoter and enhancer regions	Site-binding related elements
ScbHLH10	CAAT-box	CAAAT	263	5	+	Pisum sativum	common cis-acting element in promoter and enhancer regions	Promoter related element
ScbHLH10	CAAT-box	CAAT	368	4	+	Nicotiana glutinosa	common cis-acting element in promoter and enhancer regions	Site-binding related elements
ScbHLH10	CAAT-box	CAAT	450	4	-	Nicotiana glutinosa	common cis-acting element in promoter and enhancer regions	Site-binding related elements
ScbHLH10	CAAT-box	CAAT	473	4	-	Nicotiana glutinosa	common cis-acting element in promoter and enhancer regions	Site-binding related elements
ScbHLH10	CAAT-box	CCAAT	667	5	+	Arabidopsis thaliana	common cis-acting element in promoter and enhancer regions	Promoter related element
ScbHLH10	CAAT-box	CAAT	668	4	+	Nicotiana glutinosa	common cis-acting element in promoter and enhancer regions	Site-binding related elements
ScbHLH10	CAAT-box	CCAAT	896	5	-	Arabidopsis thaliana	common cis-acting element in promoter and enhancer regions	Promoter related element
ScbHLH10	CAAT-box	CAAT	979	4	-	Nicotiana glutinosa	common cis-acting element in promoter and enhancer regions	Site-binding related elements
ScbHLH10	CAAT-box	CCAAT	1066	5	-	Arabidopsis thaliana	common cis-acting element in promoter and enhancer regions	Promoter related element
ScbHLH10	CAAT-box	CAAT	1082	4	+	Nicotiana glutinosa	common cis-acting element in promoter and enhancer regions	Site-binding related elements
ScbHLH10	CAAT-box	CAAT	1143	4	-	Nicotiana glutinosa	common cis-acting element in promoter and enhancer regions	Site-binding related elements
ScbHLH10	CAAT-box	CAAT	1226	4	+	Nicotiana glutinosa	common cis-acting element in promoter and enhancer regions	Site-binding related elements
ScbHLH10	CAAT-box	CAAT	1293	4	-	Nicotiana glutinosa	common cis-acting element in promoter and enhancer regions	Site-binding related elements
ScbHLH10	CAAT-box	CAAAT	1425	5	+	Pisum sativum	common cis-acting element in promoter and enhancer regions	Promoter related element
ScbHLH10	CAAT-box	CAAT	1536	4	+	Nicotiana glutinosa	common cis-acting element in promoter and enhancer regions	Site-binding related elements
ScbHLH10	CAAT-box	CAAT	1565	4	+	Nicotiana glutinosa	common cis-acting element in promoter and enhancer regions	Site-binding related elements
ScbHLH10	CAAT-box	TGCCAAC	1723	7	-	Petunia hybrida	common cis-acting element in promoter and enhancer regions	Promoter related element
ScbHLH10	CAAT-box	CAAT	1731	4	+	Nicotiana glutinosa	common cis-acting element in promoter and enhancer regions	Site-binding related elements
ScbHLH10	TATA-box	TATATA	1651	6	-	Arabidopsis thaliana	core promoter element around -30 of transcription start	Promoter related element
ScbHLH10	TATA-box	ATATAT	1652	6	-	Brassica napus	core promoter element around -30 of transcription start	Promoter related element
ScbHLH10	TATA-box	TATA	1653	4	-	Arabidopsis thaliana	core promoter element around -30 of transcription start	Promoter related element
ScbHLH10	TATA-box	ATTATA	1979	6	+	Brassica napus	core promoter element around -30 of transcription start	Promoter related element
ScbHLH10	TATA-box	TATAA	1980	5	-	Arabidopsis thaliana	core promoter element around -30 of transcription start	Promoter related element
ScbHLH10	TATA-box	TATA	1981	4	-	Arabidopsis thaliana	core promoter element around -30 of transcription start	Promoter related element
ScbHLH10	ARE	AAACCA	86	6	-	Zea mays	cis-acting regulatory element essential for the anaerobic induction	Environmental stress-related element
ScbHLH10	ARE	AAACCA	1188	6	-	Zea mays	cis-acting regulatory element essential for the anaerobic induction	Environmental stress-related element
ScbHLH10	motif I	gGTACGTGGCG	1231	10	-	Oryza sativa	cis-acting regulatory element root specific	Devolepment related elements
ScbHLH10	A-box	CCGTCC	206	6	+	Petroselinum crispum	cis-acting regulatory element	Promoter related element
ScbHLH10	Sp1	GGGCGG	1320	6	-	Oryza sativa	light responsive element	Light responsive elements
ScbHLH10	MYC	CATTTG	1425	6	-	Arabidopsis thaliana
ScbHLH10	AT~TATA-box	TATATA	1651	6	-	Arabidopsis thaliana
ScbHLH10	Unnamed__4	CTCC	196	4	+	Petroselinum hortense
ScbHLH10	Unnamed__4	CTCC	247	4	+	Petroselinum hortense
ScbHLH10	Unnamed__4	CTCC	258	4	+	Petroselinum hortense
ScbHLH10	Unnamed__4	CTCC	404	4	+	Petroselinum hortense
ScbHLH10	Unnamed__4	CTCC	416	4	+	Petroselinum hortense
ScbHLH10	Unnamed__4	CTCC	422	4	+	Petroselinum hortense
ScbHLH10	Unnamed__4	CTCC	434	4	+	Petroselinum hortense
ScbHLH10	Unnamed__4	CTCC	503	4	+	Petroselinum hortense
ScbHLH10	Unnamed__4	CTCC	521	4	-	Petroselinum hortense
ScbHLH10	Unnamed__4	CTCC	644	4	+	Petroselinum hortense
ScbHLH10	Unnamed__4	CTCC	647	4	+	Petroselinum hortense
ScbHLH10	Unnamed__4	CTCC	650	4	+	Petroselinum hortense
ScbHLH10	Unnamed__4	CTCC	653	4	+	Petroselinum hortense
ScbHLH10	Unnamed__4	CTCC	680	4	+	Petroselinum hortense
ScbHLH10	Unnamed__4	CTCC	683	4	+	Petroselinum hortense
ScbHLH10	Unnamed__4	CTCC	686	4	+	Petroselinum hortense
ScbHLH10	Unnamed__4	CTCC	689	4	+	Petroselinum hortense
ScbHLH10	Unnamed__4	CTCC	702	4	-	Petroselinum hortense
ScbHLH10	Unnamed__4	CTCC	718	4	-	Petroselinum hortense
ScbHLH10	Unnamed__4	CTCC	778	4	+	Petroselinum hortense
ScbHLH10	Unnamed__4	CTCC	867	4	-	Petroselinum hortense
ScbHLH10	Unnamed__4	CTCC	952	4	-	Petroselinum hortense
ScbHLH10	Unnamed__4	CTCC	1009	4	-	Petroselinum hortense
ScbHLH10	Unnamed__4	CTCC	1012	4	-	Petroselinum hortense
ScbHLH10	Unnamed__4	CTCC	1245	4	+	Petroselinum hortense
ScbHLH10	Unnamed__4	CTCC	1301	4	-	Petroselinum hortense
ScbHLH10	Unnamed__4	CTCC	1400	4	-	Petroselinum hortense
ScbHLH10	Unnamed__4	CTCC	1403	4	-	Petroselinum hortense
ScbHLH10	Unnamed__4	CTCC	1415	4	-	Petroselinum hortense
ScbHLH10	Unnamed__4	CTCC	1420	4	+	Petroselinum hortense
ScbHLH10	Unnamed__4	CTCC	1689	4	+	Petroselinum hortense
ScbHLH10	Unnamed__4	CTCC	1841	4	+	Petroselinum hortense
ScbHLH10	Unnamed__4	CTCC	1844	4	+	Petroselinum hortense
ScbHLH10	Unnamed__4	CTCC	1847	4	+	Petroselinum hortense
ScbHLH10	Unnamed__4	CTCC	1865	4	-	Petroselinum hortense
ScbHLH10	Unnamed__4	CTCC	1869	4	+	Petroselinum hortense
ScbHLH10	Unnamed__4	CTCC	1959	4	-	Petroselinum hortense
ScbHLH10	Unnamed__4	CTCC	1972	4	+	Petroselinum hortense
ScbHLH10	Unnamed__1	CGTGG	124	5	-	Zea mays
ScbHLH10	Unnamed__1	CGTGG	864	5	+	Zea mays
ScbHLH10	Unnamed__1	GCCACGTGGC	960	9	+	Petunia sp.
ScbHLH10	Unnamed__1	CGTGG	961	5	-	Zea mays
ScbHLH10	Unnamed__1	CGTGG	1233	5	-	Zea mays
ScbHLH10	Unnamed__1	CGTGG	1356	5	-	Zea mays
ScbHLH10	Unnamed__1	CGTGG	1523	5	-	Zea mays
ScbHLH10	Unnamed__1	CGTGG	1604	5	+	Zea mays
ScbHLH10	Unnamed__1	CGTGG	1986	5	-	Zea mays
ScbHLH10	CGTCA-motif	CGTCA	338	5	+	Hordeum vulgare	cis-acting regulatory element involved in the MeJA-responsiveness	Hormone responsive elements
ScbHLH10	CGTCA-motif	CGTCA	353	5	-	Hordeum vulgare	cis-acting regulatory element involved in the MeJA-responsiveness	Hormone responsive elements
ScbHLH10	CGTCA-motif	CGTCA	966	5	-	Hordeum vulgare	cis-acting regulatory element involved in the MeJA-responsiveness	Hormone responsive elements
ScbHLH10	CGTCA-motif	CGTCA	1408	5	-	Hordeum vulgare	cis-acting regulatory element involved in the MeJA-responsiveness	Hormone responsive elements
ScbHLH10	CGTCA-motif	CGTCA	1757	5	+	Hordeum vulgare	cis-acting regulatory element involved in the MeJA-responsiveness	Hormone responsive elements
ScbHLH10	G-Box	CACGTG	962	6	+	Pisum sativum	cis-acting regulatory element involved in light responsiveness	Light responsive elements
ScbHLH10	Unnamed__2	AACCTAACCT	322	9	+	Petroselinum hortense
ScbHLH10	Unnamed__2	CCCCGG	1995	6	-	Zea mays
ScbHLH10	CCAAT-box	CAACGG	808	6	-	Hordeum vulgare	MYBHv1 binding site	Site-binding related elements
ScbHLH10	CCAAT-box	CAACGG	1276	6	-	Hordeum vulgare	MYBHv1 binding site	Site-binding related elements
ScbHLH10	CCAAT-box	CAACGG	1721	6	-	Hordeum vulgare	MYBHv1 binding site	Site-binding related elements
ScbHLH10	MYB-like sequence	TAACCA	617	6	+	Arabidopsis thaliana
ScbHLH10	MYB-like sequence	TAACCA	801	6	-	Arabidopsis thaliana
ScbHLH10	MYB	TAACCA	617	6	+	Arabidopsis thaliana
ScbHLH10	MYB	TAACCA	801	6	-	Arabidopsis thaliana
ScbHLH10	DRE core	GCCGAC	372	6	+	Arabidopsis thaliana
ScbHLH10	DRE core	GCCGAC	628	6	-	Arabidopsis thaliana
ScbHLH10	DRE core	GCCGAC	1287	6	+	Arabidopsis thaliana
ScbHLH10	DRE core	GCCGAC	1932	6	-	Arabidopsis thaliana
ScbHLH10		motif_sequence	235	4	+	organism	short_function	Other elements
ScbHLH10		motif_sequence	241	4	+	organism	short_function	Other elements
ScbHLH10		motif_sequence	348	4	-	organism	short_function	Other elements
ScbHLH10		motif_sequence	542	4	+	organism	short_function	Other elements
ScbHLH10		motif_sequence	702	4	-	organism	short_function	Other elements
ScbHLH10		motif_sequence	752	4	+	organism	short_function	Other elements
ScbHLH10		motif_sequence	926	4	-	organism	short_function	Other elements
ScbHLH10		motif_sequence	1166	4	+	organism	short_function	Other elements
ScbHLH10		motif_sequence	1194	4	-	organism	short_function	Other elements
ScbHLH10		motif_sequence	1207	4	-	organism	short_function	Other elements
ScbHLH10		motif_sequence	1333	4	-	organism	short_function	Other elements
ScbHLH10		motif_sequence	1435	4	+	organism	short_function	Other elements
ScbHLH10		motif_sequence	1467	4	-	organism	short_function	Other elements
ScbHLH10		motif_sequence	1762	4	+	organism	short_function	Other elements
ScbHLH10		motif_sequence	1818	4	+	organism	short_function	Other elements
ScbHLH10		motif_sequence	1891	4	-	organism	short_function	Other elements
ScbHLH11	GC-motif	CCCCCG	1702	6	-	Zea mays	enhancer-like element involved in anoxic specific inducibility	Environmental stress-related element
ScbHLH11	GC-motif	CCCCCG	1813	6	-	Zea mays	enhancer-like element involved in anoxic specific inducibility	Environmental stress-related element
ScbHLH11	GC-motif	CCCCCG	1948	6	+	Zea mays	enhancer-like element involved in anoxic specific inducibility	Environmental stress-related element
ScbHLH11	LTR	CCGAAA	344	6	+	Hordeum vulgare	cis-acting element involved in low-temperature responsiveness	Environmental stress-related element
ScbHLH11	TCT-motif	TCTTAC	1286	6	-	Arabidopsis thaliana	part of a light responsive element	Light responsive elements
ScbHLH11	TCT-motif	TCTTAC	1455	6	+	Arabidopsis thaliana	part of a light responsive element	Light responsive elements
ScbHLH11	WRE3	CCACCT	790	6	-	Pisum sativum
ScbHLH11	WRE3	CCACCT	1581	6	-	Pisum sativum
ScbHLH11	WRE3	CCACCT	1913	6	+	Pisum sativum
ScbHLH11	Myb	CAACTG	1727	6	-	Arabidopsis thaliana
ScbHLH11	ABRE	ACGTG	164	5	-	Arabidopsis thaliana	cis-acting element involved in the abscisic acid responsiveness	Hormone responsive elements
ScbHLH11	ABRE	AACCCGG	1647	7	+	Arabidopsis thaliana	cis-acting element involved in the abscisic acid responsiveness	Hormone responsive elements
ScbHLH11	STRE	AGGGG	1412	5	-	Arabidopsis thaliana
ScbHLH11	STRE	AGGGG	1613	5	+	Arabidopsis thaliana
ScbHLH11	STRE	AGGGG	1772	5	-	Arabidopsis thaliana
ScbHLH11	STRE	AGGGG	1892	5	-	Arabidopsis thaliana
ScbHLH11	STRE	AGGGG	1978	5	-	Arabidopsis thaliana
ScbHLH11	MBS	CAACTG	1727	6	-	Arabidopsis thaliana	MYB binding site involved in drought-inducibility	Environmental stress-related element
ScbHLH11	box S	AGCCACC	1571	7	-	Arabidopsis thaliana
ScbHLH11	GT1-motif	GGTTAA	1628	6	+	Arabidopsis thaliana	light responsive element	Light responsive elements
ScbHLH11		motif_sequence	118	4	+	organism	short_function	Other elements
ScbHLH11		motif_sequence	181	4	+	organism	short_function	Other elements
ScbHLH11		motif_sequence	392	4	+	organism	short_function	Other elements
ScbHLH11		motif_sequence	545	4	+	organism	short_function	Other elements
ScbHLH11		motif_sequence	657	4	+	organism	short_function	Other elements
ScbHLH11		motif_sequence	813	4	+	organism	short_function	Other elements
ScbHLH11		motif_sequence	1041	4	+	organism	short_function	Other elements
ScbHLH11		motif_sequence	1159	4	+	organism	short_function	Other elements
ScbHLH11		motif_sequence	1280	4	+	organism	short_function	Other elements
ScbHLH11		motif_sequence	1318	4	-	organism	short_function	Other elements
ScbHLH11		motif_sequence	1390	4	+	organism	short_function	Other elements
ScbHLH11		motif_sequence	1678	4	-	organism	short_function	Other elements
ScbHLH11		motif_sequence	1739	4	-	organism	short_function	Other elements
ScbHLH11		motif_sequence	1924	4	+	organism	short_function	Other elements
ScbHLH11		motif_sequence	1937	4	+	organism	short_function	Other elements
ScbHLH11	W box	TTGACC	665	6	+	Arabidopsis thaliana
ScbHLH11	Unnamed__2	CCCCGG	1991	6	+	Zea mays
ScbHLH11	MYB	CAACCA	839	6	+	Arabidopsis thaliana
ScbHLH11	chs-Unit 1 m1	ACCTAACCCGC	1854	10	+	Hordeum vulgare	part of a light responsive element	Light responsive elements
ScbHLH11	Unnamed__1	CGTGG	163	5	-	Zea mays
ScbHLH11	Unnamed__1	CGTGG	1674	5	-	Zea mays
ScbHLH11	AAGAA-motif	GAAAGAA	880	7	+	Avena sativa	cis-acting element involved in the abscisic acid responsiveness	Hormone responsive elements
ScbHLH11	G-Box	CACGTT	164	6	+	Pisum sativum	cis-acting regulatory element involved in light responsiveness	Light responsive elements
ScbHLH11	MYC	CATGTG	818	6	+	Arabidopsis thaliana
ScbHLH11	MYC	CATTTG	1015	6	-	Arabidopsis thaliana
ScbHLH11	MYC	CATGTG	1147	6	-	Arabidopsis thaliana
ScbHLH11	MYC	CATGTG	1387	6	-	Arabidopsis thaliana
ScbHLH11	Unnamed__4	CTCC	394	4	+	Petroselinum hortense
ScbHLH11	Unnamed__4	CTCC	740	4	+	Petroselinum hortense
ScbHLH11	Unnamed__4	CTCC	794	4	-	Petroselinum hortense
ScbHLH11	Unnamed__4	CTCC	1043	4	+	Petroselinum hortense
ScbHLH11	Unnamed__4	CTCC	1181	4	+	Petroselinum hortense
ScbHLH11	Unnamed__4	CTCC	1616	4	-	Petroselinum hortense
ScbHLH11	Unnamed__4	CTCC	1669	4	-	Petroselinum hortense
ScbHLH11	Unnamed__4	CTCC	1684	4	-	Petroselinum hortense
ScbHLH11	Unnamed__4	CTCC	1818	4	-	Petroselinum hortense
ScbHLH11	Unnamed__4	CTCC	1838	4	-	Petroselinum hortense
ScbHLH11	Unnamed__4	CTCC	1889	4	+	Petroselinum hortense
ScbHLH11	Unnamed__4	CTCC	1926	4	+	Petroselinum hortense
ScbHLH11	Unnamed__4	CTCC	1939	4	+	Petroselinum hortense
ScbHLH11	Unnamed__4	CTCC	1946	4	+	Petroselinum hortense
ScbHLH11	Unnamed__4	CTCC	1964	4	+	Petroselinum hortense
ScbHLH11	Unnamed__4	CTCC	1985	4	+	Petroselinum hortense
ScbHLH11	Myc	TCTCTTA	1287	7	-	Arabidopsis thaliana
ScbHLH11	Sp1	GGGCGG	1834	6	+	Oryza sativa	light responsive element	Light responsive elements
ScbHLH11	TATA-box	TATA	723	4	+	Arabidopsis thaliana	core promoter element around -30 of transcription start	Promoter related element
ScbHLH11	TATA-box	ATTATA	773	6	+	Brassica napus	core promoter element around -30 of transcription start	Promoter related element
ScbHLH11	TATA-box	TATAA	774	5	-	Arabidopsis thaliana	core promoter element around -30 of transcription start	Promoter related element
ScbHLH11	TATA-box	TATA	775	4	+	Arabidopsis thaliana	core promoter element around -30 of transcription start	Promoter related element
ScbHLH11	TATA-box	ATATAA	887	6	+	Brassica oleracea	core promoter element around -30 of transcription start	Promoter related element
ScbHLH11	TATA-box	TATA	888	4	+	Arabidopsis thaliana	core promoter element around -30 of transcription start	Promoter related element
ScbHLH11	TATA-box	TATA	1070	4	-	Arabidopsis thaliana	core promoter element around -30 of transcription start	Promoter related element
ScbHLH11	ATCT-motif	AATCTAATCC	369	9	+	Pisum sativum	part of a conserved DNA module involved in light responsiveness	Light responsive elements
ScbHLH11	G-box	CACGAC	1081	6	+	Zea mays	cis-acting regulatory element involved in light responsiveness	Light responsive elements
ScbHLH11	CARE	CAACTCAC	1058	8	+	Oryza sativa
ScbHLH11	CAAT-box	CAAAT	33	5	+	Pisum sativum	common cis-acting element in promoter and enhancer regions	Promoter related element
ScbHLH11	CAAT-box	CAAT	54	4	+	Nicotiana glutinosa	common cis-acting element in promoter and enhancer regions	Site-binding related elements
ScbHLH11	CAAT-box	CAAAT	158	5	-	Pisum sativum	common cis-acting element in promoter and enhancer regions	Promoter related element
ScbHLH11	CAAT-box	CAAT	191	4	-	Nicotiana glutinosa	common cis-acting element in promoter and enhancer regions	Site-binding related elements
ScbHLH11	CAAT-box	CCAAT	210	5	-	Arabidopsis thaliana	common cis-acting element in promoter and enhancer regions	Promoter related element
ScbHLH11	CAAT-box	CAAAT	220	5	-	Pisum sativum	common cis-acting element in promoter and enhancer regions	Promoter related element
ScbHLH11	CAAT-box	CAAAT	251	5	+	Pisum sativum	common cis-acting element in promoter and enhancer regions	Promoter related element
ScbHLH11	CAAT-box	CAAT	466	4	-	Nicotiana glutinosa	common cis-acting element in promoter and enhancer regions	Site-binding related elements
ScbHLH11	CAAT-box	CAAAT	495	5	-	Pisum sativum	common cis-acting element in promoter and enhancer regions	Promoter related element
ScbHLH11	CAAT-box	CAAT	530	4	+	Nicotiana glutinosa	common cis-acting element in promoter and enhancer regions	Site-binding related elements
ScbHLH11	CAAT-box	CAAT	664	4	-	Nicotiana glutinosa	common cis-acting element in promoter and enhancer regions	Site-binding related elements
ScbHLH11	CAAT-box	CAAT	751	4	-	Nicotiana glutinosa	common cis-acting element in promoter and enhancer regions	Site-binding related elements
ScbHLH11	CAAT-box	CAAAT	761	5	-	Pisum sativum	common cis-acting element in promoter and enhancer regions	Promoter related element
ScbHLH11	CAAT-box	CAAAT	784	5	+	Pisum sativum	common cis-acting element in promoter and enhancer regions	Promoter related element
ScbHLH11	CAAT-box	CAAT	914	4	-	Nicotiana glutinosa	common cis-acting element in promoter and enhancer regions	Site-binding related elements
ScbHLH11	CAAT-box	CCAAT	993	5	-	Arabidopsis thaliana	common cis-acting element in promoter and enhancer regions	Promoter related element
ScbHLH11	CAAT-box	CAAT	1003	4	+	Nicotiana glutinosa	common cis-acting element in promoter and enhancer regions	Site-binding related elements
ScbHLH11	CAAT-box	CAAT	1007	4	-	Nicotiana glutinosa	common cis-acting element in promoter and enhancer regions	Site-binding related elements
ScbHLH11	CAAT-box	CAAAT	1015	5	+	Pisum sativum	common cis-acting element in promoter and enhancer regions	Promoter related element
ScbHLH11	CAAT-box	CAAAT	1227	5	-	Pisum sativum	common cis-acting element in promoter and enhancer regions	Promoter related element
ScbHLH11	CAAT-box	CAAAT	1251	5	+	Pisum sativum	common cis-acting element in promoter and enhancer regions	Promoter related element
ScbHLH11	CAAT-box	CAAT	1460	4	+	Nicotiana glutinosa	common cis-acting element in promoter and enhancer regions	Site-binding related elements
ScbHLH11	CAAT-box	CAAT	1480	4	-	Nicotiana glutinosa	common cis-acting element in promoter and enhancer regions	Site-binding related elements
ScbHLH11	CAAT-box	CAAT	1517	4	-	Nicotiana glutinosa	common cis-acting element in promoter and enhancer regions	Site-binding related elements
ScbHLH11	CAAT-box	CAAT	1554	4	+	Nicotiana glutinosa	common cis-acting element in promoter and enhancer regions	Site-binding related elements
ScbHLH11	CAAT-box	CAAT	1755	4	+	Nicotiana glutinosa	common cis-acting element in promoter and enhancer regions	Site-binding related elements
ScbHLH11	CAAT-box	CAAT	1866	4	+	Nicotiana glutinosa	common cis-acting element in promoter and enhancer regions	Site-binding related elements
ScbHLH11	CAAT-box	CCAAT	1902	5	+	Arabidopsis thaliana	common cis-acting element in promoter and enhancer regions	Promoter related element
ScbHLH11	CAAT-box	CAAT	1903	4	+	Nicotiana glutinosa	common cis-acting element in promoter and enhancer regions	Site-binding related elements
ScbHLH11	circadian	CAAAGATATC	1108	9	+	Lycopersicon esculentum	cis-acting regulatory element involved in circadian control	Devolepment related elements
ScbHLH11	circadian	CAAAGATATC	1347	9	+	Lycopersicon esculentum	cis-acting regulatory element involved in circadian control	Devolepment related elements
ScbHLH11	MSA-like	(T/C)C(T/C)AACGG(T/C)(T/C)A	1138	9	+	Catharanthus roseus	cis-acting element involved in cell cycle regulation	Devolepment related elements
ScbHLH11	MSA-like	(T/C)C(T/C)AACGG(T/C)(T/C)A	1378	9	+	Catharanthus roseus	cis-acting element involved in cell cycle regulation	Devolepment related elements
ScbHLH12	GC-motif	CCCCCG	1702	6	-	Zea mays	enhancer-like element involved in anoxic specific inducibility	Environmental stress-related element
ScbHLH12	GC-motif	CCCCCG	1813	6	-	Zea mays	enhancer-like element involved in anoxic specific inducibility	Environmental stress-related element
ScbHLH12	GC-motif	CCCCCG	1948	6	+	Zea mays	enhancer-like element involved in anoxic specific inducibility	Environmental stress-related element
ScbHLH12	TCT-motif	TCTTAC	1286	6	-	Arabidopsis thaliana	part of a light responsive element	Light responsive elements
ScbHLH12	TCT-motif	TCTTAC	1455	6	+	Arabidopsis thaliana	part of a light responsive element	Light responsive elements
ScbHLH12	LTR	CCGAAA	344	6	+	Hordeum vulgare	cis-acting element involved in low-temperature responsiveness	Environmental stress-related element
ScbHLH12	WRE3	CCACCT	790	6	-	Pisum sativum
ScbHLH12	WRE3	CCACCT	1581	6	-	Pisum sativum
ScbHLH12	WRE3	CCACCT	1913	6	+	Pisum sativum
ScbHLH12	Myb	CAACTG	1727	6	-	Arabidopsis thaliana
ScbHLH12	ABRE	ACGTG	164	5	-	Arabidopsis thaliana	cis-acting element involved in the abscisic acid responsiveness	Hormone responsive elements
ScbHLH12	ABRE	AACCCGG	1647	7	+	Arabidopsis thaliana	cis-acting element involved in the abscisic acid responsiveness	Hormone responsive elements
ScbHLH12	STRE	AGGGG	1412	5	-	Arabidopsis thaliana
ScbHLH12	STRE	AGGGG	1613	5	+	Arabidopsis thaliana
ScbHLH12	STRE	AGGGG	1772	5	-	Arabidopsis thaliana
ScbHLH12	STRE	AGGGG	1892	5	-	Arabidopsis thaliana
ScbHLH12	STRE	AGGGG	1978	5	-	Arabidopsis thaliana
ScbHLH12	MBS	CAACTG	1727	6	-	Arabidopsis thaliana	MYB binding site involved in drought-inducibility	Environmental stress-related element
ScbHLH12	box S	AGCCACC	1571	7	-	Arabidopsis thaliana
ScbHLH12	GT1-motif	GGTTAA	1628	6	+	Arabidopsis thaliana	light responsive element	Light responsive elements
ScbHLH12		motif_sequence	118	4	+	organism	short_function	Other elements
ScbHLH12		motif_sequence	181	4	+	organism	short_function	Other elements
ScbHLH12		motif_sequence	392	4	+	organism	short_function	Other elements
ScbHLH12		motif_sequence	545	4	+	organism	short_function	Other elements
ScbHLH12		motif_sequence	657	4	+	organism	short_function	Other elements
ScbHLH12		motif_sequence	813	4	+	organism	short_function	Other elements
ScbHLH12		motif_sequence	1041	4	+	organism	short_function	Other elements
ScbHLH12		motif_sequence	1159	4	+	organism	short_function	Other elements
ScbHLH12		motif_sequence	1280	4	+	organism	short_function	Other elements
ScbHLH12		motif_sequence	1318	4	-	organism	short_function	Other elements
ScbHLH12		motif_sequence	1390	4	+	organism	short_function	Other elements
ScbHLH12		motif_sequence	1678	4	-	organism	short_function	Other elements
ScbHLH12		motif_sequence	1739	4	-	organism	short_function	Other elements
ScbHLH12		motif_sequence	1924	4	+	organism	short_function	Other elements
ScbHLH12		motif_sequence	1937	4	+	organism	short_function	Other elements
ScbHLH12	W box	TTGACC	665	6	+	Arabidopsis thaliana
ScbHLH12	Unnamed__2	CCCCGG	1991	6	+	Zea mays
ScbHLH12	MYB	CAACCA	839	6	+	Arabidopsis thaliana
ScbHLH12	AAGAA-motif	GAAAGAA	880	7	+	Avena sativa	cis-acting element involved in the abscisic acid responsiveness	Hormone responsive elements
ScbHLH12	chs-Unit 1 m1	ACCTAACCCGC	1854	10	+	Hordeum vulgare	part of a light responsive element	Light responsive elements
ScbHLH12	Unnamed__1	CGTGG	163	5	-	Zea mays
ScbHLH12	Unnamed__1	CGTGG	1674	5	-	Zea mays
ScbHLH12	G-Box	CACGTT	164	6	+	Pisum sativum	cis-acting regulatory element involved in light responsiveness	Light responsive elements
ScbHLH12	MYC	CATGTG	818	6	+	Arabidopsis thaliana
ScbHLH12	MYC	CATTTG	1015	6	-	Arabidopsis thaliana
ScbHLH12	MYC	CATGTG	1147	6	-	Arabidopsis thaliana
ScbHLH12	MYC	CATGTG	1387	6	-	Arabidopsis thaliana
ScbHLH12	Unnamed__4	CTCC	394	4	+	Petroselinum hortense
ScbHLH12	Unnamed__4	CTCC	740	4	+	Petroselinum hortense
ScbHLH12	Unnamed__4	CTCC	794	4	-	Petroselinum hortense
ScbHLH12	Unnamed__4	CTCC	1043	4	+	Petroselinum hortense
ScbHLH12	Unnamed__4	CTCC	1181	4	+	Petroselinum hortense
ScbHLH12	Unnamed__4	CTCC	1616	4	-	Petroselinum hortense
ScbHLH12	Unnamed__4	CTCC	1669	4	-	Petroselinum hortense
ScbHLH12	Unnamed__4	CTCC	1684	4	-	Petroselinum hortense
ScbHLH12	Unnamed__4	CTCC	1818	4	-	Petroselinum hortense
ScbHLH12	Unnamed__4	CTCC	1838	4	-	Petroselinum hortense
ScbHLH12	Unnamed__4	CTCC	1889	4	+	Petroselinum hortense
ScbHLH12	Unnamed__4	CTCC	1926	4	+	Petroselinum hortense
ScbHLH12	Unnamed__4	CTCC	1939	4	+	Petroselinum hortense
ScbHLH12	Unnamed__4	CTCC	1946	4	+	Petroselinum hortense
ScbHLH12	Unnamed__4	CTCC	1964	4	+	Petroselinum hortense
ScbHLH12	Unnamed__4	CTCC	1985	4	+	Petroselinum hortense
ScbHLH12	Sp1	GGGCGG	1834	6	+	Oryza sativa	light responsive element	Light responsive elements
ScbHLH12	Myc	TCTCTTA	1287	7	-	Arabidopsis thaliana
ScbHLH12	TATA-box	TATA	723	4	+	Arabidopsis thaliana	core promoter element around -30 of transcription start	Promoter related element
ScbHLH12	TATA-box	ATTATA	773	6	+	Brassica napus	core promoter element around -30 of transcription start	Promoter related element
ScbHLH12	TATA-box	TATAA	774	5	-	Arabidopsis thaliana	core promoter element around -30 of transcription start	Promoter related element
ScbHLH12	TATA-box	TATA	775	4	+	Arabidopsis thaliana	core promoter element around -30 of transcription start	Promoter related element
ScbHLH12	TATA-box	ATATAA	887	6	+	Brassica oleracea	core promoter element around -30 of transcription start	Promoter related element
ScbHLH12	TATA-box	TATA	888	4	+	Arabidopsis thaliana	core promoter element around -30 of transcription start	Promoter related element
ScbHLH12	TATA-box	TATA	1070	4	-	Arabidopsis thaliana	core promoter element around -30 of transcription start	Promoter related element
ScbHLH12	ATCT-motif	AATCTAATCC	369	9	+	Pisum sativum	part of a conserved DNA module involved in light responsiveness	Light responsive elements
ScbHLH12	CARE	CAACTCAC	1058	8	+	Oryza sativa
ScbHLH12	G-box	CACGAC	1081	6	+	Zea mays	cis-acting regulatory element involved in light responsiveness	Light responsive elements
ScbHLH12	CAAT-box	CAAAT	33	5	+	Pisum sativum	common cis-acting element in promoter and enhancer regions	Promoter related element
ScbHLH12	CAAT-box	CAAT	54	4	+	Nicotiana glutinosa	common cis-acting element in promoter and enhancer regions	Site-binding related elements
ScbHLH12	CAAT-box	CAAAT	158	5	-	Pisum sativum	common cis-acting element in promoter and enhancer regions	Promoter related element
ScbHLH12	CAAT-box	CAAT	191	4	-	Nicotiana glutinosa	common cis-acting element in promoter and enhancer regions	Site-binding related elements
ScbHLH12	CAAT-box	CCAAT	210	5	-	Arabidopsis thaliana	common cis-acting element in promoter and enhancer regions	Promoter related element
ScbHLH12	CAAT-box	CAAAT	220	5	-	Pisum sativum	common cis-acting element in promoter and enhancer regions	Promoter related element
ScbHLH12	CAAT-box	CAAAT	251	5	+	Pisum sativum	common cis-acting element in promoter and enhancer regions	Promoter related element
ScbHLH12	CAAT-box	CAAT	466	4	-	Nicotiana glutinosa	common cis-acting element in promoter and enhancer regions	Site-binding related elements
ScbHLH12	CAAT-box	CAAAT	495	5	-	Pisum sativum	common cis-acting element in promoter and enhancer regions	Promoter related element
ScbHLH12	CAAT-box	CAAT	530	4	+	Nicotiana glutinosa	common cis-acting element in promoter and enhancer regions	Site-binding related elements
ScbHLH12	CAAT-box	CAAT	664	4	-	Nicotiana glutinosa	common cis-acting element in promoter and enhancer regions	Site-binding related elements
ScbHLH12	CAAT-box	CAAT	751	4	-	Nicotiana glutinosa	common cis-acting element in promoter and enhancer regions	Site-binding related elements
ScbHLH12	CAAT-box	CAAAT	761	5	-	Pisum sativum	common cis-acting element in promoter and enhancer regions	Promoter related element
ScbHLH12	CAAT-box	CAAAT	784	5	+	Pisum sativum	common cis-acting element in promoter and enhancer regions	Promoter related element
ScbHLH12	CAAT-box	CAAT	914	4	-	Nicotiana glutinosa	common cis-acting element in promoter and enhancer regions	Site-binding related elements
ScbHLH12	CAAT-box	CCAAT	993	5	-	Arabidopsis thaliana	common cis-acting element in promoter and enhancer regions	Promoter related element
ScbHLH12	CAAT-box	CAAT	1003	4	+	Nicotiana glutinosa	common cis-acting element in promoter and enhancer regions	Site-binding related elements
ScbHLH12	CAAT-box	CAAT	1007	4	-	Nicotiana glutinosa	common cis-acting element in promoter and enhancer regions	Site-binding related elements
ScbHLH12	CAAT-box	CAAAT	1015	5	+	Pisum sativum	common cis-acting element in promoter and enhancer regions	Promoter related element
ScbHLH12	CAAT-box	CAAAT	1227	5	-	Pisum sativum	common cis-acting element in promoter and enhancer regions	Promoter related element
ScbHLH12	CAAT-box	CAAAT	1251	5	+	Pisum sativum	common cis-acting element in promoter and enhancer regions	Promoter related element
ScbHLH12	CAAT-box	CAAT	1460	4	+	Nicotiana glutinosa	common cis-acting element in promoter and enhancer regions	Site-binding related elements
ScbHLH12	CAAT-box	CAAT	1480	4	-	Nicotiana glutinosa	common cis-acting element in promoter and enhancer regions	Site-binding related elements
ScbHLH12	CAAT-box	CAAT	1517	4	-	Nicotiana glutinosa	common cis-acting element in promoter and enhancer regions	Site-binding related elements
ScbHLH12	CAAT-box	CAAT	1554	4	+	Nicotiana glutinosa	common cis-acting element in promoter and enhancer regions	Site-binding related elements
ScbHLH12	CAAT-box	CAAT	1755	4	+	Nicotiana glutinosa	common cis-acting element in promoter and enhancer regions	Site-binding related elements
ScbHLH12	CAAT-box	CAAT	1866	4	+	Nicotiana glutinosa	common cis-acting element in promoter and enhancer regions	Site-binding related elements
ScbHLH12	CAAT-box	CCAAT	1902	5	+	Arabidopsis thaliana	common cis-acting element in promoter and enhancer regions	Promoter related element
ScbHLH12	CAAT-box	CAAT	1903	4	+	Nicotiana glutinosa	common cis-acting element in promoter and enhancer regions	Site-binding related elements
ScbHLH12	circadian	CAAAGATATC	1347	9	+	Lycopersicon esculentum	cis-acting regulatory element involved in circadian control	Devolepment related elements
ScbHLH12	MSA-like	(T/C)C(T/C)AACGG(T/C)(T/C)A	1138	9	+	Catharanthus roseus	cis-acting element involved in cell cycle regulation	Devolepment related elements
ScbHLH12	MSA-like	(T/C)C(T/C)AACGG(T/C)(T/C)A	1378	9	+	Catharanthus roseus	cis-acting element involved in cell cycle regulation	Devolepment related elements
ScbHLH13	STRE	AGGGG	408	5	-	Arabidopsis thaliana
ScbHLH13	STRE	AGGGG	532	5	+	Arabidopsis thaliana
ScbHLH13	STRE	AGGGG	809	5	+	Arabidopsis thaliana
ScbHLH13	GCN4_motif	TGAGTCA	739	7	+	Oryza sativa	cis-regulatory element involved in endosperm expression	Devolepment related elements
ScbHLH13	ABRE4	CACGTA	172	6	+	Zea mays	cis-acting element involved in the abscisic acid responsiveness	Hormone responsive elements
ScbHLH13	LTR	CCGAAA	1515	6	+	Hordeum vulgare	cis-acting element involved in low-temperature responsiveness	Environmental stress-related element
ScbHLH13	as-1	TGACG	823	5	-	Arabidopsis thaliana
ScbHLH13	GC-motif	CCCCCG	1918	6	+	Zea mays	enhancer-like element involved in anoxic specific inducibility	Environmental stress-related element
ScbHLH13	ERE	ATTTCATA	23	8	+	Nicotiana glutinos
ScbHLH13	ERE	ATTTCATA	48	8	+	Nicotiana glutinos
ScbHLH13	TGACG-motif	TGACG	823	5	-	Hordeum vulgare	cis-acting regulatory element involved in the MeJA-responsiveness	Hormone responsive elements
ScbHLH13	ABRE	ACGTG	172	5	-	Arabidopsis thaliana	cis-acting element involved in the abscisic acid responsiveness	Hormone responsive elements
ScbHLH13	ABRE	CACGTG	989	6	+	Arabidopsis thaliana	cis-acting element involved in the abscisic acid responsiveness	Hormone responsive elements
ScbHLH13	ABRE	ACGTG	990	5	+	Arabidopsis thaliana	cis-acting element involved in the abscisic acid responsiveness	Hormone responsive elements
ScbHLH13	ABRE	ACGTG	1001	5	-	Arabidopsis thaliana	cis-acting element involved in the abscisic acid responsiveness	Hormone responsive elements
ScbHLH13	ABRE	ACGTG	1630	5	+	Arabidopsis thaliana	cis-acting element involved in the abscisic acid responsiveness	Hormone responsive elements
ScbHLH13	ABRE	GCCGCGTGGC	1660	9	+	Oryza sativa	cis-acting element involved in the abscisic acid responsiveness	Hormone responsive elements
ScbHLH13	Myb	TAACTG	656	6	-	Arabidopsis thaliana
ScbHLH13	Myb	TAACTG	1476	6	+	Arabidopsis thaliana
ScbHLH13	WRE3	CCACCT	756	6	+	Pisum sativum
ScbHLH13	WRE3	CCACCT	843	6	-	Pisum sativum
ScbHLH13	O2-site	GATGA(C/T)(A/G)TG(A/G)	709	8	+	Zea mays	cis-acting regulatory element involved in zein metabolism regulation	Devolepment related elements
ScbHLH13	ABRE3a	TACGTG	172	6	-	Zea mays	cis-acting element involved in the abscisic acid responsiveness	Hormone responsive elements
ScbHLH13	ATCT-motif	AATCTAATCC	1726	9	+	Pisum sativum	part of a conserved DNA module involved in light responsiveness	Light responsive elements
ScbHLH13	ARE	AAACCA	56	6	-	Zea mays	cis-acting regulatory element essential for the anaerobic induction	Environmental stress-related element
ScbHLH13	ARE	AAACCA	944	6	-	Zea mays	cis-acting regulatory element essential for the anaerobic induction	Environmental stress-related element
ScbHLH13	ARE	AAACCA	1164	6	+	Zea mays	cis-acting regulatory element essential for the anaerobic induction	Environmental stress-related element
ScbHLH13	ARE	AAACCA	1198	6	+	Zea mays	cis-acting regulatory element essential for the anaerobic induction	Environmental stress-related element
ScbHLH13	TATA-box	TATA	92	4	+	Arabidopsis thaliana	core promoter element around -30 of transcription start	Promoter related element
ScbHLH13	TATA-box	TATA	189	4	+	Arabidopsis thaliana	core promoter element around -30 of transcription start	Promoter related element
ScbHLH13	TATA-box	ATATAT	220	6	+	Brassica napus	core promoter element around -30 of transcription start	Promoter related element
ScbHLH13	TATA-box	TATA	221	4	+	Arabidopsis thaliana	core promoter element around -30 of transcription start	Promoter related element
ScbHLH13	TATA-box	ATTATA	254	6	+	Brassica napus	core promoter element around -30 of transcription start	Promoter related element
ScbHLH13	TATA-box	TATAA	255	5	-	Arabidopsis thaliana	core promoter element around -30 of transcription start	Promoter related element
ScbHLH13	TATA-box	TATA	256	4	+	Arabidopsis thaliana	core promoter element around -30 of transcription start	Promoter related element
ScbHLH13	TATA-box	TATA	723	4	+	Arabidopsis thaliana	core promoter element around -30 of transcription start	Promoter related element
ScbHLH13	TATA-box	TATA	794	4	+	Arabidopsis thaliana	core promoter element around -30 of transcription start	Promoter related element
ScbHLH13	TATA-box	TATA	802	4	+	Arabidopsis thaliana	core promoter element around -30 of transcription start	Promoter related element
ScbHLH13	TATA-box	ATTATA	887	6	+	Brassica napus	core promoter element around -30 of transcription start	Promoter related element
ScbHLH13	TATA-box	TATAA	888	5	-	Arabidopsis thaliana	core promoter element around -30 of transcription start	Promoter related element
ScbHLH13	TATA-box	TATA	889	4	+	Arabidopsis thaliana	core promoter element around -30 of transcription start	Promoter related element
ScbHLH13	TATA-box	TACAAAA	1438	7	-	Oryza sativa	core promoter element around -30 of transcription start	Promoter related element
ScbHLH13	TATA-box	ATTATA	1447	6	+	Brassica napus	core promoter element around -30 of transcription start	Promoter related element
ScbHLH13	TATA-box	TATAA	1448	5	-	Arabidopsis thaliana	core promoter element around -30 of transcription start	Promoter related element
ScbHLH13	TATA-box	TATA	1449	4	-	Arabidopsis thaliana	core promoter element around -30 of transcription start	Promoter related element
ScbHLH13	TATA-box	TATACA	1674	6	-	Helianthus annuus	core promoter element around -30 of transcription start	Promoter related element
ScbHLH13	TATA-box	TATA	1676	4	-	Arabidopsis thaliana	core promoter element around -30 of transcription start	Promoter related element
ScbHLH13	TATA-box	TATATA	1942	6	-	Arabidopsis thaliana	core promoter element around -30 of transcription start	Promoter related element
ScbHLH13	TATA-box	ATATAA	1943	6	+	Brassica oleracea	core promoter element around -30 of transcription start	Promoter related element
ScbHLH13	TATA-box	TATA	1944	4	-	Arabidopsis thaliana	core promoter element around -30 of transcription start	Promoter related element
ScbHLH13	circadian	CAAAGATATC	1600	9	+	Lycopersicon esculentum	cis-acting regulatory element involved in circadian control	Devolepment related elements
ScbHLH13	CAAT-box	CAAT	12	4	+	Nicotiana glutinosa	common cis-acting element in promoter and enhancer regions	Site-binding related elements
ScbHLH13	CAAT-box	CAAT	96	4	+	Nicotiana glutinosa	common cis-acting element in promoter and enhancer regions	Site-binding related elements
ScbHLH13	CAAT-box	CAAT	137	4	-	Nicotiana glutinosa	common cis-acting element in promoter and enhancer regions	Site-binding related elements
ScbHLH13	CAAT-box	CAAAT	161	5	-	Pisum sativum	common cis-acting element in promoter and enhancer regions	Promoter related element
ScbHLH13	CAAT-box	CCAAT	195	5	-	Arabidopsis thaliana	common cis-acting element in promoter and enhancer regions	Promoter related element
ScbHLH13	CAAT-box	CAAT	242	4	+	Nicotiana glutinosa	common cis-acting element in promoter and enhancer regions	Site-binding related elements
ScbHLH13	CAAT-box	CAAAT	313	5	-	Pisum sativum	common cis-acting element in promoter and enhancer regions	Promoter related element
ScbHLH13	CAAT-box	CAAAT	333	5	-	Pisum sativum	common cis-acting element in promoter and enhancer regions	Promoter related element
ScbHLH13	CAAT-box	CCAAT	342	5	+	Arabidopsis thaliana	common cis-acting element in promoter and enhancer regions	Promoter related element
ScbHLH13	CAAT-box	CAAT	343	4	+	Nicotiana glutinosa	common cis-acting element in promoter and enhancer regions	Site-binding related elements
ScbHLH13	CAAT-box	CCAAT	389	5	+	Arabidopsis thaliana	common cis-acting element in promoter and enhancer regions	Promoter related element
ScbHLH13	CAAT-box	CAAT	390	4	+	Nicotiana glutinosa	common cis-acting element in promoter and enhancer regions	Site-binding related elements
ScbHLH13	CAAT-box	CAAT	473	4	+	Nicotiana glutinosa	common cis-acting element in promoter and enhancer regions	Site-binding related elements
ScbHLH13	CAAT-box	CAAT	591	4	-	Nicotiana glutinosa	common cis-acting element in promoter and enhancer regions	Site-binding related elements
ScbHLH13	CAAT-box	CCAAT	625	5	+	Arabidopsis thaliana	common cis-acting element in promoter and enhancer regions	Promoter related element
ScbHLH13	CAAT-box	CAAT	626	4	+	Nicotiana glutinosa	common cis-acting element in promoter and enhancer regions	Site-binding related elements
ScbHLH13	CAAT-box	CAAT	662	4	+	Nicotiana glutinosa	common cis-acting element in promoter and enhancer regions	Site-binding related elements
ScbHLH13	CAAT-box	CAAT	664	4	-	Nicotiana glutinosa	common cis-acting element in promoter and enhancer regions	Site-binding related elements
ScbHLH13	CAAT-box	CCAAT	745	5	-	Arabidopsis thaliana	common cis-acting element in promoter and enhancer regions	Promoter related element
ScbHLH13	CAAT-box	CAAT	826	4	+	Nicotiana glutinosa	common cis-acting element in promoter and enhancer regions	Site-binding related elements
ScbHLH13	CAAT-box	CCAAT	1087	5	+	Arabidopsis thaliana	common cis-acting element in promoter and enhancer regions	Promoter related element
ScbHLH13	CAAT-box	CAAT	1088	4	+	Nicotiana glutinosa	common cis-acting element in promoter and enhancer regions	Site-binding related elements
ScbHLH13	CAAT-box	CAAAT	1090	5	-	Pisum sativum	common cis-acting element in promoter and enhancer regions	Promoter related element
ScbHLH13	CAAT-box	CAAT	1140	4	+	Nicotiana glutinosa	common cis-acting element in promoter and enhancer regions	Site-binding related elements
ScbHLH13	CAAT-box	CCAAT	1167	5	+	Arabidopsis thaliana	common cis-acting element in promoter and enhancer regions	Promoter related element
ScbHLH13	CAAT-box	CAAT	1168	4	+	Nicotiana glutinosa	common cis-acting element in promoter and enhancer regions	Site-binding related elements
ScbHLH13	CAAT-box	CAAT	1180	4	+	Nicotiana glutinosa	common cis-acting element in promoter and enhancer regions	Site-binding related elements
ScbHLH13	CAAT-box	CAAAT	1314	5	-	Pisum sativum	common cis-acting element in promoter and enhancer regions	Promoter related element
ScbHLH13	CAAT-box	CAAT	1324	4	+	Nicotiana glutinosa	common cis-acting element in promoter and enhancer regions	Site-binding related elements
ScbHLH13	CAAT-box	CAAAT	1331	5	+	Pisum sativum	common cis-acting element in promoter and enhancer regions	Promoter related element
ScbHLH13	CAAT-box	CAAAT	1419	5	+	Pisum sativum	common cis-acting element in promoter and enhancer regions	Promoter related element
ScbHLH13	CAAT-box	CAAT	1422	4	-	Nicotiana glutinosa	common cis-acting element in promoter and enhancer regions	Site-binding related elements
ScbHLH13	CAAT-box	CAAT	1428	4	-	Nicotiana glutinosa	common cis-acting element in promoter and enhancer regions	Site-binding related elements
ScbHLH13	CAAT-box	CAAAT	1721	5	+	Pisum sativum	common cis-acting element in promoter and enhancer regions	Promoter related element
ScbHLH13	CAAT-box	CCAAT	1913	5	+	Arabidopsis thaliana	common cis-acting element in promoter and enhancer regions	Promoter related element
ScbHLH13	CAAT-box	CAAT	1914	4	+	Nicotiana glutinosa	common cis-acting element in promoter and enhancer regions	Site-binding related elements
ScbHLH13	CAAT-box	CAAT	1952	4	-	Nicotiana glutinosa	common cis-acting element in promoter and enhancer regions	Site-binding related elements
ScbHLH13	CAAT-box	CAAT	1995	4	-	Nicotiana glutinosa	common cis-acting element in promoter and enhancer regions	Site-binding related elements
ScbHLH13	G-box	TACGTG	172	6	-	Arabidopsis thaliana	cis-acting regulatory element involved in light responsiveness	Light responsive elements
ScbHLH13	G-box	CACGTG	989	6	+	Arabidopsis thaliana	cis-acting regulatory element involved in light responsiveness	Light responsive elements
ScbHLH13	G-box	CAGACGTGGCA	998	10	-	Nicotiana plumbaginifolia	cis-acting regulatory element involved in light responsiveness	Light responsive elements
ScbHLH13	G-box	CACGTC	1001	6	+	Zea mays	cis-acting regulatory element involved in light responsiveness	Light responsive elements
ScbHLH13	G-box	CACGTC	1629	6	-	Zea mays	cis-acting regulatory element involved in light responsiveness	Light responsive elements
ScbHLH13	CAT-box	GCCACT	1787	6	+	Arabidopsis thaliana	cis-acting regulatory element related to meristem expression	Devolepment related elements
ScbHLH13	AE-box	AGAAACAA	895	8	+	Arabidopsis thaliana	part of a module for light response	Light responsive elements
ScbHLH13	TCA-element	CCATCTTTTT	114	9	+	Nicotiana tabacum	cis-acting element involved in salicylic acid responsiveness	Hormone responsive elements
ScbHLH13	TCA-element	CCATCTTTTT	1358	9	-	Nicotiana tabacum	cis-acting element involved in salicylic acid responsiveness	Hormone responsive elements
ScbHLH13	MYB	CAACCA	596	6	-	Arabidopsis thaliana
ScbHLH13	MYB	CAACCA	1485	6	-	Arabidopsis thaliana
ScbHLH13	WUN-motif	AAATTTCTT	43	9	-	Nicotiana glutinosa
ScbHLH13	Unnamed__2	CCCCGG	1506	6	-	Zea mays
ScbHLH13	W box	TTGACC	1488	6	+	Arabidopsis thaliana
ScbHLH13		motif_sequence	30	4	+	organism	short_function	Other elements
ScbHLH13		motif_sequence	154	4	-	organism	short_function	Other elements
ScbHLH13		motif_sequence	295	4	-	organism	short_function	Other elements
ScbHLH13		motif_sequence	480	4	-	organism	short_function	Other elements
ScbHLH13		motif_sequence	715	4	+	organism	short_function	Other elements
ScbHLH13		motif_sequence	1066	4	+	organism	short_function	Other elements
ScbHLH13		motif_sequence	1083	4	+	organism	short_function	Other elements
ScbHLH13		motif_sequence	1246	4	+	organism	short_function	Other elements
ScbHLH13		motif_sequence	1273	4	-	organism	short_function	Other elements
ScbHLH13		motif_sequence	1367	4	-	organism	short_function	Other elements
ScbHLH13		motif_sequence	1525	4	+	organism	short_function	Other elements
ScbHLH13		motif_sequence	1550	4	+	organism	short_function	Other elements
ScbHLH13		motif_sequence	1653	4	-	organism	short_function	Other elements
ScbHLH13		motif_sequence	1694	4	+	organism	short_function	Other elements
ScbHLH13		motif_sequence	1908	4	+	organism	short_function	Other elements
ScbHLH13	AT~TATA-box	TATATA	1942	6	-	Arabidopsis thaliana
ScbHLH13	Unnamed__4	CTCC	841	4	-	Petroselinum hortense
ScbHLH13	Unnamed__4	CTCC	1047	4	+	Petroselinum hortense
ScbHLH13	Unnamed__4	CTCC	1147	4	+	Petroselinum hortense
ScbHLH13	Unnamed__4	CTCC	1248	4	+	Petroselinum hortense
ScbHLH13	Unnamed__4	CTCC	1367	4	-	Petroselinum hortense
ScbHLH13	Unnamed__4	CTCC	1410	4	-	Petroselinum hortense
ScbHLH13	Unnamed__4	CTCC	1522	4	+	Petroselinum hortense
ScbHLH13	Unnamed__4	CTCC	1546	4	+	Petroselinum hortense
ScbHLH13	Unnamed__4	CTCC	1892	4	+	Petroselinum hortense
ScbHLH13	Unnamed__4	CTCC	1927	4	+	Petroselinum hortense
ScbHLH13	Unnamed__4	CTCC	1965	4	+	Petroselinum hortense
ScbHLH13	MYC	CATTTG	312	6	+	Arabidopsis thaliana
ScbHLH13	MYC	CATGTG	603	6	-	Arabidopsis thaliana
ScbHLH13	MYC	CAATTG	662	6	+	Arabidopsis thaliana
ScbHLH13	MYC	CATGTG	968	6	+	Arabidopsis thaliana
ScbHLH13	G-Box	CACGTG	989	6	+	Pisum sativum	cis-acting regulatory element involved in light responsiveness	Light responsive elements
ScbHLH13	Unnamed__1	CGTGG	171	5	-	Zea mays
ScbHLH13	Unnamed__1	CGTGG	815	5	+	Zea mays
ScbHLH13	Unnamed__1	CGTGG	991	5	+	Zea mays
ScbHLH13	Unnamed__1	CGTGG	1000	5	-	Zea mays
ScbHLH13	AAGAA-motif	GAAAGAA	41	7	+	Avena sativa	cis-acting element involved in the abscisic acid responsiveness	Hormone responsive elements
ScbHLH13	AAGAA-motif	GAAAGAA	848	7	+	Avena sativa	cis-acting element involved in the abscisic acid responsiveness	Hormone responsive elements
ScbHLH13	CGTCA-motif	CGTCA	823	5	+	Hordeum vulgare	cis-acting regulatory element involved in the MeJA-responsiveness	Hormone responsive elements
ScbHLH14	TGACG-motif	TGACG	1704	5	+	Hordeum vulgare	cis-acting regulatory element involved in the MeJA-responsiveness	Hormone responsive elements
ScbHLH14	ABRE	ACGTG	389	5	-	Arabidopsis thaliana	cis-acting element involved in the abscisic acid responsiveness	Hormone responsive elements
ScbHLH14	ABRE	ACGTG	819	5	-	Arabidopsis thaliana	cis-acting element involved in the abscisic acid responsiveness	Hormone responsive elements
ScbHLH14	ABRE	ACGTG	1815	5	+	Arabidopsis thaliana	cis-acting element involved in the abscisic acid responsiveness	Hormone responsive elements
ScbHLH14	Myb	CAACTG	547	6	+	Arabidopsis thaliana
ScbHLH14	Myb	CAACTG	975	6	-	Arabidopsis thaliana
ScbHLH14	Myb	TAACTG	1082	6	-	Arabidopsis thaliana
ScbHLH14	LTR	CCGAAA	1569	6	-	Hordeum vulgare	cis-acting element involved in low-temperature responsiveness	Environmental stress-related element
ScbHLH14	LTR	CCGAAA	1798	6	-	Hordeum vulgare	cis-acting element involved in low-temperature responsiveness	Environmental stress-related element
ScbHLH14	as-1	TGACG	1704	5	+	Arabidopsis thaliana
ScbHLH14	GC-motif	CCCCCG	1923	6	+	Zea mays	enhancer-like element involved in anoxic specific inducibility	Environmental stress-related element
ScbHLH14	CCGTCC-box	CCGTCC	4	6	-	Petroselinum hortense		Devolepment related elements
ScbHLH14	CCGTCC-box	CCGTCC	46	6	+	Petroselinum hortense		Devolepment related elements
ScbHLH14	CCGTCC-box	CCGTCC	357	6	-	Petroselinum hortense		Devolepment related elements
ScbHLH14	CCGTCC-box	CCGTCC	791	6	-	Petroselinum hortense		Devolepment related elements
ScbHLH14	CCGTCC-box	CCGTCC	1776	6	-	Petroselinum hortense		Devolepment related elements
ScbHLH14	CCGTCC-box	CCGTCC	1880	6	+	Petroselinum hortense		Devolepment related elements
ScbHLH14	TGA-element	AACGAC	1631	6	-	Brassica oleracea	auxin-responsive element	Hormone responsive elements
ScbHLH14	Unnamed__16	GCTGCCCGTC	5	10	-	Zea mays
ScbHLH14	MBS	CAACTG	547	6	+	Arabidopsis thaliana	MYB binding site involved in drought-inducibility	Environmental stress-related element
ScbHLH14	MBS	CAACTG	975	6	-	Arabidopsis thaliana	MYB binding site involved in drought-inducibility	Environmental stress-related element
ScbHLH14	AT1-motif	AATTATTTTTTATT	1335	13	+	Solanum tuberosum	part of a light responsive module	Light responsive elements
ScbHLH14	I-box	GTATAAGGCC	1130	9	-	Larix laricina	part of a light responsive element	Light responsive elements
ScbHLH14	STRE	AGGGG	1683	5	+	Arabidopsis thaliana
ScbHLH14	STRE	AGGGG	1721	5	-	Arabidopsis thaliana
ScbHLH14	STRE	AGGGG	1794	5	-	Arabidopsis thaliana
ScbHLH14	AT~TATA-box	TATATA	757	6	+	Arabidopsis thaliana
ScbHLH14	AT~TATA-box	TATATA	1047	6	-	Arabidopsis thaliana
ScbHLH14	AT~TATA-box	TATATA	1307	6	-	Arabidopsis thaliana
ScbHLH14	AT~TATA-box	TATATA	1497	6	-	Arabidopsis thaliana
ScbHLH14	AT~TATA-box	TATATA	1499	6	-	Arabidopsis thaliana
ScbHLH14	AT~TATA-box	TATATA	1501	6	-	Arabidopsis thaliana
ScbHLH14	Unnamed__4	CTCC	100	4	-	Petroselinum hortense
ScbHLH14	Unnamed__4	CTCC	161	4	+	Petroselinum hortense
ScbHLH14	Unnamed__4	CTCC	181	4	-	Petroselinum hortense
ScbHLH14	Unnamed__4	CTCC	230	4	-	Petroselinum hortense
ScbHLH14	Unnamed__4	CTCC	442	4	-	Petroselinum hortense
ScbHLH14	Unnamed__4	CTCC	454	4	-	Petroselinum hortense
ScbHLH14	Unnamed__4	CTCC	461	4	+	Petroselinum hortense
ScbHLH14	Unnamed__4	CTCC	472	4	+	Petroselinum hortense
ScbHLH14	Unnamed__4	CTCC	729	4	+	Petroselinum hortense
ScbHLH14	Unnamed__4	CTCC	776	4	-	Petroselinum hortense
ScbHLH14	Unnamed__4	CTCC	1393	4	-	Petroselinum hortense
ScbHLH14	Unnamed__4	CTCC	1581	4	-	Petroselinum hortense
ScbHLH14	Unnamed__4	CTCC	1587	4	+	Petroselinum hortense
ScbHLH14	Unnamed__4	CTCC	1737	4	-	Petroselinum hortense
ScbHLH14	Unnamed__4	CTCC	1773	4	-	Petroselinum hortense
ScbHLH14	Unnamed__4	CTCC	1900	4	+	Petroselinum hortense
ScbHLH14	Unnamed__4	CTCC	1971	4	+	Petroselinum hortense
ScbHLH14	MYC	CATGTG	739	6	-	Arabidopsis thaliana
ScbHLH14	MYC	CAATTG	745	6	+	Arabidopsis thaliana
ScbHLH14	MYC	CATGTG	1460	6	-	Arabidopsis thaliana
ScbHLH14	G-Box	CACGTT	819	6	+	Pisum sativum	cis-acting regulatory element involved in light responsiveness	Light responsive elements
ScbHLH14	G-Box	CACGTT	1814	6	-	Pisum sativum	cis-acting regulatory element involved in light responsiveness	Light responsive elements
ScbHLH14	Unnamed__1	CGTGG	238	5	+	Zea mays
ScbHLH14	Unnamed__1	CGTGG	1287	5	+	Zea mays
ScbHLH14	CGTCA-motif	CGTCA	1704	5	-	Hordeum vulgare	cis-acting regulatory element involved in the MeJA-responsiveness	Hormone responsive elements
ScbHLH14	DRE core	GCCGAC	167	6	+	Arabidopsis thaliana
ScbHLH14	MYB	CAACCA	215	6	+	Arabidopsis thaliana
ScbHLH14	CCAAT-box	CAACGG	307	6	-	Hordeum vulgare	MYBHv1 binding site	Site-binding related elements
ScbHLH14	Unnamed__2	CCCCGG	1924	6	+	Zea mays
ScbHLH14	W box	TTGACC	432	6	-	Arabidopsis thaliana
ScbHLH14	W box	TTGACC	748	6	+	Arabidopsis thaliana
ScbHLH14		motif_sequence	28	4	-	organism	short_function	Other elements
ScbHLH14		motif_sequence	159	4	+	organism	short_function	Other elements
ScbHLH14		motif_sequence	230	4	-	organism	short_function	Other elements
ScbHLH14		motif_sequence	349	4	+	organism	short_function	Other elements
ScbHLH14		motif_sequence	442	4	-	organism	short_function	Other elements
ScbHLH14		motif_sequence	459	4	+	organism	short_function	Other elements
ScbHLH14		motif_sequence	480	4	+	organism	short_function	Other elements
ScbHLH14		motif_sequence	613	4	-	organism	short_function	Other elements
ScbHLH14		motif_sequence	721	4	+	organism	short_function	Other elements
ScbHLH14		motif_sequence	727	4	+	organism	short_function	Other elements
ScbHLH14		motif_sequence	1212	4	+	organism	short_function	Other elements
ScbHLH14		motif_sequence	1352	4	-	organism	short_function	Other elements
ScbHLH14		motif_sequence	1737	4	-	organism	short_function	Other elements
ScbHLH14		motif_sequence	1781	4	-	organism	short_function	Other elements
ScbHLH14	GATA-motif	AAGGATAAGG	1132	9	-	Solanum tuberosum	part of a light responsive element	Light responsive elements
ScbHLH14	MYB recognition site	CCGTTG	307	6	+	Arabidopsis thaliana		Site-binding related elements
ScbHLH14	CCGTCC motif	CCGTCC	4	6	-	Nicotiana tabacum		Devolepment related elements
ScbHLH14	CCGTCC motif	CCGTCC	46	6	+	Nicotiana tabacum		Devolepment related elements
ScbHLH14	CCGTCC motif	CCGTCC	357	6	-	Nicotiana tabacum		Devolepment related elements
ScbHLH14	CCGTCC motif	CCGTCC	791	6	-	Nicotiana tabacum		Devolepment related elements
ScbHLH14	CCGTCC motif	CCGTCC	1776	6	-	Nicotiana tabacum		Devolepment related elements
[truncated: 29,994 more rows]
