# Supplementary material for: Basic helix-loop-helix (bHLH) gene family in rye (Secale cereale L.): genome-wide identification, phylogeny, evolutionary expansion and expression analyses
Source: BMC Genomics. 2024 Jan 17;25:67. doi: 10.1186/s12864-023-09911-3 (PMC10792839; doi:10.1186/s12864-023-09911-3)
Supplement: Supplementary file 4 — Supplementary Material 4: Table S4. The tandem duplication clusters of ScbHLH genes [file 12864_2023_9911_MOESM4_ESM.xls]

## Sheet: The tandem duplication events.
	Table S4. The tandem duplication clusters of ScbHLH genes.
Cluster	Gene Name	subfamily	start	end	Sequence direction	Gene Name	subfamily	start	end	Sequence direction
Cluster1	ScbHLH43	1	25806049	25808268	+	ScbHLH44	1	25832517	25835207	+
	ScbHLH44	1	25832517	25835207	+	ScbHLH45	1	25842848	25848478	+
	ScbHLH45	1	25842848	25848478	+	ScbHLH46	1	25941221	25943097	+
	ScbHLH46	1	25941221	25943097	+	ScbHLH47	1	26010481	26012925	+
Cluster2	ScbHLH75	5	17997973	18000931	-	ScbHLH76	5	18100004	18102175	+
Cluster3	ScbHLH124	8	645617452	645618728	-	ScbHLH125	8	645668704	645669531	-
Cluster4	ScbHLH143	9	957724471	957732513	-	ScbHLH144	9	957825317	957833223	+
Cluster5	ScbHLH150	9	12082299	12084554	-	ScbHLH151	9	12088679	12095290	+
Cluster6	ScbHLH164	19	598998713	599000771	-	ScbHLH165	19	599014567	599016148	-
Cluster7	ScbHLH175	2	844952990	844969851	-	ScbHLH176	2	844984321	844988225	+
Cluster8	ScbHLH178	5	894162194	894166710	+	ScbHLH179	5	894243910	894248754	+
	ScbHLH179	5	894243910	894248754	+	ScbHLH180	5	894290821	894295665	+
Cluster9	ScbHLH183	5	44164946	44167625	+	ScbHLH184	5	44236631	44277419	-
	ScbHLH184	5	44236631	44277419	-	ScbHLH185	5	44286527	44288080	-
	ScbHLH185	5	44286527	44288080	-	ScbHLH186	5	44462287	44464818	-
	ScbHLH186	5	44462287	44464818	-	ScbHLH187	5	44697775	44699330	-
Cluster10	ScbHLH190	5	93995236	93999138	-	ScbHLH191	5	94324754	94327242	-
