# Supplementary material for: Basic helix-loop-helix (bHLH) gene family in rye (Secale cereale L.): genome-wide identification, phylogeny, evolutionary expansion and expression analyses
Source: BMC Genomics. 2024 Jan 17;25:67. doi: 10.1186/s12864-023-09911-3 (PMC10792839; doi:10.1186/s12864-023-09911-3)
Supplement: Supplementary file 5 — Supplementary Material 5: Table S5. The six pairs of segmental duplicates in S. cereale bHLH genes [file 12864_2023_9911_MOESM5_ESM.xls]

## Sheet: Segmental duplicates
Table S5. The six pairs of segmental duplicates in S. cereale bHLH genes.
ScbHLH Gene Name	ScbHLH Gene ID	Subfamily	Location		ScbHLH Gene Name	ScbHLH Gene ID	Subfamily	Location
ScbHLH18	ScWN1R01G476500.1	19	Chr1	=	ScbHLH62	ScWN3R01G342700.1	19	Chr3
ScbHLH80	ScWN4R01G108600.1	19	Chr4	=	ScbHLH106	ScWN5R01G070000.1	19	Chr5
ScbHLH82	ScWN4R01G141900.3	20	Chr4	=	ScbHLH108	ScWN5R01G131100.1	20	Chr5
ScbHLH93	ScWN4R01G315700.1	12	Chr4	=	ScbHLH168	ScWN6R01G255500.1	12	Chr6
ScbHLH123	ScWN5R01G320800.1	18	Chr5	=	ScbHLH205	ScWN7R01G250700.1	18	Chr7
ScbHLH155	ScWN6R01G116300.1	21	Chr6	=	ScbHLH212	ScWN7R01G356400.1	21	Chr7
	79.904	0.363636
