# Supplementary material for: Basic helix-loop-helix (bHLH) gene family in rye (Secale cereale L.): genome-wide identification, phylogeny, evolutionary expansion and expression analyses
Source: BMC Genomics. 2024 Jan 17;25:67. doi: 10.1186/s12864-023-09911-3 (PMC10792839; doi:10.1186/s12864-023-09911-3)
Supplement: Supplementary file 6 — Supplementary Material 6: Table S6. One-to-one orthologous relationships between S. cereale with other plants [file 12864_2023_9911_MOESM6_ESM.xls]

## Sheet: S. cereale-A. thaliana
Table S6. One-to-one orthologous relationships between S. cereale with Arabidopsis thaliana.
Gene	Subfamily	S. cereale gene ID	Chromosome		A. thaliana gene ID	Chromosome
ScbHLH11	8	ScWN1R01G249600.1	1	==	AT4G17880.1	4
ScbHLH11	8	ScWN1R01G249600.1	1	==	AT5G46760.1	5
ScbHLH12	8	ScWN1R01G252100.1	1	==	AT5G46830.1	5
ScbHLH65	12	ScWN3R01G408000.1	3	==	AT4G21340.1	4
ScbHLH86	18	ScWN4R01G231200.2	4	==	AT5G48560.1	5
ScbHLH120	16	ScWN5R01G289000.3	5	==	AT2G42280.3	2
ScbHLH154	14	ScWN6R01G078800.1	6	==	AT4G30410.2	4
ScbHLH154	14	ScWN6R01G078800.1	6	==	AT5G57780.1	5
ScbHLH198	19	ScWN7R01G149900.1	7	==	AT5G43175.1	5

## Sheet: S. cereale-O. sativa
Table S6. One-to-one orthologous relationships between S. cereale with Oryza sativa.
Gene	Subfamily	S. cereale gene ID	Chromosome		O. sativa gene ID	Chromosome
ScbHLH18	19	ScWN1R01G476500.1	1	==	Os01g0707500-01	1
ScbHLH8	10	ScWN1R01G150100.1	1	==	Os01g0159800-02	1
ScbHLH11	8	ScWN1R01G249600.1	1	==	Os10g0575000-01	10
ScbHLH16	6	ScWN1R01G382400.1	1	==	Os05g0455400-01	5
ScbHLH18	19	ScWN1R01G476500.1	1	==	Os05g0541400-01	5
ScbHLH8	10	ScWN1R01G150100.1	1	==	Os05g0163900-01	5
ScbHLH38	3	ScWN2R01G552100.1	2	==	Os02g0691500-01	2
ScbHLH28	15	ScWN2R01G272000.4	2	==	Os03g0782500-01	3
ScbHLH39	4	ScWN2R01G558500.1	2	==	Os04g0599300-01	4
ScbHLH40	14	ScWN2R01G579300.1	2	==	Os04g0660100-01	4
ScbHLH30	9	ScWN2R01G293100.1	2	==	Os04g0300600-00	4
ScbHLH34	7	ScWN2R01G480300.1	2	==	Os04g0557200-01	4
ScbHLH35	15	ScWN2R01G525100.6	2	==	Os04g0618600-01	4
ScbHLH33	12	ScWN2R01G414800.1	2	==	Os04g0493100-01	4
ScbHLH24	14	ScWN2R01G157800.1	2	==	Os07g0628500-02	7
ScbHLH28	15	ScWN2R01G272000.4	2	==	Os07g0143200-01	7
ScbHLH27	6	ScWN2R01G228100.1	2	==	Os07g0543000-01	7
ScbHLH26	9	ScWN2R01G222700.1	2	==	Os07g0549600-01	7
ScbHLH64	21	ScWN3R01G400500.1	3	==	Os01g0773800-00	1
ScbHLH65	12	ScWN3R01G408000.1	3	==	Os01g0784900-00	1
ScbHLH66	19	ScWN3R01G431500.1	3	==	Os01g0831000-01	1
ScbHLH57	8	ScWN3R01G232700.1	3	==	Os01g0235700-02	1
ScbHLH52	21	ScWN3R01G144300.1	3	==	Os01g0195801-00	1
ScbHLH50	12	ScWN3R01G102800.1	3	==	Os01g0105700-01	1
ScbHLH51	1	ScWN3R01G104800.1	3	==	Os01g0108400-00	1
ScbHLH55	10	ScWN3R01G192700.1	3	==	Os01g0159800-02	1
ScbHLH63	8	ScWN3R01G343600.1	3	==	Os01g0705700-01	1
ScbHLH62	19	ScWN3R01G342700.1	3	==	Os01g0707500-01	1
ScbHLH67	16	ScWN3R01G481600.3	3	==	Os01g0900800-01	1
ScbHLH70	9	ScWN3R01G527400.1	3	==	Os01g0928000-01	1
ScbHLH42	19	ScWN3R01G027000.1	3	==	Os01g0111500-01	1
ScbHLH62	19	ScWN3R01G342700.1	3	==	Os05g0541400-01	5
ScbHLH52	21	ScWN3R01G144300.1	3	==	Os05g0199800-01	5
ScbHLH86	18	ScWN4R01G231200.2	4	==	Os01g0915600-01	1
ScbHLH82	20	ScWN4R01G141900.3	4	==	Os11g0158500-01	11
ScbHLH82	20	ScWN4R01G141900.3	4	==	Os12g0160400-01	12
ScbHLH80	19	ScWN4R01G108600.1	4	==	Os12g0589000-00	12
ScbHLH93	12	ScWN4R01G315700.1	4	==	Os02g0747900-01	2
ScbHLH102	6	ScWN4R01G557900.1	4	==	Os02g0116600-01	2
ScbHLH90	19	ScWN4R01G256900.1	4	==	Os02g0710300-01	2
ScbHLH78	5	ScWN4R01G064000.1	4	==	Os03g0725800-01	3
ScbHLH79	18	ScWN4R01G067500.2	4	==	Os03g0728900-00	3
ScbHLH74	5	ScWN4R01G020100.1	4	==	Os03g0671800-01	3
ScbHLH72	5	ScWN4R01G019300.2	4	==	Os03g0671800-01	3
ScbHLH90	19	ScWN4R01G256900.1	4	==	Os06g0496400-01	6
ScbHLH91	18	ScWN4R01G287400.1	4	==	Os06g0275600-01	6
ScbHLH97	17	ScWN4R01G354300.1	4	==	Os06g0184000-00	6
ScbHLH93	12	ScWN4R01G315700.1	4	==	Os06g0226500-01	6
ScbHLH97	17	ScWN4R01G354300.1	4	==	Os06g0193400-01	6
ScbHLH98	15	ScWN4R01G386600.2	4	==	Os06g0164400-01	6
ScbHLH95	17	ScWN4R01G350600.1	4	==	Os06g0193400-01	6
ScbHLH88	16	ScWN4R01G248200.1	4	==	Os08g0506700-01	8
ScbHLH86	18	ScWN4R01G231200.2	4	==	Os09g0501600-01	9
ScbHLH94	19	ScWN4R01G335000.1	4	==	Os09g0455300-01	9
ScbHLH108	20	ScWN5R01G131100.1	5	==	Os01g0865600-01	1
ScbHLH108	20	ScWN5R01G131100.1	5	==	Os11g0158500-01	11
ScbHLH105	15	ScWN5R01G047200.2	5	==	Os12g0610200-01	12
ScbHLH108	20	ScWN5R01G131100.1	5	==	Os12g0160400-01	12
ScbHLH106	19	ScWN5R01G070000.1	5	==	Os12g0589000-00	12
ScbHLH103	5	ScWN5R01G006600.1	5	==	Os12g0632600-00	12
ScbHLH119	11	ScWN5R01G273800.1	5	==	Os02g0726700-01	2
ScbHLH135	18	ScWN5R01G531200.1	5	==	Os03g0802900-01	3
ScbHLH141	9	ScWN5R01G608200.1	5	==	Os03g0135700-01	3
ScbHLH127	21	ScWN5R01G428000.1	5	==	Os03g0741100-01	3
ScbHLH136	9	ScWN5R01G554700.1	5	==	Os03g0135700-01	3
ScbHLH139	10	ScWN5R01G577800.1	5	==	Os03g0811400-00	3
ScbHLH132	15	ScWN5R01G510100.2	5	==	Os03g0782500-01	3
ScbHLH126	15	ScWN5R01G424200.2	5	==	Os03g0782500-01	3
ScbHLH103	5	ScWN5R01G006600.1	5	==	Os03g0671800-01	3
ScbHLH135	18	ScWN5R01G531200.1	5	==	Os07g0193800-01	7
ScbHLH119	11	ScWN5R01G273800.1	5	==	Os08g0490000-01	8
ScbHLH120	16	ScWN5R01G289000.3	5	==	Os08g0506700-01	8
ScbHLH123	18	ScWN5R01G320800.1	5	==	Os08g0536800-01	8
ScbHLH124	8	ScWN5R01G338500.1	5	==	Os08g0543700-00	8
ScbHLH116	10	ScWN5R01G257400.1	5	==	Os08g0477900-00	8
ScbHLH118	18	ScWN5R01G270200.1	5	==	Os08g0487700-00	8
ScbHLH120	16	ScWN5R01G289000.3	5	==	Os09g0487900-01	9
ScbHLH123	18	ScWN5R01G320800.1	5	==	Os09g0510500-01	9
ScbHLH124	8	ScWN5R01G338500.1	5	==	Os09g0519100-00	9
ScbHLH119	11	ScWN5R01G273800.1	5	==	Os09g0475400-01	9
ScbHLH117	18	ScWN5R01G269300.1	5	==	Os09g0474100-01	9
ScbHLH174	2	ScWN6R01G441700.1	6	==	Os01g0952800-01	1
ScbHLH159	12	ScWN6R01G205900.1	6	==	Os02g0671300-01	2
ScbHLH160	20	ScWN6R01G206700.1	6	==	Os02g0673500-01	2
ScbHLH172	17	ScWN6R01G328100.1	6	==	Os02g0795800-00	2
ScbHLH157	16	ScWN6R01G147300.1	6	==	Os02g0603600-01	2
ScbHLH167	11	ScWN6R01G246000.3	6	==	Os02g0726700-01	2
ScbHLH155	21	ScWN6R01G116300.1	6	==	Os02g0221100-00	2
ScbHLH154	14	ScWN6R01G078800.1	6	==	Os02g0178700-01	2
ScbHLH150	9	ScWN6R01G014900.1	6	==	Os02g0120500-02	2
ScbHLH168	12	ScWN6R01G255500.1	6	==	Os02g0747900-01	2
ScbHLH173	15	ScWN6R01G364400.1	6	==	Os02g0805250-01	2
ScbHLH166	3	ScWN6R01G237900.1	6	==	Os02g0759000-01	2
ScbHLH158	3	ScWN6R01G192700.1	6	==	Os02g0691500-01	2
ScbHLH159	12	ScWN6R01G205900.1	6	==	Os04g0565900-01	4
ScbHLH157	16	ScWN6R01G147300.1	6	==	Os04g0489600-02	4
ScbHLH163	4	ScWN6R01G229100.1	6	==	Os04g0599300-01	4
ScbHLH154	14	ScWN6R01G078800.1	6	==	Os06g0653200-01	6
ScbHLH168	12	ScWN6R01G255500.1	6	==	Os06g0226500-01	6
ScbHLH172	17	ScWN6R01G328100.1	6	==	Os06g0184000-00	6
ScbHLH155	21	ScWN6R01G116300.1	6	==	Os06g0570900-00	6
ScbHLH195	12	ScWN7R01G118700.1	7	==	Os10g0403800-00	10
ScbHLH196	12	ScWN7R01G119100.1	7	==	Os10g0404300-00	10
ScbHLH201	5	ScWN7R01G173700.1	7	==	Os10g0104300-00	10
ScbHLH212	21	ScWN7R01G356400.1	7	==	Os02g0221100-00	2
ScbHLH203	10	ScWN7R01G191700.1	7	==	Os03g0260600-01	3
ScbHLH198	19	ScWN7R01G149900.1	7	==	Os03g0205300-00	3
ScbHLH201	5	ScWN7R01G173700.1	7	==	Os03g0229100-00	3
ScbHLH189	3	ScWN7R01G100900.1	7	==	Os03g0188400-01	3
ScbHLH200	18	ScWN7R01G172700.1	7	==	Os03g0231950-01	3
ScbHLH212	21	ScWN7R01G356400.1	7	==	Os06g0570900-00	6
ScbHLH213	18	ScWN7R01G397900.2	7	==	Os06g0613500-01	6
ScbHLH205	18	ScWN7R01G250700.1	7	==	Os08g0536800-01	8
ScbHLH208	19	ScWN7R01G308300.1	7	==	Os08g0108500-01	8
ScbHLH206	6	ScWN7R01G294500.1	7	==	Os08g0138500-01	8
ScbHLH205	18	ScWN7R01G250700.1	7	==	Os09g0510500-01	9

## Sheet: S. cereale-Z. mays
Table S6. One-to-one orthologous relationships between S. cereale with Zea mays.
Gene	Subfamily	S. cereale gene ID	Chromosome		Z. mays gene ID	Chromosome
ScbHLH11	8	ScWN1R01G249600.1	1	==	Zm00001d030028_T001	1
ScbHLH18	19	ScWN1R01G476500.1	1	==	Zm00001d043699_T001	3
ScbHLH16	6	ScWN1R01G382400.1	1	==	Zm00001d038357_T001	6
ScbHLH8	10	ScWN1R01G150100.1	1	==	Zm00001d037528_T001	6
ScbHLH7	14	ScWN1R01G142400.1	1	==	Zm00001d037569_T001	6
ScbHLH7	14	ScWN1R01G142400.1	1	==	Zm00001d009224_T001	8
ScbHLH11	8	ScWN1R01G249600.1	1	==	Zm00001d047017_T001	9
ScbHLH28	15	ScWN2R01G272000.4	2	==	Zm00001d034298_T001	1
ScbHLH30	9	ScWN2R01G293100.1	2	==	Zm00001d025141_T003	10
ScbHLH32	9	ScWN2R01G301800.1	2	==	Zm00001d025205_T001	10
ScbHLH34	7	ScWN2R01G480300.1	2	==	Zm00001d026147_T002	10
ScbHLH40	14	ScWN2R01G579300.1	2	==	Zm00001d026510_T001	10
ScbHLH38	3	ScWN2R01G552100.1	2	==	Zm00001d026046_T001	10
ScbHLH33	12	ScWN2R01G414800.1	2	==	Zm00001d025752_T006	10
ScbHLH35	15	ScWN2R01G525100.6	2	==	Zm00001d026317_T002	10
ScbHLH35	15	ScWN2R01G525100.6	2	==	Zm00001d002288_T002	2
ScbHLH26	9	ScWN2R01G222700.1	2	==	Zm00001d006564_T002	2
ScbHLH32	9	ScWN2R01G301800.1	2	==	Zm00001d004007_T001	2
ScbHLH40	14	ScWN2R01G579300.1	2	==	Zm00001d001982_T001	2
ScbHLH33	12	ScWN2R01G414800.1	2	==	Zm00001d003193_T001	2
ScbHLH25	19	ScWN2R01G189700.1	2	==	Zm00001d006733_T001	2
ScbHLH38	3	ScWN2R01G552100.1	2	==	Zm00001d051509_T001	4
ScbHLH38	3	ScWN2R01G552100.1	2	==	Zm00001d017677_T001	5
ScbHLH39	4	ScWN2R01G558500.1	2	==	Zm00001d017724_T001	5
ScbHLH28	15	ScWN2R01G272000.4	2	==	Zm00001d013130_T001	5
ScbHLH27	6	ScWN2R01G228100.1	2	==	Zm00001d021701_T002	7
ScbHLH24	14	ScWN2R01G157800.1	2	==	Zm00001d022225_T001	7
ScbHLH25	19	ScWN2R01G189700.1	2	==	Zm00001d021988_T001	7
ScbHLH62	19	ScWN3R01G342700.1	3	==	Zm00001d043699_T001	3
ScbHLH63	8	ScWN3R01G343600.1	3	==	Zm00001d043706_T001	3
ScbHLH67	16	ScWN3R01G481600.3	3	==	Zm00001d042482_T001	3
ScbHLH70	9	ScWN3R01G527400.1	3	==	Zm00001d042263_T001	3
ScbHLH66	19	ScWN3R01G431500.1	3	==	Zm00001d042988_T001	3
ScbHLH65	12	ScWN3R01G408000.1	3	==	Zm00001d043248_T001	3
ScbHLH57	8	ScWN3R01G232700.1	3	==	Zm00001d039271_T001	3
ScbHLH52	21	ScWN3R01G144300.1	3	==	Zm00001d039459_T001	3
ScbHLH51	1	ScWN3R01G104800.1	3	==	Zm00001d040148_T001	3
ScbHLH50	12	ScWN3R01G102800.1	3	==	Zm00001d040186_T001	3
ScbHLH55	10	ScWN3R01G192700.1	3	==	Zm00001d039764_T001	3
ScbHLH62	19	ScWN3R01G342700.1	3	==	Zm00001d038863_T001	6
ScbHLH65	12	ScWN3R01G408000.1	3	==	Zm00001d038612_T001	6
ScbHLH57	8	ScWN3R01G232700.1	3	==	Zm00001d009013_T001	8
ScbHLH52	21	ScWN3R01G144300.1	3	==	Zm00001d008853_T001	8
ScbHLH64	21	ScWN3R01G400500.1	3	==	Zm00001d012642_T001	8
ScbHLH42	19	ScWN3R01G027000.1	3	==	Zm00001d008444_T001	8
ScbHLH78	5	ScWN4R01G064000.1	4	==	Zm00001d033848_T003	1
ScbHLH74	5	ScWN4R01G020100.1	4	==	Zm00001d033407_T001	1
ScbHLH86	18	ScWN4R01G231200.2	4	==	Zm00001d031561_T002	1
ScbHLH88	16	ScWN4R01G248200.1	4	==	Zm00001d031441_T001	1
ScbHLH82	20	ScWN4R01G141900.3	4	==	Zm00001d023479_T001	10
ScbHLH82	20	ScWN4R01G141900.3	4	==	Zm00001d004868_T001	2
ScbHLH86	18	ScWN4R01G231200.2	4	==	Zm00001d006065_T002	2
ScbHLH82	20	ScWN4R01G141900.3	4	==	Zm00001d041926_T001	3
ScbHLH86	18	ScWN4R01G231200.2	4	==	Zm00001d042373_T002	3
ScbHLH93	12	ScWN4R01G315700.1	4	==	Zm00001d052254_T001	4
ScbHLH82	20	ScWN4R01G141900.3	4	==	Zm00001d053150_T007	4
ScbHLH102	6	ScWN4R01G557900.1	4	==	Zm00001d054038_T003	4
ScbHLH93	12	ScWN4R01G315700.1	4	==	Zm00001d018056_T001	5
ScbHLH102	6	ScWN4R01G557900.1	4	==	Zm00001d014995_T001	5
ScbHLH90	19	ScWN4R01G256900.1	4	==	Zm00001d017804_T001	5
ScbHLH78	5	ScWN4R01G064000.1	4	==	Zm00001d013370_T001	5
ScbHLH95	17	ScWN4R01G350600.1	4	==	Zm00001d037098_T003	6
ScbHLH88	16	ScWN4R01G248200.1	4	==	Zm00001d020932_T001	7
ScbHLH86	18	ScWN4R01G231200.2	4	==	Zm00001d021019_T001	7
ScbHLH93	12	ScWN4R01G315700.1	4	==	Zm00001d044839_T001	9
ScbHLH98	15	ScWN4R01G386600.2	4	==	Zm00001d045212_T001	9
ScbHLH95	17	ScWN4R01G350600.1	4	==	Zm00001d045046_T001	9
ScbHLH97	17	ScWN4R01G354300.1	4	==	Zm00001d045107_T001	9
ScbHLH135	18	ScWN5R01G531200.1	5	==	Zm00001d034503_T001	1
ScbHLH141	9	ScWN5R01G608200.1	5	==	Zm00001d027546_T001	1
ScbHLH123	18	ScWN5R01G320800.1	5	==	Zm00001d031665_T001	1
ScbHLH114	19	ScWN5R01G251900.1	5	==	Zm00001d031781_T001	1
ScbHLH127	21	ScWN5R01G428000.1	5	==	Zm00001d033957_T002	1
ScbHLH132	15	ScWN5R01G510100.2	5	==	Zm00001d034298_T001	1
ScbHLH124	8	ScWN5R01G338500.1	5	==	Zm00001d031717_T001	1
ScbHLH103	5	ScWN5R01G006600.1	5	==	Zm00001d031167_T002	1
ScbHLH136	9	ScWN5R01G554700.1	5	==	Zm00001d027546_T001	1
ScbHLH126	15	ScWN5R01G424200.2	5	==	Zm00001d031044_T001	1
ScbHLH116	10	ScWN5R01G257400.1	5	==	Zm00001d031818_T001	1
ScbHLH107	1	ScWN5R01G097500.1	5	==	Zm00001d023882_T001	10
ScbHLH108	20	ScWN5R01G131100.1	5	==	Zm00001d023479_T001	10
ScbHLH124	8	ScWN5R01G338500.1	5	==	Zm00001d006150_T001	2
ScbHLH108	20	ScWN5R01G131100.1	5	==	Zm00001d004868_T001	2
ScbHLH119	11	ScWN5R01G273800.1	5	==	Zm00001d005969_T004	2
ScbHLH120	16	ScWN5R01G289000.3	5	==	Zm00001d006022_T001	2
ScbHLH123	18	ScWN5R01G320800.1	5	==	Zm00001d006110_T002	2
ScbHLH112	17	ScWN5R01G240900.1	5	==	Zm00001d005750_T002	2
ScbHLH116	10	ScWN5R01G257400.1	5	==	Zm00001d005919_T001	2
ScbHLH135	18	ScWN5R01G531200.1	5	==	Zm00001d007768_T001	2
ScbHLH114	19	ScWN5R01G251900.1	5	==	Zm00001d005841_T001	2
ScbHLH108	20	ScWN5R01G131100.1	5	==	Zm00001d041926_T001	3
ScbHLH106	19	ScWN5R01G070000.1	5	==	Zm00001d041351_T001	3
ScbHLH114	19	ScWN5R01G251900.1	5	==	Zm00001d050016_T001	4
ScbHLH108	20	ScWN5R01G131100.1	5	==	Zm00001d053150_T007	4
ScbHLH119	11	ScWN5R01G273800.1	5	==	Zm00001d020834_T004	7
ScbHLH120	16	ScWN5R01G289000.3	5	==	Zm00001d020932_T001	7
ScbHLH123	18	ScWN5R01G320800.1	5	==	Zm00001d021086_T001	7
ScbHLH116	10	ScWN5R01G257400.1	5	==	Zm00001d020763_T001	7
ScbHLH160	20	ScWN6R01G206700.1	6	==	Zm00001d026097_T005	10
ScbHLH159	12	ScWN6R01G205900.1	6	==	Zm00001d026120_T001	10
ScbHLH158	3	ScWN6R01G192700.1	6	==	Zm00001d026046_T001	10
ScbHLH174	2	ScWN6R01G441700.1	6	==	Zm00001d042062_T001	3
ScbHLH168	12	ScWN6R01G255500.1	6	==	Zm00001d052254_T001	4
ScbHLH150	9	ScWN6R01G014900.1	6	==	Zm00001d053895_T001	4
ScbHLH172	17	ScWN6R01G328100.1	6	==	Zm00001d052038_T001	4
ScbHLH158	3	ScWN6R01G192700.1	6	==	Zm00001d051509_T001	4
ScbHLH157	16	ScWN6R01G147300.1	6	==	Zm00001d017138_T001	5
ScbHLH159	12	ScWN6R01G205900.1	6	==	Zm00001d017559_T001	5
ScbHLH160	20	ScWN6R01G206700.1	6	==	Zm00001d017573_T003	5
ScbHLH163	4	ScWN6R01G229100.1	6	==	Zm00001d017724_T001	5
ScbHLH164	19	ScWN6R01G233500.1	6	==	Zm00001d017804_T001	5
ScbHLH167	11	ScWN6R01G246000.3	6	==	Zm00001d017908_T001	5
ScbHLH161	11	ScWN6R01G218400.1	6	==	Zm00001d017908_T001	5
ScbHLH172	17	ScWN6R01G328100.1	6	==	Zm00001d018374_T001	5
ScbHLH154	14	ScWN6R01G078800.1	6	==	Zm00001d015476_T001	5
ScbHLH168	12	ScWN6R01G255500.1	6	==	Zm00001d018056_T001	5
ScbHLH166	3	ScWN6R01G237900.1	6	==	Zm00001d018119_T001	5
ScbHLH173	15	ScWN6R01G364400.1	6	==	Zm00001d018416_T001	5
ScbHLH158	3	ScWN6R01G192700.1	6	==	Zm00001d017677_T001	5
ScbHLH155	21	ScWN6R01G116300.1	6	==	Zm00001d016354_T001	5
ScbHLH162	4	ScWN6R01G220000.1	6	==	Zm00001d017724_T001	5
ScbHLH174	2	ScWN6R01G441700.1	6	==	Zm00001d011847_T001	8
ScbHLH154	14	ScWN6R01G078800.1	6	==	Zm00001d046867_T001	9
ScbHLH172	17	ScWN6R01G328100.1	6	==	Zm00001d045107_T001	9
ScbHLH168	12	ScWN6R01G255500.1	6	==	Zm00001d044839_T001	9
ScbHLH155	21	ScWN6R01G116300.1	6	==	Zm00001d046346_T001	9
ScbHLH200	18	ScWN7R01G172700.1	7	==	Zm00001d028296_T001	1
ScbHLH201	5	ScWN7R01G173700.1	7	==	Zm00001d028312_T001	1
ScbHLH203	10	ScWN7R01G191700.1	7	==	Zm00001d028504_T001	1
ScbHLH205	18	ScWN7R01G250700.1	7	==	Zm00001d031665_T001	1
ScbHLH189	3	ScWN7R01G100900.1	7	==	Zm00001d027987_T001	1
ScbHLH196	12	ScWN7R01G119100.1	7	==	Zm00001d027855_T001	1
ScbHLH195	12	ScWN7R01G118700.1	7	==	Zm00001d027859_T001	1
ScbHLH198	19	ScWN7R01G149900.1	7	==	Zm00001d028085_T001	1
ScbHLH206	6	ScWN7R01G294500.1	7	==	Zm00001d024679_T002	10
ScbHLH208	19	ScWN7R01G308300.1	7	==	Zm00001d049721_T001	4
ScbHLH205	18	ScWN7R01G250700.1	7	==	Zm00001d049870_T001	4
ScbHLH212	21	ScWN7R01G356400.1	7	==	Zm00001d016354_T001	5
ScbHLH208	19	ScWN7R01G308300.1	7	==	Zm00001d035027_T001	6
ScbHLH205	18	ScWN7R01G250700.1	7	==	Zm00001d021086_T001	7
ScbHLH195	12	ScWN7R01G118700.1	7	==	Zm00001d048309_T001	9
ScbHLH213	18	ScWN7R01G397900.2	7	==	Zm00001d046759_T001	9
ScbHLH203	10	ScWN7R01G191700.1	7	==	Zm00001d047878_T001	9
ScbHLH200	18	ScWN7R01G172700.1	7	==	Zm00001d047999_T001	9
ScbHLH198	19	ScWN7R01G149900.1	7	==	Zm00001d048141_T001	9
ScbHLH212	21	ScWN7R01G356400.1	7	==	Zm00001d046346_T001	9
ScbHLH189	3	ScWN7R01G100900.1	7	==	Zm00001d048229_T001	9

## Sheet: S. cereale-A. tauschii
Table S6. One-to-one orthologous relationships between S. cereale with Aegilops tauschii.
Gene	Subfamily	S. cereale gene ID	Chromosome		A. tauschii gene ID	Chromosome
ScbHLH17	3	ScWN1R01G395200.1	1	==	AET1Gv20693600.3	1D
ScbHLH11	8	ScWN1R01G249600.1	1	==	AET1Gv20502800.1	1D
ScbHLH5	7	ScWN1R01G117700.1	1	==	AET1Gv20229700.5	1D
ScbHLH8	10	ScWN1R01G150100.1	1	==	AET1Gv20276000.1	1D
ScbHLH18	19	ScWN1R01G476500.1	1	==	AET3Gv20615200.1	3D
ScbHLH24	14	ScWN2R01G157800.1	2	==	AET2Gv20327100.4	2D
ScbHLH25	19	ScWN2R01G189700.1	2	==	AET2Gv20385800.1	2D
ScbHLH34	7	ScWN2R01G480300.1	2	==	AET2Gv20908300.2	2D
ScbHLH26	9	ScWN2R01G222700.1	2	==	AET2Gv20447400.2	2D
ScbHLH28	15	ScWN2R01G272000.4	2	==	AET2Gv20573300.8	2D
ScbHLH30	9	ScWN2R01G293100.1	2	==	AET2Gv20610300.1	2D
ScbHLH22	6	ScWN2R01G041700.1	2	==	AET2Gv20151100.4	2D
ScbHLH41	2	ScWN2R01G600500.1	2	==	AET2Gv21135500.1	2D
ScbHLH29	18	ScWN2R01G290000.1	2	==	AET2Gv20623300.7	2D
ScbHLH32	9	ScWN2R01G301800.1	2	==	AET2Gv20637100.1	2D
ScbHLH40	14	ScWN2R01G579300.1	2	==	AET2Gv21097100.2	2D
ScbHLH38	3	ScWN2R01G552100.1	2	==	AET2Gv20991000.3	2D
ScbHLH35	15	ScWN2R01G525100.6	2	==	AET2Gv21017400.1	2D
ScbHLH23	3	ScWN2R01G102700.1	2	==	AET2Gv20243600.2	2D
ScbHLH33	12	ScWN2R01G414800.1	2	==	AET2Gv20784600.8	2D
ScbHLH28	15	ScWN2R01G272000.4	2	==	AET5Gv20977800.7	5D
ScbHLH38	3	ScWN2R01G552100.1	2	==	AET6Gv20675500.7	6D
ScbHLH39	4	ScWN2R01G558500.1	2	==	AET6Gv20685100.20	6D
ScbHLH62	19	ScWN3R01G342700.1	3	==	AET1Gv20876800.3	1D
ScbHLH65	12	ScWN3R01G408000.1	3	==	AET1Gv20762600.1	1D
ScbHLH62	19	ScWN3R01G342700.1	3	==	AET3Gv20615200.1	3D
ScbHLH63	8	ScWN3R01G343600.1	3	==	AET3Gv20617200.1	3D
ScbHLH65	12	ScWN3R01G408000.1	3	==	AET3Gv20738700.8	3D
ScbHLH67	16	ScWN3R01G481600.3	3	==	AET3Gv20879000.4	3D
ScbHLH57	8	ScWN3R01G232700.1	3	==	AET3Gv20360600.4	3D
ScbHLH58	14	ScWN3R01G239500.1	3	==	AET3Gv20384600.1	3D
ScbHLH71	0	ScWN3R01G567000.1	3	==	AET3Gv20977300.1	3D
ScbHLH43	1	ScWN3R01G036900.1	3	==	AET3Gv20004800.12	3D
ScbHLH53	10	ScWN3R01G146200.1	3	==	AET3Gv20226400.4	3D
ScbHLH50	12	ScWN3R01G102800.1	3	==	AET3Gv20171500.1	3D
ScbHLH52	21	ScWN3R01G144300.1	3	==	AET3Gv20229400.1	3D
ScbHLH70	9	ScWN3R01G527400.1	3	==	AET3Gv20979600.2	3D
ScbHLH42	19	ScWN3R01G027000.1	3	==	AET3Gv20014400.1	3D
ScbHLH78	5	ScWN4R01G064000.1	4	==	AET4Gv20118400.3	4D
ScbHLH79	18	ScWN4R01G067500.2	4	==	AET4Gv20123000.18	4D
ScbHLH82	20	ScWN4R01G141900.3	4	==	AET4Gv20240900.1	4D
ScbHLH80	19	ScWN4R01G108600.1	4	==	AET4Gv20167400.3	4D
ScbHLH74	5	ScWN4R01G020100.1	4	==	AET4Gv20031600.1	4D
ScbHLH82	20	ScWN4R01G141900.3	4	==	AET5Gv20341600.2	5D
ScbHLH80	19	ScWN4R01G108600.1	4	==	AET5Gv20190400.3	5D
ScbHLH88	16	ScWN4R01G248200.1	4	==	AET5Gv20622000.4	5D
ScbHLH86	18	ScWN4R01G231200.2	4	==	AET5Gv20651000.13	5D
ScbHLH102	6	ScWN4R01G557900.1	4	==	AET6Gv20111900.1	6D
ScbHLH90	19	ScWN4R01G256900.1	4	==	AET6Gv20697800.1	6D
ScbHLH93	12	ScWN4R01G315700.1	4	==	AET6Gv20758400.1	6D
ScbHLH97	17	ScWN4R01G354300.1	4	==	AET7Gv20374800.2	7D
ScbHLH91	18	ScWN4R01G287400.1	4	==	AET7Gv20530000.3	7D
ScbHLH88	16	ScWN4R01G248200.1	4	==	AET7Gv20603200.4	7D
ScbHLH94	19	ScWN4R01G335000.1	4	==	AET7Gv20443100.1	7D
ScbHLH93	12	ScWN4R01G315700.1	4	==	AET7Gv20477700.2	7D
ScbHLH99	4	ScWN4R01G398400.1	4	==	AET7Gv20295400.1	7D
ScbHLH98	15	ScWN4R01G386600.2	4	==	AET7Gv20319600.4	7D
ScbHLH97	17	ScWN4R01G354300.1	4	==	AET7Gv20399300.2	7D
ScbHLH86	18	ScWN4R01G231200.2	4	==	AET7Gv20629600.6	7D
ScbHLH90	19	ScWN4R01G256900.1	4	==	AET7Gv20569700.1	7D
ScbHLH95	17	ScWN4R01G350600.1	4	==	AET7Gv20399300.2	7D
ScbHLH143	9	ScWN5R01G637800.1	5	==	AET4Gv20837700.3	4D
ScbHLH145	9	ScWN5R01G638600.1	5	==	AET4Gv20837700.3	4D
ScbHLH108	20	ScWN5R01G131100.1	5	==	AET4Gv20240900.1	4D
ScbHLH141	9	ScWN5R01G608200.1	5	==	AET4Gv20780200.27	4D
ScbHLH140	15	ScWN5R01G603600.1	5	==	AET4Gv20755000.1	4D
ScbHLH136	9	ScWN5R01G554700.1	5	==	AET4Gv20780200.27	4D
ScbHLH106	19	ScWN5R01G070000.1	5	==	AET4Gv20167400.3	4D
ScbHLH123	18	ScWN5R01G320800.1	5	==	AET5Gv20682500.9	5D
ScbHLH124	8	ScWN5R01G338500.1	5	==	AET5Gv20711900.1	5D
ScbHLH108	20	ScWN5R01G131100.1	5	==	AET5Gv20341600.2	5D
ScbHLH110	20	ScWN5R01G208300.1	5	==	AET5Gv20487000.1	5D
ScbHLH106	19	ScWN5R01G070000.1	5	==	AET5Gv20190400.3	5D
ScbHLH127	21	ScWN5R01G428000.1	5	==	AET5Gv20888400.2	5D
ScbHLH138	1	ScWN5R01G568000.1	5	==	AET5Gv21108800.1	5D
ScbHLH103	5	ScWN5R01G006600.1	5	==	AET5Gv20040600.5	5D
ScbHLH112	17	ScWN5R01G240900.1	5	==	AET5Gv20545300.3	5D
ScbHLH135	18	ScWN5R01G531200.1	5	==	AET5Gv21039800.3	5D
ScbHLH120	16	ScWN5R01G289000.3	5	==	AET5Gv20622000.4	5D
ScbHLH131	15	ScWN5R01G509200.2	5	==	AET5Gv20977800.7	5D
ScbHLH126	15	ScWN5R01G424200.2	5	==	AET5Gv20880800.2	5D
ScbHLH116	10	ScWN5R01G257400.1	5	==	AET5Gv20579500.2	5D
ScbHLH132	15	ScWN5R01G510100.2	5	==	AET5Gv20977800.7	5D
ScbHLH139	10	ScWN5R01G577800.1	5	==	AET5Gv21081800.1	5D
ScbHLH105	15	ScWN5R01G047200.2	5	==	AET5Gv20149200.4	5D
ScbHLH130	17	ScWN5R01G494800.1	5	==	AET5Gv21023600.1	5D
ScbHLH117	18	ScWN5R01G269300.1	5	==	AET5Gv20591500.1	5D
ScbHLH123	18	ScWN5R01G320800.1	5	==	AET7Gv20646700.7	7D
ScbHLH120	16	ScWN5R01G289000.3	5	==	AET7Gv20603200.4	7D
ScbHLH158	3	ScWN6R01G192700.1	6	==	AET2Gv20991000.3	2D
ScbHLH159	12	ScWN6R01G205900.1	6	==	AET2Gv20897300.20	2D
ScbHLH174	2	ScWN6R01G441700.1	6	==	AET3Gv21141900.5	3D
ScbHLH154	14	ScWN6R01G078800.1	6	==	AET6Gv20385900.1	6D
ScbHLH155	21	ScWN6R01G116300.1	6	==	AET6Gv20465500.1	6D
ScbHLH157	16	ScWN6R01G147300.1	6	==	AET6Gv20567800.7	6D
ScbHLH172	17	ScWN6R01G328100.1	6	==	AET6Gv20882900.2	6D
ScbHLH153	1	ScWN6R01G041100.1	6	==	AET6Gv20293900.1	6D
ScbHLH159	12	ScWN6R01G205900.1	6	==	AET6Gv20656700.8	6D
ScbHLH160	20	ScWN6R01G206700.1	6	==	AET6Gv20658700.1	6D
ScbHLH163	4	ScWN6R01G229100.1	6	==	AET6Gv20685100.20	6D
ScbHLH164	19	ScWN6R01G233500.1	6	==	AET6Gv20697800.1	6D
ScbHLH168	12	ScWN6R01G255500.1	6	==	AET6Gv20758400.1	6D
ScbHLH166	3	ScWN6R01G237900.1	6	==	AET6Gv20777500.2	6D
ScbHLH150	9	ScWN6R01G014900.1	6	==	AET6Gv20179200.1	6D
ScbHLH173	15	ScWN6R01G364400.1	6	==	AET6Gv20919600.4	6D
ScbHLH152	9	ScWN6R01G015800.1	6	==	AET6Gv20179200.1	6D
ScbHLH167	11	ScWN6R01G246000.3	6	==	AET6Gv20729700.3	6D
ScbHLH158	3	ScWN6R01G192700.1	6	==	AET6Gv20675500.7	6D
ScbHLH162	4	ScWN6R01G220000.1	6	==	AET6Gv20685100.20	6D
ScbHLH155	21	ScWN6R01G116300.1	6	==	AET7Gv20894700.1	7D
ScbHLH182	9	ScWN6R01G593600.1	6	==	AET7Gv21309400.2	7D
ScbHLH189	3	ScWN7R01G100900.1	7	==	AET4Gv20730800.2	4D
ScbHLH190	5	ScWN7R01G104700.1	7	==	AET4Gv20738900.2	4D
ScbHLH192	13	ScWN7R01G105500.1	7	==	AET4Gv20740700.1	4D
ScbHLH197	8	ScWN7R01G130300.1	7	==	AET4Gv20676000.6	4D
ScbHLH203	10	ScWN7R01G191700.1	7	==	AET4Gv20552400.1	4D
ScbHLH201	5	ScWN7R01G173700.1	7	==	AET4Gv20590900.3	4D
ScbHLH200	18	ScWN7R01G172700.1	7	==	AET4Gv20594200.22	4D
ScbHLH198	19	ScWN7R01G149900.1	7	==	AET4Gv20638700.1	4D
ScbHLH205	18	ScWN7R01G250700.1	7	==	AET5Gv20682500.9	5D
ScbHLH189	3	ScWN7R01G100900.1	7	==	AET5Gv20584600.1	5D
ScbHLH183	5	ScWN7R01G060500.1	7	==	AET5Gv21153100.4	5D
ScbHLH212	21	ScWN7R01G356400.1	7	==	AET6Gv20465500.1	6D
ScbHLH206	6	ScWN7R01G294500.1	7	==	AET7Gv20768400.6	7D
ScbHLH207	9	ScWN7R01G297800.1	7	==	AET7Gv20775900.1	7D
ScbHLH208	19	ScWN7R01G308300.1	7	==	AET7Gv20804500.1	7D
ScbHLH210	13	ScWN7R01G339700.2	7	==	AET7Gv20861500.1	7D
ScbHLH211	11	ScWN7R01G342000.1	7	==	AET7Gv20865300.11	7D
ScbHLH212	21	ScWN7R01G356400.1	7	==	AET7Gv20894700.1	7D
ScbHLH204	19	ScWN7R01G249200.1	7	==	AET7Gv20643900.2	7D
ScbHLH205	18	ScWN7R01G250700.1	7	==	AET7Gv20646700.7	7D
ScbHLH213	18	ScWN7R01G397900.2	7	==	AET7Gv20982000.1	7D
ScbHLH209	3	ScWN7R01G315000.1	7	==	AET7Gv20824100.5	7D

## Sheet: S. cereale-T. aestivum
Table S6. One-to-one orthologous relationships between S. cereale with Triticum aestivum.
Gene	Subfamily	S. cereale gene ID	Chromosome		T. aestivum gene ID	Chromosome
ScbHLH17	3	ScWN1R01G395200.1	1	==	TraesARI1A01G306200.1	1A
ScbHLH11	8	ScWN1R01G249600.1	1	==	TraesARI1A01G207400.1	1A
ScbHLH5	7	ScWN1R01G117700.1	1	==	TraesARI1A01G110900.1	1A
ScbHLH7	14	ScWN1R01G142400.1	1	==	TraesARI1A01G114900.1	1A
ScbHLH16	6	ScWN1R01G382400.1	1	==	TraesARI1A01G296700.1	1A
ScbHLH12	8	ScWN1R01G252100.1	1	==	TraesARI1A01G207400.1	1A
ScbHLH4	1	ScWN1R01G103300.1	1	==	TraesARI1A01G086800.1	1A
ScbHLH8	10	ScWN1R01G150100.1	1	==	TraesARI1A01G119100.1	1A
ScbHLH17	3	ScWN1R01G395200.1	1	==	TraesARI1B01G319100.1	1B
ScbHLH5	7	ScWN1R01G117700.1	1	==	TraesARI1B01G120300.1	1B
ScbHLH11	8	ScWN1R01G249600.1	1	==	TraesARI1B01G220700.1	1B
ScbHLH8	10	ScWN1R01G150100.1	1	==	TraesARI1B01G137600.1	1B
ScbHLH12	8	ScWN1R01G252100.1	1	==	TraesARI1B01G220700.1	1B
ScbHLH9	12	ScWN1R01G168600.1	1	==	TraesARI1B01G156200.1	1B
ScbHLH16	6	ScWN1R01G382400.1	1	==	TraesARI1B01G304700.1	1B
ScbHLH17	3	ScWN1R01G395200.1	1	==	TraesARI1D01G318200.1	1D
ScbHLH11	8	ScWN1R01G249600.1	1	==	TraesARI1D01G219800.1	1D
ScbHLH9	12	ScWN1R01G168600.1	1	==	TraesARI1D01G140100.1	1D
ScbHLH5	7	ScWN1R01G117700.1	1	==	TraesARI1D01G108400.1	1D
ScbHLH4	1	ScWN1R01G103300.1	1	==	TraesARI1D01G093700.1	1D
ScbHLH8	10	ScWN1R01G150100.1	1	==	TraesARI1D01G126900.1	1D
ScbHLH18	19	ScWN1R01G476500.1	1	==	TraesARI3D01G267000.1	3D
ScbHLH34	7	ScWN2R01G480300.1	2	==	TraesARI2A01G441500.1	2A
ScbHLH26	9	ScWN2R01G222700.1	2	==	TraesARI2A01G234000.1	2A
ScbHLH30	9	ScWN2R01G293100.1	2	==	TraesARI2A01G296000.1	2A
ScbHLH31	9	ScWN2R01G293300.1	2	==	TraesARI2A01G296700.1	2A
ScbHLH22	6	ScWN2R01G041700.1	2	==	TraesARI2A01G095200.1	2A
ScbHLH28	15	ScWN2R01G272000.4	2	==	TraesARI2A01G277600.1	2A
ScbHLH27	6	ScWN2R01G228100.1	2	==	TraesARI2A01G237500.1	2A
ScbHLH32	9	ScWN2R01G301800.1	2	==	TraesARI2A01G306200.1	2A
ScbHLH40	14	ScWN2R01G579300.1	2	==	TraesARI2A01G536100.1	2A
ScbHLH38	3	ScWN2R01G552100.1	2	==	TraesARI2A01G482000.1	2A
ScbHLH25	19	ScWN2R01G189700.1	2	==	TraesARI2A01G213900.1	2A
ScbHLH36	12	ScWN2R01G532100.1	2	==	TraesARI2A01G520300.1	2A
ScbHLH41	2	ScWN2R01G600500.1	2	==	TraesARI2A01G553500.1	2A
ScbHLH35	15	ScWN2R01G525100.6	2	==	TraesARI2A01G497200.1	2A
ScbHLH25	19	ScWN2R01G189700.1	2	==	TraesARI2B01G235700.1	2B
ScbHLH34	7	ScWN2R01G480300.1	2	==	TraesARI2B01G463300.1	2B
ScbHLH26	9	ScWN2R01G222700.1	2	==	TraesARI2B01G261500.1	2B
ScbHLH28	15	ScWN2R01G272000.4	2	==	TraesARI2B01G300300.1	2B
ScbHLH30	9	ScWN2R01G293100.1	2	==	TraesARI2B01G317700.1	2B
ScbHLH31	9	ScWN2R01G293300.1	2	==	TraesARI2B01G317900.1	2B
ScbHLH32	9	ScWN2R01G301800.1	2	==	TraesARI2B01G326500.1	2B
ScbHLH22	6	ScWN2R01G041700.1	2	==	TraesARI2B01G105300.1	2B
ScbHLH41	2	ScWN2R01G600500.1	2	==	TraesARI2B01G590000.1	2B
ScbHLH27	6	ScWN2R01G228100.1	2	==	TraesARI2B01G264900.1	2B
ScbHLH29	18	ScWN2R01G290000.1	2	==	TraesARI2B01G321600.1	2B
ScbHLH40	14	ScWN2R01G579300.1	2	==	TraesARI2B01G571200.1	2B
ScbHLH39	4	ScWN2R01G558500.1	2	==	TraesARI2B01G502200.1	2B
ScbHLH38	3	ScWN2R01G552100.1	2	==	TraesARI2B01G508600.1	2B
ScbHLH35	15	ScWN2R01G525100.6	2	==	TraesARI2B01G524300.1	2B
ScbHLH25	19	ScWN2R01G189700.1	2	==	TraesARI2D01G213900.1	2D
ScbHLH34	7	ScWN2R01G480300.1	2	==	TraesARI2D01G437200.1	2D
ScbHLH28	15	ScWN2R01G272000.4	2	==	TraesARI2D01G279300.1	2D
ScbHLH26	9	ScWN2R01G222700.1	2	==	TraesARI2D01G240100.1	2D
ScbHLH30	9	ScWN2R01G293100.1	2	==	TraesARI2D01G295400.1	2D
ScbHLH31	9	ScWN2R01G293300.1	2	==	TraesARI2D01G295700.1	2D
ScbHLH27	6	ScWN2R01G228100.1	2	==	TraesARI2D01G243300.1	2D
ScbHLH29	18	ScWN2R01G290000.1	2	==	TraesARI2D01G300100.1	2D
ScbHLH32	9	ScWN2R01G301800.1	2	==	TraesARI2D01G305200.1	2D
ScbHLH23	3	ScWN2R01G102700.1	2	==	TraesARI2D01G140000.1	2D
ScbHLH39	4	ScWN2R01G558500.1	2	==	TraesARI2D01G476200.1	2D
ScbHLH38	3	ScWN2R01G552100.1	2	==	TraesARI2D01G482900.1	2D
ScbHLH40	14	ScWN2R01G579300.1	2	==	TraesARI2D01G543100.1	2D
ScbHLH35	15	ScWN2R01G525100.6	2	==	TraesARI2D01G498200.1	2D
ScbHLH33	12	ScWN2R01G414800.1	2	==	TraesARI2D01G374700.1	2D
ScbHLH38	3	ScWN2R01G552100.1	2	==	TraesARI6D01G278000.1	6D
ScbHLH28	15	ScWN2R01G272000.4	2	==	TraesARI7B01G677000.1	7B
ScbHLH62	19	ScWN3R01G342700.1	3	==	TraesARI1A01G384500.1	1A
ScbHLH62	19	ScWN3R01G342700.1	3	==	TraesARI1B01G407800.1	1B
ScbHLH62	19	ScWN3R01G342700.1	3	==	TraesARI3A01G279900.1	3A
ScbHLH63	8	ScWN3R01G343600.1	3	==	TraesARI3A01G280800.1	3A
ScbHLH64	21	ScWN3R01G400500.1	3	==	TraesARI3A01G338400.1	3A
ScbHLH65	12	ScWN3R01G408000.1	3	==	TraesARI3A01G346700.1	3A
ScbHLH67	16	ScWN3R01G481600.3	3	==	TraesARI3A01G421500.1	3A
ScbHLH68	18	ScWN3R01G508900.1	3	==	TraesARI3A01G449600.1	3A
ScbHLH57	8	ScWN3R01G232700.1	3	==	TraesARI3A01G180600.1	3A
ScbHLH71	0	ScWN3R01G567000.1	3	==	TraesARI3A01G470000.1	3A
ScbHLH60	19	ScWN3R01G281000.1	3	==	TraesARI3A01G233100.1	3A
ScbHLH43	1	ScWN3R01G036900.1	3	==	TraesARI3A01G001900.1	3A
ScbHLH46	1	ScWN3R01G037200.1	3	==	TraesARI3A01G002100.1	3A
ScbHLH47	1	ScWN3R01G037300.1	3	==	TraesARI3A01G002500.1	3A
ScbHLH53	10	ScWN3R01G146200.1	3	==	TraesARI3A01G113100.1	3A
ScbHLH56	10	ScWN3R01G194400.1	3	==	TraesARI3A01G164300.1	3A
ScbHLH50	12	ScWN3R01G102800.1	3	==	TraesARI3A01G085300.1	3A
ScbHLH50	12	ScWN3R01G102800.1	3	==	TraesARI3A01G085300.1	3A
ScbHLH52	21	ScWN3R01G144300.1	3	==	TraesARI3A01G114700.1	3A
ScbHLH70	9	ScWN3R01G527400.1	3	==	TraesARI3A01G471600.1	3A
ScbHLH42	19	ScWN3R01G027000.1	3	==	TraesARI3A01G007700.1	3A
ScbHLH58	14	ScWN3R01G239500.1	3	==	TraesARI3A01G192300.1	3A
ScbHLH67	16	ScWN3R01G481600.3	3	==	TraesARI3B01G471000.1	3B
ScbHLH65	12	ScWN3R01G408000.1	3	==	TraesARI3B01G392200.1	3B
ScbHLH58	14	ScWN3R01G239500.1	3	==	TraesARI3B01G230800.1	3B
ScbHLH62	19	ScWN3R01G342700.1	3	==	TraesARI3B01G317200.1	3B
ScbHLH71	0	ScWN3R01G567000.1	3	==	TraesARI3B01G522000.1	3B
ScbHLH42	19	ScWN3R01G027000.1	3	==	TraesARI3B01G045400.1	3B
ScbHLH57	8	ScWN3R01G232700.1	3	==	TraesARI3B01G221400.1	3B
ScbHLH43	1	ScWN3R01G036900.1	3	==	TraesARI3B01G004800.1	3B
ScbHLH46	1	ScWN3R01G037200.1	3	==	TraesARI3B01G005400.1	3B
ScbHLH59	21	ScWN3R01G277300.2	3	==	TraesARI3B01G271300.1	3B
ScbHLH53	10	ScWN3R01G146200.1	3	==	TraesARI3B01G151000.1	3B
ScbHLH50	12	ScWN3R01G102800.1	3	==	TraesARI3B01G117000.1	3B
ScbHLH63	8	ScWN3R01G343600.1	3	==	TraesARI3B01G311200.1	3B
ScbHLH52	21	ScWN3R01G144300.1	3	==	TraesARI3B01G154300.1	3B
ScbHLH70	9	ScWN3R01G527400.1	3	==	TraesARI3B01G523700.1	3B
ScbHLH42	19	ScWN3R01G027000.1	3	==	TraesARI3B01G009900.1	3B
ScbHLH60	19	ScWN3R01G281000.1	3	==	TraesARI3B01G268000.1	3B
ScbHLH46	1	ScWN3R01G037200.1	3	==	TraesARI3B01G004400.1	3B
ScbHLH45	1	ScWN3R01G037100.1	3	==	TraesARI3B01G004600.1	3B
ScbHLH64	21	ScWN3R01G400500.1	3	==	TraesARI3B01G383100.1	3B
ScbHLH62	19	ScWN3R01G342700.1	3	==	TraesARI3D01G267000.1	3D
ScbHLH63	8	ScWN3R01G343600.1	3	==	TraesARI3D01G268200.1	3D
ScbHLH64	21	ScWN3R01G400500.1	3	==	TraesARI3D01G326900.1	3D
ScbHLH65	12	ScWN3R01G408000.1	3	==	TraesARI3D01G335400.1	3D
ScbHLH67	16	ScWN3R01G481600.3	3	==	TraesARI3D01G410700.1	3D
ScbHLH57	8	ScWN3R01G232700.1	3	==	TraesARI3D01G174600.1	3D
ScbHLH58	14	ScWN3R01G239500.1	3	==	TraesARI3D01G181500.1	3D
ScbHLH71	0	ScWN3R01G567000.1	3	==	TraesARI3D01G458200.1	3D
ScbHLH53	10	ScWN3R01G146200.1	3	==	TraesARI3D01G109800.1	3D
ScbHLH50	12	ScWN3R01G102800.1	3	==	TraesARI3D01G080700.1	3D
ScbHLH52	21	ScWN3R01G144300.1	3	==	TraesARI3D01G111400.1	3D
ScbHLH70	9	ScWN3R01G527400.1	3	==	TraesARI3D01G460000.1	3D
ScbHLH56	10	ScWN3R01G194400.1	3	==	TraesARI3D01G152600.1	3D
ScbHLH80	19	ScWN4R01G108600.1	4	==	TraesARI4A01G246500.1	4A
ScbHLH74	5	ScWN4R01G020100.1	4	==	TraesARI4A01G308500.1	4A
ScbHLH75	5	ScWN4R01G020200.1	4	==	TraesARI4A01G308600.1	4A
ScbHLH79	18	ScWN4R01G067500.2	4	==	TraesARI4A01G268900.1	4A
ScbHLH73	5	ScWN4R01G019400.1	4	==	TraesARI4A01G308500.1	4A
ScbHLH82	20	ScWN4R01G141900.3	4	==	TraesARI4A01G211300.1	4A
ScbHLH78	5	ScWN4R01G064000.1	4	==	TraesARI4B01G061900.1	4B
ScbHLH82	20	ScWN4R01G141900.3	4	==	TraesARI4B01G123700.1	4B
ScbHLH79	18	ScWN4R01G067500.2	4	==	TraesARI4B01G064300.1	4B
ScbHLH80	19	ScWN4R01G108600.1	4	==	TraesARI4B01G088200.1	4B
ScbHLH75	5	ScWN4R01G020200.1	4	==	TraesARI4B01G022500.1	4B
ScbHLH78	5	ScWN4R01G064000.1	4	==	TraesARI4D01G060500.1	4D
ScbHLH79	18	ScWN4R01G067500.2	4	==	TraesARI4D01G062700.1	4D
ScbHLH82	20	ScWN4R01G141900.3	4	==	TraesARI4D01G118400.1	4D
ScbHLH80	19	ScWN4R01G108600.1	4	==	TraesARI4D01G084100.1	4D
ScbHLH74	5	ScWN4R01G020100.1	4	==	TraesARI4D01G020300.1	4D
ScbHLH72	5	ScWN4R01G019300.2	4	==	TraesARI4D01G020700.1	4D
ScbHLH82	20	ScWN4R01G141900.3	4	==	TraesARI5A01G131400.1	5A
ScbHLH80	19	ScWN4R01G108600.1	4	==	TraesARI5A01G073800.1	5A
ScbHLH86	18	ScWN4R01G231200.2	4	==	TraesARI5A01G291100.1	5A
ScbHLH93	12	ScWN4R01G315700.1	4	==	TraesARI5B01G234700.1	5B
ScbHLH94	19	ScWN4R01G335000.1	4	==	TraesARI5B01G251500.1	5B
ScbHLH98	15	ScWN4R01G386600.2	4	==	TraesARI5B01G306800.1	5B
ScbHLH99	4	ScWN4R01G398400.1	4	==	TraesARI5B01G320200.1	5B
ScbHLH90	19	ScWN4R01G256900.1	4	==	TraesARI5B01G181000.1	5B
ScbHLH95	17	ScWN4R01G350600.1	4	==	TraesARI5B01G266000.1	5B
ScbHLH88	16	ScWN4R01G248200.1	4	==	TraesARI5B01G163100.1	5B
ScbHLH97	17	ScWN4R01G354300.1	4	==	TraesARI5B01G279700.1	5B
ScbHLH91	18	ScWN4R01G287400.1	4	==	TraesARI5B01G202100.1	5B
ScbHLH82	20	ScWN4R01G141900.3	4	==	TraesARI5D01G147300.1	5D
ScbHLH80	19	ScWN4R01G108600.1	4	==	TraesARI5D01G089400.1	5D
ScbHLH86	18	ScWN4R01G231200.2	4	==	TraesARI5D01G310200.1	5D
ScbHLH93	12	ScWN4R01G315700.1	4	==	TraesARI6A01G326600.1	6A
ScbHLH102	6	ScWN4R01G557900.1	4	==	TraesARI6B01G069200.1	6B
ScbHLH102	6	ScWN4R01G557900.1	4	==	TraesARI6D01G058100.1	6D
ScbHLH90	19	ScWN4R01G256900.1	4	==	TraesARI6D01G289700.1	6D
ScbHLH93	12	ScWN4R01G315700.1	4	==	TraesARI6D01G321600.1	6D
ScbHLH91	18	ScWN4R01G287400.1	4	==	TraesARI7A01G242300.1	7A
ScbHLH94	19	ScWN4R01G335000.1	4	==	TraesARI7A01G193300.1	7A
ScbHLH93	12	ScWN4R01G315700.1	4	==	TraesARI7A01G209500.1	7A
ScbHLH98	15	ScWN4R01G386600.2	4	==	TraesARI7A01G145200.1	7A
ScbHLH86	18	ScWN4R01G231200.2	4	==	TraesARI7A01G286800.1	7A
ScbHLH95	17	ScWN4R01G350600.1	4	==	TraesARI7A01G179200.1	7A
ScbHLH99	4	ScWN4R01G398400.1	4	==	TraesARI7A01G127500.1	7A
ScbHLH97	17	ScWN4R01G354300.1	4	==	TraesARI7A01G166200.1	7A
ScbHLH88	16	ScWN4R01G248200.1	4	==	TraesARI7B01G509100.1	7B
ScbHLH86	18	ScWN4R01G231200.2	4	==	TraesARI7B01G523800.1	7B
ScbHLH97	17	ScWN4R01G354300.1	4	==	TraesARI7D01G165800.1	7D
ScbHLH91	18	ScWN4R01G287400.1	4	==	TraesARI7D01G235900.1	7D
ScbHLH94	19	ScWN4R01G335000.1	4	==	TraesARI7D01G188900.1	7D
ScbHLH93	12	ScWN4R01G315700.1	4	==	TraesARI7D01G206200.1	7D
ScbHLH99	4	ScWN4R01G398400.1	4	==	TraesARI7D01G126700.1	7D
ScbHLH98	15	ScWN4R01G386600.2	4	==	TraesARI7D01G139200.1	7D
ScbHLH86	18	ScWN4R01G231200.2	4	==	TraesARI7D01G282600.1	7D
ScbHLH90	19	ScWN4R01G256900.1	4	==	TraesARI7D01G254100.1	7D
ScbHLH95	17	ScWN4R01G350600.1	4	==	TraesARI7D01G175700.1	7D
ScbHLH143	9	ScWN5R01G637800.1	5	==	TraesARI4B01G393500.1	4B
ScbHLH108	20	ScWN5R01G131100.1	5	==	TraesARI4B01G123700.1	4B
ScbHLH141	9	ScWN5R01G608200.1	5	==	TraesARI4B01G356000.1	4B
ScbHLH136	9	ScWN5R01G554700.1	5	==	TraesARI4B01G356000.1	4B
ScbHLH106	19	ScWN5R01G070000.1	5	==	TraesARI4B01G088200.1	4B
ScbHLH143	9	ScWN5R01G637800.1	5	==	TraesARI4D01G385300.1	4D
ScbHLH108	20	ScWN5R01G131100.1	5	==	TraesARI4D01G118400.1	4D
ScbHLH141	9	ScWN5R01G608200.1	5	==	TraesARI4D01G351400.1	4D
ScbHLH136	9	ScWN5R01G554700.1	5	==	TraesARI4D01G351400.1	4D
ScbHLH106	19	ScWN5R01G070000.1	5	==	TraesARI4D01G084100.1	4D
ScbHLH119	11	ScWN5R01G273800.1	5	==	TraesARI5A01G261900.1	5A
ScbHLH120	16	ScWN5R01G289000.3	5	==	TraesARI5A01G276600.1	5A
ScbHLH123	18	ScWN5R01G320800.1	5	==	TraesARI5A01G306000.1	5A
ScbHLH124	8	ScWN5R01G338500.1	5	==	TraesARI5A01G320600.1	5A
ScbHLH125	8	ScWN5R01G338600.1	5	==	TraesARI5A01G320900.1	5A
ScbHLH110	20	ScWN5R01G208300.1	5	==	TraesARI5A01G209900.1	5A
ScbHLH143	9	ScWN5R01G637800.1	5	==	TraesARI5A01G562500.1	5A
ScbHLH107	1	ScWN5R01G097500.1	5	==	TraesARI5A01G102500.1	5A
ScbHLH127	21	ScWN5R01G428000.1	5	==	TraesARI5A01G400400.1	5A
ScbHLH106	19	ScWN5R01G070000.1	5	==	TraesARI5A01G073800.1	5A
ScbHLH108	20	ScWN5R01G131100.1	5	==	TraesARI5A01G131400.1	5A
ScbHLH138	1	ScWN5R01G568000.1	5	==	TraesARI5A01G505200.1	5A
ScbHLH114	19	ScWN5R01G251900.1	5	==	TraesARI5A01G247500.1	5A
ScbHLH135	18	ScWN5R01G531200.1	5	==	TraesARI5A01G473000.1	5A
ScbHLH141	9	ScWN5R01G608200.1	5	==	TraesARI5A01G532200.1	5A
ScbHLH131	15	ScWN5R01G509200.2	5	==	TraesARI5A01G441800.1	5A
ScbHLH126	15	ScWN5R01G424200.2	5	==	TraesARI5A01G396000.1	5A
ScbHLH116	10	ScWN5R01G257400.1	5	==	TraesARI5A01G255900.1	5A
ScbHLH132	15	ScWN5R01G510100.2	5	==	TraesARI5A01G441800.1	5A
ScbHLH136	9	ScWN5R01G554700.1	5	==	TraesARI5A01G532200.1	5A
ScbHLH139	10	ScWN5R01G577800.1	5	==	TraesARI5A01G491100.1	5A
ScbHLH105	15	ScWN5R01G047200.2	5	==	TraesARI5A01G054700.1	5A
ScbHLH117	18	ScWN5R01G269300.1	5	==	TraesARI5A01G261000.1	5A
ScbHLH106	19	ScWN5R01G070000.1	5	==	TraesARI5B01G082200.1	5B
ScbHLH123	18	ScWN5R01G320800.1	5	==	TraesARI5B01G146500.1	5B
ScbHLH123	18	ScWN5R01G320800.1	5	==	TraesARI5D01G324900.1	5D
ScbHLH124	8	ScWN5R01G338500.1	5	==	TraesARI5D01G339500.1	5D
ScbHLH125	8	ScWN5R01G338600.1	5	==	TraesARI5D01G339700.1	5D
ScbHLH110	20	ScWN5R01G208300.1	5	==	TraesARI5D01G223900.1	5D
ScbHLH106	19	ScWN5R01G070000.1	5	==	TraesARI5D01G089400.1	5D
ScbHLH107	1	ScWN5R01G097500.1	5	==	TraesARI5D01G120000.1	5D
ScbHLH127	21	ScWN5R01G428000.1	5	==	TraesARI5D01G425600.1	5D
ScbHLH108	20	ScWN5R01G131100.1	5	==	TraesARI5D01G147300.1	5D
ScbHLH138	1	ScWN5R01G568000.1	5	==	TraesARI5D01G535500.1	5D
ScbHLH120	16	ScWN5R01G289000.3	5	==	TraesARI5D01G295900.1	5D
ScbHLH103	5	ScWN5R01G006600.1	5	==	TraesARI5D01G023000.1	5D
ScbHLH131	15	ScWN5R01G509200.2	5	==	TraesARI5D01G466200.1	5D
ScbHLH135	18	ScWN5R01G531200.1	5	==	TraesARI5D01G499500.1	5D
ScbHLH126	15	ScWN5R01G424200.2	5	==	TraesARI5D01G421100.1	5D
ScbHLH116	10	ScWN5R01G257400.1	5	==	TraesARI5D01G273700.1	5D
ScbHLH132	15	ScWN5R01G510100.2	5	==	TraesARI5D01G466200.1	5D
ScbHLH105	15	ScWN5R01G047200.2	5	==	TraesARI5D01G069800.1	5D
ScbHLH139	10	ScWN5R01G577800.1	5	==	TraesARI5D01G520500.1	5D
ScbHLH130	17	ScWN5R01G494800.1	5	==	TraesARI5D01G490800.1	5D
ScbHLH120	16	ScWN5R01G289000.3	5	==	TraesARI7A01G275500.1	7A
ScbHLH123	18	ScWN5R01G320800.1	5	==	TraesARI7B01G539000.1	7B
ScbHLH124	8	ScWN5R01G338500.1	5	==	TraesARI7B01G553500.1	7B
ScbHLH108	20	ScWN5R01G131100.1	5	==	TraesARI7B01G361700.1	7B
ScbHLH110	20	ScWN5R01G208300.1	5	==	TraesARI7B01G438900.1	7B
ScbHLH127	21	ScWN5R01G428000.1	5	==	TraesARI7B01G636700.1	7B
ScbHLH138	1	ScWN5R01G568000.1	5	==	TraesARI7B01G751500.1	7B
ScbHLH120	16	ScWN5R01G289000.3	5	==	TraesARI7B01G509100.1	7B
ScbHLH135	18	ScWN5R01G531200.1	5	==	TraesARI7B01G715200.1	7B
ScbHLH131	15	ScWN5R01G509200.2	5	==	TraesARI7B01G677000.1	7B
ScbHLH116	10	ScWN5R01G257400.1	5	==	TraesARI7B01G486400.1	7B
ScbHLH132	15	ScWN5R01G510100.2	5	==	TraesARI7B01G677000.1	7B
ScbHLH139	10	ScWN5R01G577800.1	5	==	TraesARI7B01G736000.1	7B
ScbHLH117	18	ScWN5R01G269300.1	5	==	TraesARI7B01G492400.1	7B
ScbHLH120	16	ScWN5R01G289000.3	5	==	TraesARI7D01G269500.1	7D
ScbHLH123	18	ScWN5R01G320800.1	5	==	TraesARI7D01G290300.1	7D
ScbHLH159	12	ScWN6R01G205900.1	6	==	TraesARI2A01G435300.1	2A
ScbHLH159	12	ScWN6R01G205900.1	6	==	TraesARI2B01G456800.1	2B
ScbHLH174	2	ScWN6R01G441700.1	6	==	TraesARI3A01G530500.1	3A
ScbHLH176	2	ScWN6R01G442000.1	6	==	TraesARI3A01G530700.1	3A
ScbHLH175	2	ScWN6R01G441900.1	6	==	TraesARI3A01G530800.1	3A
ScbHLH174	2	ScWN6R01G441700.1	6	==	TraesARI3B01G606600.1	3B
ScbHLH176	2	ScWN6R01G442000.1	6	==	TraesARI3B01G606900.1	3B
ScbHLH174	2	ScWN6R01G441700.1	6	==	TraesARI3D01G529100.1	3D
ScbHLH175	2	ScWN6R01G441900.1	6	==	TraesARI3D01G529200.1	3D
ScbHLH176	2	ScWN6R01G442000.1	6	==	TraesARI3D01G529400.1	3D
ScbHLH181	19	ScWN6R01G548500.1	6	==	TraesARI5A01G421600.1	5A
ScbHLH168	12	ScWN6R01G255500.1	6	==	TraesARI5B01G234700.1	5B
ScbHLH181	19	ScWN6R01G548500.1	6	==	TraesARI5D01G448100.1	5D
ScbHLH154	14	ScWN6R01G078800.1	6	==	TraesARI6A01G161300.1	6A
ScbHLH171	3	ScWN6R01G296900.1	6	==	TraesARI6A01G357900.1	6A
ScbHLH172	17	ScWN6R01G328100.1	6	==	TraesARI6A01G383100.1	6A
ScbHLH153	1	ScWN6R01G041100.1	6	==	TraesARI6A01G123500.1	6A
ScbHLH159	12	ScWN6R01G205900.1	6	==	TraesARI6A01G272800.1	6A
ScbHLH160	20	ScWN6R01G206700.1	6	==	TraesARI6A01G273900.1	6A
ScbHLH157	16	ScWN6R01G147300.1	6	==	TraesARI6A01G231100.1	6A
ScbHLH163	4	ScWN6R01G229100.1	6	==	TraesARI6A01G288300.1	6A
ScbHLH164	19	ScWN6R01G233500.1	6	==	TraesARI6A01G295400.1	6A
ScbHLH167	11	ScWN6R01G246000.3	6	==	TraesARI6A01G308200.1	6A
ScbHLH168	12	ScWN6R01G255500.1	6	==	TraesARI6A01G326600.1	6A
ScbHLH166	3	ScWN6R01G237900.1	6	==	TraesARI6A01G336300.1	6A
ScbHLH155	21	ScWN6R01G116300.1	6	==	TraesARI6A01G200300.1	6A
ScbHLH150	9	ScWN6R01G014900.1	6	==	TraesARI6A01G076100.1	6A
ScbHLH173	15	ScWN6R01G364400.1	6	==	TraesARI6A01G399800.1	6A
ScbHLH152	9	ScWN6R01G015800.1	6	==	TraesARI6A01G076100.1	6A
ScbHLH158	3	ScWN6R01G192700.1	6	==	TraesARI6A01G283000.1	6A
ScbHLH162	4	ScWN6R01G220000.1	6	==	TraesARI6A01G288300.1	6A
ScbHLH154	14	ScWN6R01G078800.1	6	==	TraesARI6B01G201600.1	6B
ScbHLH171	3	ScWN6R01G296900.1	6	==	TraesARI6B01G402500.1	6B
ScbHLH157	16	ScWN6R01G147300.1	6	==	TraesARI6B01G271200.1	6B
ScbHLH172	17	ScWN6R01G328100.1	6	==	TraesARI6B01G430800.1	6B
ScbHLH153	1	ScWN6R01G041100.1	6	==	TraesARI6B01G161800.1	6B
ScbHLH159	12	ScWN6R01G205900.1	6	==	TraesARI6B01G310600.1	6B
ScbHLH160	20	ScWN6R01G206700.1	6	==	TraesARI6B01G311700.1	6B
ScbHLH167	11	ScWN6R01G246000.3	6	==	TraesARI6B01G350800.1	6B
ScbHLH163	4	ScWN6R01G229100.1	6	==	TraesARI6B01G325700.1	6B
ScbHLH164	19	ScWN6R01G233500.1	6	==	TraesARI6B01G333900.1	6B
ScbHLH168	12	ScWN6R01G255500.1	6	==	TraesARI6B01G368100.1	6B
ScbHLH166	3	ScWN6R01G237900.1	6	==	TraesARI6B01G380400.1	6B
ScbHLH150	9	ScWN6R01G014900.1	6	==	TraesARI6B01G108100.1	6B
ScbHLH173	15	ScWN6R01G364400.1	6	==	TraesARI6B01G455000.1	6B
ScbHLH152	9	ScWN6R01G015800.1	6	==	TraesARI6B01G108100.1	6B
ScbHLH158	3	ScWN6R01G192700.1	6	==	TraesARI6B01G321000.1	6B
ScbHLH162	4	ScWN6R01G220000.1	6	==	TraesARI6B01G325700.1	6B
ScbHLH165	19	ScWN6R01G233600.1	6	==	TraesARI6B01G333700.1	6B
ScbHLH154	14	ScWN6R01G078800.1	6	==	TraesARI6D01G164700.1	6D
ScbHLH155	21	ScWN6R01G116300.1	6	==	TraesARI6D01G200500.1	6D
ScbHLH157	16	ScWN6R01G147300.1	6	==	TraesARI6D01G228100.1	6D
ScbHLH150	9	ScWN6R01G014900.1	6	==	TraesARI6D01G091500.1	6D
ScbHLH153	1	ScWN6R01G041100.1	6	==	TraesARI6D01G123100.1	6D
ScbHLH172	17	ScWN6R01G328100.1	6	==	TraesARI6D01G380300.1	6D
ScbHLH159	12	ScWN6R01G205900.1	6	==	TraesARI6D01G268700.1	6D
ScbHLH160	20	ScWN6R01G206700.1	6	==	TraesARI6D01G269600.1	6D
ScbHLH168	12	ScWN6R01G255500.1	6	==	TraesARI6D01G321600.1	6D
ScbHLH163	4	ScWN6R01G229100.1	6	==	TraesARI6D01G282600.1	6D
ScbHLH164	19	ScWN6R01G233500.1	6	==	TraesARI6D01G289500.1	6D
ScbHLH173	15	ScWN6R01G364400.1	6	==	TraesARI6D01G399800.1	6D
ScbHLH152	9	ScWN6R01G015800.1	6	==	TraesARI6D01G091500.1	6D
ScbHLH167	11	ScWN6R01G246000.3	6	==	TraesARI6D01G305600.1	6D
ScbHLH158	3	ScWN6R01G192700.1	6	==	TraesARI6D01G278000.1	6D
ScbHLH162	4	ScWN6R01G220000.1	6	==	TraesARI6D01G282600.1	6D
ScbHLH182	9	ScWN6R01G593600.1	6	==	TraesARI7A01G596100.1	7A
ScbHLH182	9	ScWN6R01G593600.1	6	==	TraesARI7B01G048900.1	7B
ScbHLH181	19	ScWN6R01G548500.1	6	==	TraesARI7B01G659900.1	7B
ScbHLH155	21	ScWN6R01G116300.1	6	==	TraesARI7B01G266700.1	7B
ScbHLH168	12	ScWN6R01G255500.1	6	==	TraesARI7D01G206200.1	7D
ScbHLH182	9	ScWN6R01G593600.1	6	==	TraesARI7D01G579400.1	7D
ScbHLH198	19	ScWN7R01G149900.1	7	==	TraesARI4A01G051200.1	4A
ScbHLH200	18	ScWN7R01G172700.1	7	==	TraesARI4A01G071500.1	4A
ScbHLH201	5	ScWN7R01G173700.1	7	==	TraesARI4A01G072700.1	4A
ScbHLH203	10	ScWN7R01G191700.1	7	==	TraesARI4A01G092000.1	4A
ScbHLH195	12	ScWN7R01G118700.1	7	==	TraesARI4A01G018200.1	4A
ScbHLH196	12	ScWN7R01G119100.1	7	==	TraesARI4A01G018500.1	4A
ScbHLH197	8	ScWN7R01G130300.1	7	==	TraesARI4A01G031200.1	4A
ScbHLH183	5	ScWN7R01G060500.1	7	==	TraesARI4A01G376600.1	4A
ScbHLH190	5	ScWN7R01G104700.1	7	==	TraesARI4A01G402100.1	4A
ScbHLH189	3	ScWN7R01G100900.1	7	==	TraesARI4A01G406100.1	4A
ScbHLH189	3	ScWN7R01G100900.1	7	==	TraesARI4B01G326800.1	4B
ScbHLH190	5	ScWN7R01G104700.1	7	==	TraesARI4B01G330700.1	4B
ScbHLH203	10	ScWN7R01G191700.1	7	==	TraesARI4B01G234600.1	4B
ScbHLH201	5	ScWN7R01G173700.1	7	==	TraesARI4B01G253100.1	4B
ScbHLH200	18	ScWN7R01G172700.1	7	==	TraesARI4B01G254200.1	4B
ScbHLH198	19	ScWN7R01G149900.1	7	==	TraesARI4B01G275000.1	4B
ScbHLH196	12	ScWN7R01G119100.1	7	==	TraesARI4B01G308700.1	4B
ScbHLH195	12	ScWN7R01G118700.1	7	==	TraesARI4B01G308900.1	4B
ScbHLH189	3	ScWN7R01G100900.1	7	==	TraesARI4D01G323300.1	4D
ScbHLH190	5	ScWN7R01G104700.1	7	==	TraesARI4D01G327000.1	4D
ScbHLH197	8	ScWN7R01G130300.1	7	==	TraesARI4D01G294100.1	4D
ScbHLH203	10	ScWN7R01G191700.1	7	==	TraesARI4D01G233300.1	4D
ScbHLH202	7	ScWN7R01G185100.2	7	==	TraesARI4D01G240100.1	4D
ScbHLH201	5	ScWN7R01G173700.1	7	==	TraesARI4D01G251800.1	4D
ScbHLH200	18	ScWN7R01G172700.1	7	==	TraesARI4D01G253000.1	4D
ScbHLH198	19	ScWN7R01G149900.1	7	==	TraesARI4D01G274500.1	4D
ScbHLH196	12	ScWN7R01G119100.1	7	==	TraesARI4D01G306000.1	4D
ScbHLH195	12	ScWN7R01G118700.1	7	==	TraesARI4D01G306200.1	4D
ScbHLH205	18	ScWN7R01G250700.1	7	==	TraesARI5B01G146500.1	5B
ScbHLH204	19	ScWN7R01G249200.1	7	==	TraesARI5B01G147500.1	5B
ScbHLH183	5	ScWN7R01G060500.1	7	==	TraesARI5D01G563000.1	5D
ScbHLH212	21	ScWN7R01G356400.1	7	==	TraesARI6D01G200500.1	6D
ScbHLH206	6	ScWN7R01G294500.1	7	==	TraesARI7A01G340400.1	7A
ScbHLH207	9	ScWN7R01G297800.1	7	==	TraesARI7A01G344600.1	7A
ScbHLH208	19	ScWN7R01G308300.1	7	==	TraesARI7A01G356800.1	7A
ScbHLH204	19	ScWN7R01G249200.1	7	==	TraesARI7A01G293600.1	7A
ScbHLH205	18	ScWN7R01G250700.1	7	==	TraesARI7A01G294800.1	7A
ScbHLH213	18	ScWN7R01G397900.2	7	==	TraesARI7A01G441600.1	7A
ScbHLH210	13	ScWN7R01G339700.2	7	==	TraesARI7A01G373700.1	7A
ScbHLH211	11	ScWN7R01G342000.1	7	==	TraesARI7A01G375100.1	7A
ScbHLH209	3	ScWN7R01G315000.1	7	==	TraesARI7A01G386300.1	7A
ScbHLH212	21	ScWN7R01G356400.1	7	==	TraesARI7A01G398800.1	7A
ScbHLH209	3	ScWN7R01G315000.1	7	==	TraesARI7B01G302900.1	7B
ScbHLH212	21	ScWN7R01G356400.1	7	==	TraesARI7B01G266700.1	7B
ScbHLH211	11	ScWN7R01G342000.1	7	==	TraesARI7B01G282000.1	7B
ScbHLH210	13	ScWN7R01G339700.2	7	==	TraesARI7B01G283600.1	7B
ScbHLH208	19	ScWN7R01G308300.1	7	==	TraesARI7B01G311200.1	7B
ScbHLH207	9	ScWN7R01G297800.1	7	==	TraesARI7B01G325100.1	7B
ScbHLH206	6	ScWN7R01G294500.1	7	==	TraesARI7B01G329200.1	7B
ScbHLH213	18	ScWN7R01G397900.2	7	==	TraesARI7B01G225500.1	7B
ScbHLH204	19	ScWN7R01G249200.1	7	==	TraesARI7D01G289100.1	7D
ScbHLH205	18	ScWN7R01G250700.1	7	==	TraesARI7D01G290300.1	7D
ScbHLH206	6	ScWN7R01G294500.1	7	==	TraesARI7D01G333400.1	7D
ScbHLH207	9	ScWN7R01G297800.1	7	==	TraesARI7D01G337400.1	7D
ScbHLH208	19	ScWN7R01G308300.1	7	==	TraesARI7D01G349000.1	7D
ScbHLH210	13	ScWN7R01G339700.2	7	==	TraesARI7D01G377000.1	7D
ScbHLH211	11	ScWN7R01G342000.1	7	==	TraesARI7D01G378900.1	7D
ScbHLH212	21	ScWN7R01G356400.1	7	==	TraesARI7D01G392200.1	7D
ScbHLH213	18	ScWN7R01G397900.2	7	==	TraesARI7D01G430800.1	7D
ScbHLH209	3	ScWN7R01G315000.1	7	==	TraesARI7D01G357900.1	7D

## Sheet: S. cereale-H. vulgare
Table S6. One-to-one orthologous relationships between S. cereale with Hordeum vulgare.
Gene	Subfamily	S. cereale gene ID	Chromosome		H. vulgare gene ID	Chromosome
ScbHLH11	8	ScWN1R01G249600.1	1	==	HORVU1Hr1G050560.1	1H
ScbHLH5	7	ScWN1R01G117700.1	1	==	HORVU1Hr1G020370.2	1H
ScbHLH16	6	ScWN1R01G382400.1	1	==	HORVU1Hr1G072810.2	1H
ScbHLH17	3	ScWN1R01G395200.1	1	==	HORVU1Hr1G071330.3	1H
ScbHLH18	19	ScWN1R01G476500.1	1	==	HORVU1Hr1G079450.1	1H
ScbHLH8	10	ScWN1R01G150100.1	1	==	HORVU1Hr1G024280.2	1H
ScbHLH18	19	ScWN1R01G476500.1	1	==	HORVU3Hr1G066600.2	3H
ScbHLH24	14	ScWN2R01G157800.1	2	==	HORVU2Hr1G028530.3	2H
ScbHLH25	19	ScWN2R01G189700.1	2	==	HORVU2Hr1G035190.9	2H
ScbHLH34	7	ScWN2R01G480300.1	2	==	HORVU2Hr1G096810.5	2H
ScbHLH26	9	ScWN2R01G222700.1	2	==	HORVU2Hr1G042710.2	2H
ScbHLH28	15	ScWN2R01G272000.4	2	==	HORVU2Hr1G060680.1	2H
ScbHLH30	9	ScWN2R01G293100.1	2	==	HORVU2Hr1G066000.7	2H
ScbHLH38	3	ScWN2R01G552100.1	2	==	HORVU2Hr1G105960.1	2H
ScbHLH35	15	ScWN2R01G525100.6	2	==	HORVU2Hr1G104040.6	2H
ScbHLH32	9	ScWN2R01G301800.1	2	==	HORVU2Hr1G068960.2	2H
ScbHLH40	14	ScWN2R01G579300.1	2	==	HORVU2Hr1G111110.2	2H
ScbHLH36	12	ScWN2R01G532100.1	2	==	HORVU2Hr1G108480.1	2H
ScbHLH33	12	ScWN2R01G414800.1	2	==	HORVU2Hr1G084890.1	2H
ScbHLH27	6	ScWN2R01G228100.1	2	==	HORVU2Hr1G044230.1	2H
ScbHLH28	15	ScWN2R01G272000.4	2	==	HORVU5Hr1G102240.3	5H
ScbHLH38	3	ScWN2R01G552100.1	2	==	HORVU6Hr1G067000.2	6H
ScbHLH39	4	ScWN2R01G558500.1	2	==	HORVU6Hr1G068110.17	6H
ScbHLH65	12	ScWN3R01G408000.1	3	==	HORVU1Hr1G066250.1	1H
ScbHLH62	19	ScWN3R01G342700.1	3	==	HORVU1Hr1G079450.1	1H
ScbHLH65	12	ScWN3R01G408000.1	3	==	HORVU3Hr1G077260.2	3H
ScbHLH67	16	ScWN3R01G481600.3	3	==	HORVU3Hr1G089090.2	3H
ScbHLH68	18	ScWN3R01G508900.1	3	==	HORVU3Hr1G093310.2	3H
ScbHLH58	14	ScWN3R01G239500.1	3	==	HORVU3Hr1G033500.1	3H
ScbHLH55	10	ScWN3R01G192700.1	3	==	HORVU3Hr1G027630.3	3H
ScbHLH53	10	ScWN3R01G146200.1	3	==	HORVU3Hr1G018680.1	3H
ScbHLH56	10	ScWN3R01G194400.1	3	==	HORVU3Hr1G027630.3	3H
ScbHLH62	19	ScWN3R01G342700.1	3	==	HORVU3Hr1G066600.2	3H
ScbHLH63	8	ScWN3R01G343600.1	3	==	HORVU3Hr1G066390.1	3H
ScbHLH50	12	ScWN3R01G102800.1	3	==	HORVU3Hr1G014060.12	3H
ScbHLH70	9	ScWN3R01G527400.1	3	==	HORVU3Hr1G096460.5	3H
ScbHLH43	1	ScWN3R01G036900.1	3	==	HORVU3Hr1G000160.5	3H
ScbHLH46	1	ScWN3R01G037200.1	3	==	HORVU3Hr1G000150.2	3H
ScbHLH57	8	ScWN3R01G232700.1	3	==	HORVU3Hr1G057280.2	3H
ScbHLH78	5	ScWN4R01G064000.1	4	==	HORVU4Hr1G009440.2	4H
ScbHLH82	20	ScWN4R01G141900.3	4	==	HORVU4Hr1G020740.2	4H
ScbHLH79	18	ScWN4R01G067500.2	4	==	HORVU4Hr1G009970.28	4H
ScbHLH72	5	ScWN4R01G019300.2	4	==	HORVU4Hr1G003340.3	4H
ScbHLH74	5	ScWN4R01G020100.1	4	==	HORVU4Hr1G003210.1	4H
ScbHLH80	19	ScWN4R01G108600.1	4	==	HORVU5Hr1G018100.1	5H
ScbHLH82	20	ScWN4R01G141900.3	4	==	HORVU5Hr1G040090.9	5H
ScbHLH86	18	ScWN4R01G231200.2	4	==	HORVU5Hr1G075430.5	5H
ScbHLH90	19	ScWN4R01G256900.1	4	==	HORVU7Hr1G046580.1	7H
ScbHLH97	17	ScWN4R01G354300.1	4	==	HORVU7Hr1G030250.5	7H
ScbHLH88	16	ScWN4R01G248200.1	4	==	HORVU7Hr1G050530.1	7H
ScbHLH93	12	ScWN4R01G315700.1	4	==	HORVU7Hr1G038060.1	7H
ScbHLH98	15	ScWN4R01G386600.2	4	==	HORVU7Hr1G026560.2	7H
ScbHLH99	4	ScWN4R01G398400.1	4	==	HORVU7Hr1G024790.4	7H
ScbHLH86	18	ScWN4R01G231200.2	4	==	HORVU7Hr1G052870.23	7H
ScbHLH97	17	ScWN4R01G354300.1	4	==	HORVU7Hr1G032420.3	7H
ScbHLH95	17	ScWN4R01G350600.1	4	==	HORVU7Hr1G032420.3	7H
ScbHLH145	9	ScWN5R01G638600.1	5	==	HORVU4Hr1G087590.1	4H
ScbHLH143	9	ScWN5R01G637800.1	5	==	HORVU4Hr1G087590.1	4H
ScbHLH136	9	ScWN5R01G554700.1	5	==	HORVU4Hr1G080890.1	4H
ScbHLH108	20	ScWN5R01G131100.1	5	==	HORVU4Hr1G020740.2	4H
ScbHLH120	16	ScWN5R01G289000.3	5	==	HORVU5Hr1G073140.1	5H
ScbHLH124	8	ScWN5R01G338500.1	5	==	HORVU5Hr1G079900.1	5H
ScbHLH106	19	ScWN5R01G070000.1	5	==	HORVU5Hr1G018100.1	5H
ScbHLH110	20	ScWN5R01G208300.1	5	==	HORVU5Hr1G059290.1	5H
ScbHLH135	18	ScWN5R01G531200.1	5	==	HORVU5Hr1G107520.2	5H
ScbHLH138	1	ScWN5R01G568000.1	5	==	HORVU5Hr1G113160.3	5H
ScbHLH123	18	ScWN5R01G320800.1	5	==	HORVU5Hr1G077390.1	5H
ScbHLH126	15	ScWN5R01G424200.2	5	==	HORVU5Hr1G093310.11	5H
ScbHLH103	5	ScWN5R01G006600.1	5	==	HORVU5Hr1G002090.11	5H
ScbHLH108	20	ScWN5R01G131100.1	5	==	HORVU5Hr1G040090.9	5H
ScbHLH114	19	ScWN5R01G251900.1	5	==	HORVU5Hr1G068110.1	5H
ScbHLH116	10	ScWN5R01G257400.1	5	==	HORVU5Hr1G069580.1	5H
ScbHLH131	15	ScWN5R01G509200.2	5	==	HORVU5Hr1G102240.3	5H
ScbHLH132	15	ScWN5R01G510100.2	5	==	HORVU5Hr1G102240.3	5H
ScbHLH127	21	ScWN5R01G428000.1	5	==	HORVU5Hr1G093960.6	5H
ScbHLH130	17	ScWN5R01G494800.1	5	==	HORVU5Hr1G106310.3	5H
ScbHLH123	18	ScWN5R01G320800.1	5	==	HORVU7Hr1G055180.4	7H
ScbHLH159	12	ScWN6R01G205900.1	6	==	HORVU2Hr1G095870.1	2H
ScbHLH174	2	ScWN6R01G441700.1	6	==	HORVU3Hr1G108660.1	3H
ScbHLH155	21	ScWN6R01G116300.1	6	==	HORVU6Hr1G039830.2	6H
ScbHLH157	16	ScWN6R01G147300.1	6	==	HORVU6Hr1G054910.6	6H
ScbHLH171	3	ScWN6R01G296900.1	6	==	HORVU6Hr1G081120.4	6H
ScbHLH153	1	ScWN6R01G041100.1	6	==	HORVU6Hr1G020520.2	6H
ScbHLH159	12	ScWN6R01G205900.1	6	==	HORVU6Hr1G064820.6	6H
ScbHLH160	20	ScWN6R01G206700.1	6	==	HORVU6Hr1G065210.10	6H
ScbHLH163	4	ScWN6R01G229100.1	6	==	HORVU6Hr1G068110.17	6H
ScbHLH167	11	ScWN6R01G246000.3	6	==	HORVU6Hr1G072300.14	6H
ScbHLH152	9	ScWN6R01G015800.1	6	==	HORVU6Hr1G012730.1	6H
ScbHLH173	15	ScWN6R01G364400.1	6	==	HORVU6Hr1G088020.4	6H
ScbHLH158	3	ScWN6R01G192700.1	6	==	HORVU6Hr1G067000.2	6H
ScbHLH164	19	ScWN6R01G233500.1	6	==	HORVU6Hr1G069690.3	6H
ScbHLH161	11	ScWN6R01G218400.1	6	==	HORVU6Hr1G072300.14	6H
ScbHLH168	12	ScWN6R01G255500.1	6	==	HORVU7Hr1G038060.1	7H
ScbHLH155	21	ScWN6R01G116300.1	6	==	HORVU7Hr1G087150.1	7H
ScbHLH182	9	ScWN6R01G593600.1	6	==	HORVU7Hr1G118740.3	7H
ScbHLH154	14	ScWN6R01G078800.1	6	==	HORVU7Hr1G112370.1	7H
ScbHLH189	3	ScWN7R01G100900.1	7	==	HORVU4Hr1G078270.2	4H
ScbHLH190	5	ScWN7R01G104700.1	7	==	HORVU4Hr1G078880.2	4H
ScbHLH198	19	ScWN7R01G149900.1	7	==	HORVU4Hr1G069820.2	4H
ScbHLH201	5	ScWN7R01G173700.1	7	==	HORVU4Hr1G065640.6	4H
ScbHLH203	10	ScWN7R01G191700.1	7	==	HORVU4Hr1G061760.1	4H
ScbHLH195	12	ScWN7R01G118700.1	7	==	HORVU4Hr1G075250.41	4H
ScbHLH205	18	ScWN7R01G250700.1	7	==	HORVU5Hr1G077390.1	5H
ScbHLH189	3	ScWN7R01G100900.1	7	==	HORVU5Hr1G070000.3	5H
ScbHLH212	21	ScWN7R01G356400.1	7	==	HORVU6Hr1G039830.2	6H
ScbHLH206	6	ScWN7R01G294500.1	7	==	HORVU7Hr1G073310.5	7H
ScbHLH207	9	ScWN7R01G297800.1	7	==	HORVU7Hr1G074490.3	7H
ScbHLH208	19	ScWN7R01G308300.1	7	==	HORVU7Hr1G077270.3	7H
ScbHLH210	13	ScWN7R01G339700.2	7	==	HORVU7Hr1G083390.1	7H
ScbHLH211	11	ScWN7R01G342000.1	7	==	HORVU7Hr1G083760.13	7H
ScbHLH212	21	ScWN7R01G356400.1	7	==	HORVU7Hr1G087150.1	7H
ScbHLH204	19	ScWN7R01G249200.1	7	==	HORVU7Hr1G054880.1	7H
ScbHLH205	18	ScWN7R01G250700.1	7	==	HORVU7Hr1G055180.4	7H
ScbHLH213	18	ScWN7R01G397900.2	7	==	HORVU7Hr1G094690.1	7H
ScbHLH209	3	ScWN7R01G315000.1	7	==	HORVU7Hr1G079250.1	7H
