# Supplementary material for: Basic helix-loop-helix (bHLH) gene family in rye (Secale cereale L.): genome-wide identification, phylogeny, evolutionary expansion and expression analyses
Source: BMC Genomics. 2024 Jan 17;25:67. doi: 10.1186/s12864-023-09911-3 (PMC10792839; doi:10.1186/s12864-023-09911-3)
Supplement: Supplementary file 8 — Supplementary Material 8: Table S8. Primer sequences for qRT-PCR [file 12864_2023_9911_MOESM8_ESM.xlsx]

## Sheet: Primer
Table S8. Primers of sequences.
Subfamily	Gene	Forward primer (5`- 3`)	Reverse primer (5`- 3`)
1	ScbHLH138	CACCGGTGCTCTTCCCAG	TGCTCTCCAACCAGCGTG
2	ScbHLH214	TGCAGCGCATCAAGGACA	GCAGCCATGTTGCTCAGC
3	ScbHLH23	ACGTCGAGGCCAGGATCT	AGGTGGAGGCTCTCGAGG
4	ScbHLH162	GCTCACACAGCTGCACCT	GCGTTCTGCCCTGGATCA
5	ScbHLH78	TTCCAGCAGGTCAAGCGG	GTGGTCCTGGTTCTGGGC
6	ScbHLH27	ATGGACGACCTTGCTGCC	CACAGGGATTGGGAGCCG
7	ScbHLH5	GGCATGGTCCACCGAACA	TCGCCCAGGTTGCTTGAG
8	ScbHLH11	GCAGGTGGCGGTGAAGAT	CGGATTTGCATCGCGGTG
9	ScbHLH48	TCGTTCGGGTTCCCTTGC	GGAAGGCGGCGTTGTAGT
10	ScbHLH203	AGCCTCCTCCCCAACACA	GATCTCCGACGTCTGCCG
11	ScbHLH211	GGCGCCTTGGAGTAGCAA	GCATGGTGGGGATGCTGT
12	ScbHLH65	CCGCTTCCTCCCTTGGTG	TCATTGACGCCGGCATGT
13	ScbHLH210	TGCAGGGAGATCCAGGCT	GGGTACCGGTCGTTGGTG
14	ScbHLH154	CTGCAGCCACGGTGAAGA	AGCACCTTGGTCCGCTTC
15	ScbHLH98	CATGCTCGACGAGGCCAT	GGCTCAAGCGCTCCAGAT
16	ScbHLH120	GTGTGCGGGGACTTCCTC	TCCCTCATCTCGGGGTGG
17	ScbHLH172	GCCTGATGCCGATCTCCC	TTCACCAACCGAGGCGAC
18	ScbHLH86	GCAGAGGAAGGGCAAGGG	GGCTGATCCGCTCTCGTC
19	ScbHLH198	AGGGCTCGCTGGAGATGA	CTGGCGTAGAGGCTCTGC
20	ScbHLH110	CGGAGGCGGATTAGCGAG	GCCTGGAGGAGCTTCACG
21	ScbHLH127	CAAGGTCGCCAAGGAGCA	GCCCCGATCATGGAGTCG
UC	ScbHLH71	TGATCACCGGCATCAGGC	GCCACCATTGGTCTCGCT
Actin		CGTGTTGGATTCTGGTGATG	AGCCACATATGCGAGCTTCT
